# Supplementary material for: Microdiversity and phylogeographic diversification of bacterioplankton in pelagic freshwater systems revealed through long-read amplicon sequencing
Source: Microbiome. 2021 Jan 22;9:24. doi: 10.1186/s40168-020-00974-y (PMC7825169; doi:10.1186/s40168-020-00974-y)
Supplement: Supplementary file 5 — Additional file 4: Supplementary Dataset. Summarized dataset related to amplicon sequence variants (ASVs) and operational taxonomic units (OTUs). The Excel file consists of two worksheets. In the first sheet (named “by_ASV”), each row represents an individual ASV. The columns indicate the corresponding SSU-ASV and OTU IDs, the taxonomy assigned to the OTU, and read abundance in each sample. The nucleotide sequences of the ASVs are shown in the last column. In the second sheet (named “by_OTU”), each row represents an individual OTU. The columns indicate the taxonomy, classification based on freshwater bacterioplankton nomenclature (see Methods for details), the number of SSU-ASVs and ASVs assigned to the OTU, the number of samples in which the OTU was detected, and read abundances in total and in each sample. OTUs are sorted based on the total read number. Representative 16S rRNA gene sequences of the OTUs are shown in the last column. In each sheet, the total number of the reads assigned to each sample is shown in the first row. Abbreviations for sample names follow those in Fig. 5. [file 40168_2020_974_MOESM5_ESM.xlsx]

## Sheet: by_ASV
				1262	2462	747	4514	1510	1104	417	1247	591	591	876	1183	1184	807	346	357	308	1447	1125	2496	1701	1153	190	535
ASV_ID	SSU-ASV_ID	OTU_ID	Taxonomy	BI10e	BI10h	BIe	BIh	CHe	CHh	IKe	IKh	INe	INh	KUe	KUh	MAe	MAh	MGe	MGh	MOe	MOh	SAe	SAh	TOe	TOh	ZUe	ZUh	Sequence
ASV_001	SSU-ASV_345	OTU_119	Bacteria;Chloroflexi;Anaerolineae;Anaerolineales;Anaerolineaceae;uncultured;	0	462	0	645	0	102	0	53	0	0	0	0	0	58	0	0	0	119	0	0	0	85	0	0	GATGAACGCTGGCGGCGTGCCTAATACATGCAAGTCGAACGAAGAGTGTAGCAATATGCTCTGAGTGGCGAACGGGTGAGTAACACGTGGGTGACCTACCCCAAAGTGTGGAATAACTCCTCGAAAGAGGTGCTAATACCGCATGTGGTCCCAGAGATTAGAGGCTTAGGGACTAAAGACTTCGGTCGCTTTGGGAGGGGCCCGCGGCCCATCAGCTAGTTGGTGAGGTAATGGCTCACCAAGGCAATGACGGGTAGGGGACTTGAGAGGGTGACCCCCCACACTGGAACTGAAACACGGTCCAGACACCTACGGGTGGCAGCAGTAGGGAATATTGGTCAATGGGCGAAAGCCTGAACCAGCAACGCCGCGTGCGCGATGAAGGCCTTCGGGTCGTAA…
ASV_002	SSU-ASV_345	OTU_119	Bacteria;Chloroflexi;Anaerolineae;Anaerolineales;Anaerolineaceae;uncultured;	0	366	0	703	0	80	0	117	0	0	0	0	0	0	0	0	0	135	0	17	0	94	0	0	GATGAACGCTGGCGGCGTGCCTAATACATGCAAGTCGAACGAAGAGTGTAGCAATATGCTCTGAGTGGCGAACGGGTGAGTAACACGTGGGTGACCTACCCCAAAGTGTGGAATAACTCCTCGAAAGAGGTGCTAATACCGCATGTGGTCCCAGAGATTAGAGGCTTAGGGACTAAAGACTTCGGTCGCTTTGGGAGGGGCCCGCGGCCCATCAGCTAGTTGGTGAGGTAATGGCTCACCAAGGCAATGACGGGTAGGGGACTTGAGAGGGTGACCCCCCACACTGGAACTGAAACACGGTCCAGACACCTACGGGTGGCAGCAGTAGGGAATATTGGTCAATGGGCGAAAGCCTGAACCAGCAACGCCGCGTGCGCGATGAAGGCCTTCGGGTCGTAA…
ASV_003	SSU-ASV_195	OTU_101	Bacteria;Actinobacteria;Actinobacteria;Frankiales;Sporichthyaceae;hgcI clade;	0	0	0	0	0	0	0	0	0	0	114	39	91	53	0	0	0	8	0	88	440	64	0	0	GACGAACGCTGGCGGCGTGCTTAACACATGCAAGTCGAGCGATGAAGTTTCTTCGGAAATGGATTAGCGGCGAACGGGTGAGGAACACGTGAAGAATCTGCCCTCCACTTTGGGATAACACCGGGAAACCGGTGCTAATACCGAATATTGAAACATAAGTGGCATCACTGAGTTTTGAAAGAATTTCGGTGGAGGATGACTTCGCGGCCTATCAGCTAGTTGGTGAGGTAATGGCTCACCAAGGCAACGACGGGTAGCCGGCCTGAGAGGGCGACCGGCCACACTGGGACTGAGACACGGCCCAGACTCCTACGGGAGGCAGCAGTGGGGAATATTGGGCAATGGAGGAAACTCTGACCCAGCGACGCCGCGTGCGGGATGAAGGCCTTCGGGTTGTAA…
ASV_004	SSU-ASV_206	OTU_98	Bacteria;Actinobacteria;Actinobacteria;Frankiales;Sporichthyaceae;	0	40	0	0	16	44	0	0	30	0	34	230	0	0	0	0	0	79	0	279	0	0	0	0	GACGAACGCTGGCGGCGTGCTTTACACATGCAAGTCGAGCGATGAGATCCCTTCGGGGAAGGATTAGCGGCGAACGGGTGAGGAACACGTGAGGAATCTGCCTTCAACACTGGGATAACTCCGGGAAACCGGGGCTAATACCGGATACGAGACCTGCAGGCATCTGCGGGTCTGGAAAGTTTTTCGGTTGAAGATGACCTCGCGGCCTATCAGCTTGTTGGTGAGGTAATGGCTCACCAAGGCGACGACGGGTAGCCGGCCTGAGAGGGCGACCGGCCACACTGGGACTGAGACACGGCCCAGACTCCTACGGGAGGCAGCAGTGGGGAATATTGGGCAATGGAGGGAACTCTGACCCAGCGACGCCGCGTGCGGGATGAAGGCCTTCGGGTTGTAAAC…
ASV_005	SSU-ASV_345	OTU_119	Bacteria;Chloroflexi;Anaerolineae;Anaerolineales;Anaerolineaceae;uncultured;	0	200	0	297	0	31	0	57	0	0	0	0	0	0	0	0	0	54	0	0	0	13	0	0	GATGAACGCTGGCGGCGTGCCTAATACATGCAAGTCGAACGAAGAGTGTAGCAATATGCTCTGAGTGGCGAACGGGTGAGTAACACGTGGGTGACCTACCCCAAAGTGTGGAATAACTCCTCGAAAGAGGTGCTAATACCGCATGTGGTCCCAGAGATTAGAGGCTTAGGGACTAAAGACTTCGGTCGCTTTGGGAGGGGCCCGCGGCCCATCAGCTAGTTGGTGAGGTAATGGCTCACCAAGGCAATGACGGGTAGGGGACTTGAGAGGGTGACCCCCCACACTGGAACTGAAACACGGTCCAGACACCTACGGGTGGCAGCAGTAGGGAATATTGGTCAATGGGCGAAAGCCTGAACCAGCAACGCCGCGTGCGCGATGAAGGCCTTCGGGTCGTAA…
ASV_006	SSU-ASV_384	OTU_136	Bacteria;Proteobacteria;Alphaproteobacteria;SAR11 clade;Clade III;	337	0	43	50	114	0	60	26	0	0	0	0	0	0	0	0	0	0	0	0	0	0	0	0	AACGTACGCTGGCGGCACGCCTAACACATGCAAGTCGAACGCAGTAGCAATACTGAGTGGCAGACGGGTGAGTAACATGTGGGAATCTGCCTTGTGGTTCAGGACAACATTGGGAAACCGATGCTAATACTGGATAAGCCCTTACGGGGAAAGTTTTAATGCCATAAGATGAGCCCGCATTTGATTAGTTAGTTGGTGAGGTAATGGCTCACCAAGACAATGATCAATAGCTGATCTGAGAGGATGATCAGCCACACTGGGACTGAGACACGGCCCAGACTCCTACGGGAGGCAGCAGTGGGGAATCTTGCACAATGGAGGAAACTCTGATGCAGCGATGCCGCGTGAGTGAAGAAGGCCTTTGGGTTGTAAAGCTCTTTTGTAGGGGAAGATAATGAC…
ASV_007	SSU-ASV_385	OTU_136	Bacteria;Proteobacteria;Alphaproteobacteria;SAR11 clade;Clade III;	0	0	0	72	52	47	0	0	0	0	0	40	0	102	0	0	0	0	0	33	134	67	53	0	AACGTACGCTGGCGGCACGCCTAACACATGCAAGTCGAACGCAGTAGCAATACTGAGTGGCAGACGGGTGAGTAACATGTGGGAATCTGCCTTGTGGTTCAGGACAACATTGGGAAACCGATGCTAATACTGGATAAGCCCTTACGGGGAAAGTTTTAATGCCATAAGATGAGCCCGCATTTGATTAGTTAGTTGGTGAGGTAATGGCTCACCAAGACAATGATCAATAGCTGATCTGAGAGGATGATCAGCCACACTGGGACTGAGACACGGCCCAGACTCCTACGGGAGGCAGCAGTGGGGAATCTTGCACAATGGAGGAAACTCTGATGCAGCGATGCCGCGTGAGTGAAGAAGGCCTTTGGGTTGTAAAGCTCTTTTGTAGGGGAAGATAATGAC…
ASV_008	SSU-ASV_384	OTU_136	Bacteria;Proteobacteria;Alphaproteobacteria;SAR11 clade;Clade III;	204	110	0	90	0	38	26	23	0	0	0	12	0	0	0	0	11	0	0	0	21	0	0	0	AACGTACGCTGGCGGCACGCCTAACACATGCAAGTCGAACGCAGTAGCAATACTGAGTGGCAGACGGGTGAGTAACATGTGGGAATCTGCCTTGTGGTTCAGGACAACATTGGGAAACCGATGCTAATACTGGATAAGCCCTTACGGGGAAAGTTTTAATGCCATAAGATGAGCCCGCATTTGATTAGTTAGTTGGTGAGGTAATGGCTCACCAAGACAATGATCAATAGCTGATCTGAGAGGATGATCAGCCACACTGGGACTGAGACACGGCCCAGACTCCTACGGGAGGCAGCAGTGGGGAATCTTGCACAATGGAGGAAACTCTGATGCAGCGATGCCGCGTGAGTGAAGAAGGCCTTTGGGTTGTAAAGCTCTTTTGTAGGGGAAGATAATGAC…
ASV_009	SSU-ASV_238	OTU_103	Bacteria;Actinobacteria;Acidimicrobiia;Microtrichales;Ilumatobacteraceae;CL500-29 marine group;	0	37	44	0	24	55	0	0	0	12	33	42	32	58	0	0	0	37	0	43	57	27	0	0	GACGAACGCTGGCGGCGTGCTTAACACATGCAAGTCGAACGATGAAGTGGAGCTTGCTCCACGGATTAGTGGCGAACGGGTGAGGAACACGTGAGAAACCTGCCTCGGATTTTGGGATAACAAATGGAAACGTTTGCTAATACCAAATAACGTCGGAGAGTCACATGACTTTCTGACGAAAGGAATTCCGATTCGAGAGGGTCTCGCGGCCTATCAGCTAGTTGGCGGGGTAATGGCCCACCAAGGCAACGACGGGTAGCTGGTCTGAGAGGATGGTCAGCCACACTGGGACTGAGACACGGCCCAGACTCCTACGGGAGGCAGCAGTGGGGAATCTTGCGCAATGGGCGAAAGCCTGACGCAGCAACGCCGCGTGCGGGAAGAAGGCTTTCGGGCTGT…
ASV_010	SSU-ASV_345	OTU_119	Bacteria;Chloroflexi;Anaerolineae;Anaerolineales;Anaerolineaceae;uncultured;	0	97	0	197	0	38	0	33	0	0	0	0	0	0	0	0	0	43	0	13	0	31	0	0	GATGAACGCTGGCGGCGTGCCTAATACATGCAAGTCGAACGAAGAGTGTAGCAATATGCTCTGAGTGGCGAACGGGTGAGTAACACGTGGGTGACCTACCCCAAAGTGTGGAATAACTCCTCGAAAGAGGTGCTAATACCGCATGTGGTCCCAGAGATTAGAGGCTTAGGGACTAAAGACTTCGGTCGCTTTGGGAGGGGCCCGCGGCCCATCAGCTAGTTGGTGAGGTAATGGCTCACCAAGGCAATGACGGGTAGGGGACTTGAGAGGGTGACCCCCCACACTGGAACTGAAACACGGTCCAGACACCTACGGGTGGCAGCAGTAGGGAATATTGGTCAATGGGCGAAAGCCTGAACCAGCAACGCCGCGTGCGCGATGAAGGCCTTCGGGTCGTAA…
ASV_011	SSU-ASV_340	OTU_118	Bacteria;Bacteroidetes;Bacteroidia;Chitinophagales;Saprospiraceae;Candidatus Aquirestis;	0	0	0	0	0	0	0	0	0	0	0	0	431	0	0	0	0	0	0	0	0	0	0	0	GATGAACGCTAGCGGGAGGCTTAATACATGCAAGTCGAGCGGTAAGGTTTTCGGACCCTAGAGCGGCGAACGGGTGAGTAACGCGTACGAAACCTACCTTTAAGAGAGGAATAGCCCTGGGAAACTGGGAGTAATACCTCATAGTATTCATTTACCGCATGGTTTATGGATTAAAGCTTTGGCGCTTAAAGATGGTCGTGCGTCTGATTAGCTAGTTGGTAGGGTAACGGCCTACCAAGGCTACGATCAGTAGGGGGCGTGAGAGCGTGGCCCCCCACACGGGTACTGAGACACGGACCCGACTCCTACGGGAGGCAGCAGTAAGGAATATTGGGCAATGGACGCAAGTCTGACCCAGCCATCCCGCGTGCAGGACGAATGCCCTATGGGTTGTAAACT…
ASV_012	SSU-ASV_195	OTU_101	Bacteria;Actinobacteria;Actinobacteria;Frankiales;Sporichthyaceae;hgcI clade;	54	0	0	47	146	0	34	0	0	0	0	0	0	0	0	0	0	0	75	71	0	0	0	0	GACGAACGCTGGCGGCGTGCTTAACACATGCAAGTCGAGCGATGAAGTTTCTTCGGAAATGGATTAGCGGCGAACGGGTGAGGAACACGTGAAGAATCTGCCCTCCACTTTGGGATAACACCGGGAAACCGGTGCTAATACCGAATATTGAAACATAAGTGGCATCACTGAGTTTTGAAAGAATTTCGGTGGAGGATGACTTCGCGGCCTATCAGCTAGTTGGTGAGGTAATGGCTCACCAAGGCAACGACGGGTAGCCGGCCTGAGAGGGCGACCGGCCACACTGGGACTGAGACACGGCCCAGACTCCTACGGGAGGCAGCAGTGGGGAATATTGGGCAATGGAGGAAACTCTGACCCAGCGACGCCGCGTGCGGGATGAAGGCCTTCGGGTTGTAA…
ASV_013	SSU-ASV_347	OTU_119	Bacteria;Chloroflexi;Anaerolineae;Anaerolineales;Anaerolineaceae;uncultured;	0	0	0	0	0	0	0	0	0	0	0	0	0	0	0	281	0	0	0	0	0	0	0	95	GATGAACGCTGGCGGCGTGCCTAATACATGCAAGTCGAACGAAGAGTGTAGCAATATGCTCTTAGTGGCGAACGGGTGAGTAACACGTGGGTGACCTACCCCAAAGTGTGGAATAACTCCTCGAAAGAGGTGCTAATACCGCATGTGGTCCTAGAGATTAGAGGCTTAGGGACTAAAGACTTCGGTCGCTTTGGGAGGGGCCCGCGGCCCATCAGCTAGTTGGTGAGGTAATGGCTCACCAAGGCAGTGACGGGTAGGGGACTTGAGAGGGTGACCCCCCACACTGGAACTGAAACACGGTCCAGACACCTACGGGTGGCAGCAGTAGGGAATATTGGTCAATGGGCGAAAGCCTGAACCAGCAACGCCGCGTGCGCGATGAAGGCCTTCGGGTCGTAA…
ASV_014	SSU-ASV_195	OTU_101	Bacteria;Actinobacteria;Actinobacteria;Frankiales;Sporichthyaceae;hgcI clade;	0	0	0	0	0	0	0	0	0	0	0	0	0	0	203	0	0	0	0	35	0	0	74	47	GACGAACGCTGGCGGCGTGCTTAACACATGCAAGTCGAGCGATGAAGTTTCTTCGGAAATGGATTAGCGGCGAACGGGTGAGGAACACGTGAAGAATCTGCCCTCCACTTTGGGATAACACCGGGAAACCGGTGCTAATACCGAATATTGAAACATAAGTGGCATCACTGAGTTTTGAAAGAATTTCGGTGGAGGATGACTTCGCGGCCTATCAGCTAGTTGGTGAGGTAATGGCTCACCAAGGCAACGACGGGTAGCCGGCCTGAGAGGGCGACCGGCCACACTGGGACTGAGACACGGCCCAGACTCCTACGGGAGGCAGCAGTGGGGAATATTGGGCAATGGAGGAAACTCTGACCCAGCGACGCCGCGTGCGGGATGAAGGCCTTCGGGTTGTAA…
ASV_015	SSU-ASV_201	OTU_98	Bacteria;Actinobacteria;Actinobacteria;Frankiales;Sporichthyaceae;	0	0	0	0	0	53	0	0	0	0	0	67	41	67	0	0	0	0	0	0	19	77	0	0	GACGAACGCTGGCGGCGTGCTTTACACATGCAAGTCGAGCGATGAGATCCCTTCGGGGATGGATTAGCGGCGAACGGGTGAGGAACACGTGAGGAATCTGCCTTCAACACTGGGATAACTCCGGGAAACCGGGGCTAATACCGGATACGAGAGCTGCAGGCATCTGCGGCTCTGGAAAGTTTTTCGGTTGAAGATGACCTCGCGGCCTATCAGCTTGTTGGTGAGGTAATGGCTCACCAAGGCGACGACGGGTAGCCGGCCTGAGAGGGCGACCGGCCACACTGGGACTGAGACACGGCCCAGACTCCTACGGGAGGCAGCAGTGGGGAATATTGGGCAATGGAGGAAACTCTGACCCAGCGACGCCGCGTGCGGGATGAAGGCCTTCGGGTTGTAAAC…
ASV_016	SSU-ASV_195	OTU_101	Bacteria;Actinobacteria;Actinobacteria;Frankiales;Sporichthyaceae;hgcI clade;	0	0	0	0	0	14	0	0	0	0	39	0	44	49	0	0	0	0	0	0	136	22	0	0	GACGAACGCTGGCGGCGTGCTTAACACATGCAAGTCGAGCGATGAAGTTTCTTCGGAAATGGATTAGCGGCGAACGGGTGAGGAACACGTGAAGAATCTGCCCTCCACTTTGGGATAACACCGGGAAACCGGTGCTAATACCGAATATTGAAACATAAGTGGCATCACTGAGTTTTGAAAGAATTTCGGTGGAGGATGACTTCGCGGCCTATCAGCTAGTTGGTGAGGTAATGGCTCACCAAGGCAACGACGGGTAGCCGGCCTGAGAGGGCGACCGGCCACACTGGGACTGAGACACGGCCCAGACTCCTACGGGAGGCAGCAGTGGGGAATATTGGGCAATGGAGGAAACTCTGACCCAGCGACGCCGCGTGCGGGATGAAGGCCTTCGGGTTGTAA…
ASV_017	SSU-ASV_195	OTU_101	Bacteria;Actinobacteria;Actinobacteria;Frankiales;Sporichthyaceae;hgcI clade;	0	0	73	0	98	34	0	23	0	0	0	0	0	0	0	0	0	25	31	0	0	0	0	0	GACGAACGCTGGCGGCGTGCTTAACACATGCAAGTCGAGCGATGAAGTTTCTTCGGAAATGGATTAGCGGCGAACGGGTGAGGAACACGTGAAGAATCTGCCCTCCACTTTGGGATAACACCGGGAAACCGGTGCTAATACCGAATATTGAAACATAAGTGGCATCACTGAGTTTTGAAAGAATTTCGGTGGAGGATGACTTCGCGGCCTATCAGCTAGTTGGTGAGGTAATGGCTCACCAAGGCAACGACGGGTAGCCGGCCTGAGAGGGCGACCGGCCACACTGGGACTGAGACACGGCCCAGACTCCTACGGGAGGCAGCAGTGGGGAATATTGGGCAATGGAGGAAACTCTGACCCAGCGACGCCGCGTGCGGGATGAAGGCCTTCGGGTTGTAA…
ASV_018	SSU-ASV_196	OTU_101	Bacteria;Actinobacteria;Actinobacteria;Frankiales;Sporichthyaceae;hgcI clade;	52	0	92	0	65	0	0	0	0	0	0	0	0	0	0	0	0	0	39	29	0	0	0	0	GACGAACGCTGGCGGCGTGCTTAACACATGCAAGTCGAGCGATGAAGTTTCTTCGGAAATGGATTAGCGGCGAACGGGTGAGGAACACGTGAAGAATCTGCCCTCCACTTTGGGATAACACCGGGAAACCGGTGCTAATACCGAATATTGAAACATAAGTGGCATCACTGAGTTTTGAAAGAATTTCGGTGGAGGATGACTTCGCGGCCTATCAGCTAGTTGGTGAGGTAATGGCTCACCAAGGCAACGACGGGTAGCCGGCCTGAGAGGGCGACCGGCCACACTGGGACTGAGACACGGCCCAGACTCCTACGGGAGGCAGCAGTGGGGAATATTGGGCAATGGAGGAAACTCTGACCCAGCGACGCCGCGTGCGGGATGAAGGCCTTCGGGTTGTAA…
ASV_019	SSU-ASV_239	OTU_103	Bacteria;Actinobacteria;Acidimicrobiia;Microtrichales;Ilumatobacteraceae;CL500-29 marine group;	0	22	18	20	83	0	0	0	0	0	0	0	0	0	0	0	0	0	88	35	0	0	0	0	GACGAACGCTGGCGGCGTGCTTAACACATGCAAGTCGAACGATGAAGTGGAGCTTGCTCCACGGATTAGTGGCGAACGGGTGAGGAACACGTGAGAAACCTGCCTCGGATTTTGGGATAACAAATGGAAACGTTTGCTAATACCAAATAACGTCGGAGAGTCACATGGCTTTCTGACGAAAGGAATTCCGATTCGAGAGGGTCTCGCGGCCTATCAGCTAGTTGGCGGGGTAATGGCCCACCAAGGCAACGACGGGTAGCTGGTCTGAGAGGATGGTCAGCCACACTGGGACTGAGACACGGCCCAGACTCCTACGGGAGGCAGCAGTGGGGAATCTTGCGCAATGGGCGAAAGCCTGACGCAGCAACGCCGCGTGCGGGAAGAAGGCTTTCGGGCTGT…
ASV_020	SSU-ASV_345	OTU_119	Bacteria;Chloroflexi;Anaerolineae;Anaerolineales;Anaerolineaceae;uncultured;	0	46	0	148	0	0	0	0	0	0	0	0	0	0	0	0	0	43	0	0	0	0	0	0	GATGAACGCTGGCGGCGTGCCTAATACATGCAAGTCGAACGAAGAGTGTAGCAATATGCTCTGAGTGGCGAACGGGTGAGTAACACGTGGGTGACCTACCCCAAAGTGTGGAATAACTCCTCGAAAGAGGTGCTAATACCGCATGTGGTCCCAGAGATTAGAGGCTTAGGGACTAAAGACTTCGGTCGCTTTGGGAGGGGCCCGCGGCCCATCAGCTAGTTGGTGAGGTAATGGCTCACCAAGGCAATGACGGGTAGGGGACTTGAGAGGGTGACCCCCCACACTGGAACTGAAACACGGTCCAGACACCTACGGGTGGCAGCAGTAGGGAATATTGGTCAATGGGCGAAAGCCTGAACCAGCAACGCCGCGTGCGCGATGAAGGCCTTCGGGTCGTAA…
ASV_021	SSU-ASV_240	OTU_104	Bacteria;Actinobacteria;Actinobacteria;Frankiales;Sporichthyaceae;hgcI clade;	69	0	30	0	23	0	0	0	0	0	0	0	0	0	0	0	0	0	65	6	0	0	0	0	GACGAACGCTGGCGGCGTGCTTTATACATGCAAGTCGAACGATGAAGTTCCTTCGGGAATGGATTAGTGGCGAACGGGTGAGGAACACGTGAGAAACCTGCCTTTCATTCTGGGATAACACCGGGAAACCGGTGCTAATACCGGATACTCCATCTTGGCGGCATCGCCGAGCTGGGAAAAAATTTTGATGAAAGATGGTCTCGCGGCCTATCAGCTAGTTGGTGAGGTAAAGGCTCACCAAGGCGACGACGGGTAGCCGGCCTGAGAGGGCGACCGGCCACACTGGGACTGAGACACGGCCCAGACTCCTACGGGAGGCAGCAGTAGGGAATATTGGGCAATGGGCGAAAGCCTGACCCAGCGACGCCGCGTGAGGGATGAAGGTCTTCGGATTGTAAA…
ASV_022	SSU-ASV_206	OTU_98	Bacteria;Actinobacteria;Actinobacteria;Frankiales;Sporichthyaceae;	0	0	0	0	0	0	0	0	0	0	34	146	0	0	0	0	0	0	0	0	0	0	0	0	GACGAACGCTGGCGGCGTGCTTTACACATGCAAGTCGAGCGATGAGATCCCTTCGGGGAAGGATTAGCGGCGAACGGGTGAGGAACACGTGAGGAATCTGCCTTCAACACTGGGATAACTCCGGGAAACCGGGGCTAATACCGGATACGAGACCTGCAGGCATCTGCGGGTCTGGAAAGTTTTTCGGTTGAAGATGACCTCGCGGCCTATCAGCTTGTTGGTGAGGTAATGGCTCACCAAGGCGACGACGGGTAGCCGGCCTGAGAGGGCGACCGGCCACACTGGGACTGAGACACGGCCCAGACTCCTACGGGAGGCAGCAGTGGGGAATATTGGGCAATGGAGGGAACTCTGACCCAGCGACGCCGCGTGCGGGATGAAGGCCTTCGGGTTGTAAAC…
ASV_023	SSU-ASV_345	OTU_119	Bacteria;Chloroflexi;Anaerolineae;Anaerolineales;Anaerolineaceae;uncultured;	0	46	0	97	0	17	0	18	0	0	0	0	0	0	0	0	0	0	0	0	0	0	0	0	GATGAACGCTGGCGGCGTGCCTAATACATGCAAGTCGAACGAAGAGTGTAGCAATATGCTCTGAGTGGCGAACGGGTGAGTAACACGTGGGTGACCTACCCCAAAGTGTGGAATAACTCCTCGAAAGAGGTGCTAATACCGCATGTGGTCCCAGAGATTAGAGGCTTAGGGACTAAAGACTTCGGTCGCTTTGGGAGGGGCCCGCGGCCCATCAGCTAGTTGGTGAGGTAATGGCTCACCAAGGCAATGACGGGTAGGGGACTTGAGAGGGTGACCCCCCACACTGGAACTGAAACACGGTCCAGACACCTACGGGTGGCAGCAGTAGGGAATATTGGTCAATGGGCGAAAGCCTGAACCAGCAACGCCGCGTGCGCGATGAAGGCCTTCGGGTCGTAA…
ASV_024	SSU-ASV_84	OTU_57	Bacteria;Bacteroidetes;Bacteroidia;Flavobacteriales;Crocinitomicaceae;Fluviicola;	0	0	178	0	0	0	0	0	0	0	0	0	0	0	0	0	0	0	0	0	0	0	0	0	GATGAACGCTAGCGGCAGGCCTAACACATGCAAGTCGAGGGGCAGCACAAAGATAGCTTGCTATTTTGGTGGCGACCGGCGCACGGGTGCGTAACGCGTATGCAATCTACCTTATACTGGGGTATAGCCCGAAGAAATTCGGATTAATCCCCCATAGTACTGATATACCTCATGGTAATTCAGTTAAAGTTTCGGCGGTATGAGATGAGCATGCGTCCTATTAGCTAGATGGTAAGGTAACGGCTTACCATGGCTACGATAGGTAGGGGGCCTGAGAGGGTGACCCCCCACACTGGTACTGAGACACGGACCAGACTCCTACGGGAGGCAGCAGTGAGGAATATTGGTCAATGGGCGCAAGCCTGAACCAGCCATGCCGCGTGCAGGAAGAATGCCCTA…
ASV_025	SSU-ASV_195	OTU_101	Bacteria;Actinobacteria;Actinobacteria;Frankiales;Sporichthyaceae;hgcI clade;	0	0	0	140	0	0	0	16	0	0	0	0	0	0	0	0	0	0	0	18	0	0	0	0	GACGAACGCTGGCGGCGTGCTTAACACATGCAAGTCGAGCGATGAAGTTTCTTCGGAAATGGATTAGCGGCGAACGGGTGAGGAACACGTGAAGAATCTGCCCTCCACTTTGGGATAACACCGGGAAACCGGTGCTAATACCGAATATTGAAACATAAGTGGCATCACTGAGTTTTGAAAGAATTTCGGTGGAGGATGACTTCGCGGCCTATCAGCTAGTTGGTGAGGTAATGGCTCACCAAGGCAACGACGGGTAGCCGGCCTGAGAGGGCGACCGGCCACACTGGGACTGAGACACGGCCCAGACTCCTACGGGAGGCAGCAGTGGGGAATATTGGGCAATGGAGGAAACTCTGACCCAGCGACGCCGCGTGCGGGATGAAGGCCTTCGGGTTGTAA…
ASV_026	SSU-ASV_195	OTU_101	Bacteria;Actinobacteria;Actinobacteria;Frankiales;Sporichthyaceae;hgcI clade;	0	0	0	0	85	0	0	0	0	0	25	0	0	0	0	0	0	0	16	46	0	0	0	0	GACGAACGCTGGCGGCGTGCTTAACACATGCAAGTCGAGCGATGAAGTTTCTTCGGAAATGGATTAGCGGCGAACGGGTGAGGAACACGTGAAGAATCTGCCCTCCACTTTGGGATAACACCGGGAAACCGGTGCTAATACCGAATATTGAAACATAAGTGGCATCACTGAGTTTTGAAAGAATTTCGGTGGAGGATGACTTCGCGGCCTATCAGCTAGTTGGTGAGGTAATGGCTCACCAAGGCAACGACGGGTAGCCGGCCTGAGAGGGCGACCGGCCACACTGGGACTGAGACACGGCCCAGACTCCTACGGGAGGCAGCAGTGGGGAATATTGGGCAATGGAGGAAACTCTGACCCAGCGACGCCGCGTGCGGGATGAAGGCCTTCGGGTTGTAA…
ASV_027	SSU-ASV_191	OTU_97	Bacteria;Actinobacteria;Actinobacteria;Frankiales;Sporichthyaceae;hgcI clade;	0	37	0	18	0	0	0	26	0	0	0	0	0	0	0	0	0	14	0	76	0	0	0	0	GACGAACGCTGGCGGCGTGCTTTACACATGCAAGTCGAACGATGAAGTTCCTTCGGGAATGGATTAGTGGCGAACGGGTGAGGAACACGTGAGAAATCTGCCCTTCATTTTGGGATAACTCCGGGAAACCGGGGCTAATACCAAATACTCCATCCTGGTGGCATCACTGGGCTGGGAAAGAATTTCGATGAAGGTTGATCTCGCGGCCTATCAGCTAGTTGGTGAGGTAATGGCTCACCAAGGCAACGACGGGTAGCCGGCCTGAGAGGGCGACCGGCCACACTGGGACTGAGACACGGCCCAGACTCCTACGGGAGGCAGCAGTGGGGAATATTGGGCAATGGGCGCAAGCCTGACCCAGCGACGCCGCGTGAGGGATGAAGGTCTTCGGATTGTAAA…
ASV_028	SSU-ASV_241	OTU_103	Bacteria;Actinobacteria;Acidimicrobiia;Microtrichales;Ilumatobacteraceae;CL500-29 marine group;	0	27	0	60	0	0	0	73	0	0	0	0	0	0	0	0	0	0	0	0	0	3	0	0	GACGAACGCTGGCGGCGTGCTTAACACATGCAAGTCGAACGATGAAGTGGAGCTTGCTCCACGGATTAGTGGCGAACGGGTGAGGAACACGTGAGAAACCTGCCCCAGACTTTGGGATAACAAATGGAAACGTTTGCTAATACCAAATACCGTCGGAGAGTCACATGACTTTCTGACGAAAGGTATTCCGGTTTGGGAGGGTCTCGCGGCCTATCAGCTAGTTGGCGGGGTAATGGCCCACCAAGGCAACGACGGGTAGCTGGTCTGAGAGGATGGTCAGCCACACTGGGACTGAGACACGGCCCAGACTCCTACGGGAGGCAGCAGTGGGGAATCTTGCGCAATGGGCGAAAGCCTGACGCAGCAACGCCGCGTGCGGGAAGAAGGCTTTCGGGCTGT…
ASV_029	SSU-ASV_385	OTU_136	Bacteria;Proteobacteria;Alphaproteobacteria;SAR11 clade;Clade III;	0	0	0	0	54	52	0	0	0	0	0	0	0	55	0	0	0	0	0	0	0	0	0	0	AACGTACGCTGGCGGCACGCCTAACACATGCAAGTCGAACGCAGTAGCAATACTGAGTGGCAGACGGGTGAGTAACATGTGGGAATCTGCCTTGTGGTTCAGGACAACATTGGGAAACCGATGCTAATACTGGATAAGCCCTTACGGGGAAAGTTTTAATGCCATAAGATGAGCCCGCATTTGATTAGTTAGTTGGTGAGGTAATGGCTCACCAAGACAATGATCAATAGCTGATCTGAGAGGATGATCAGCCACACTGGGACTGAGACACGGCCCAGACTCCTACGGGAGGCAGCAGTGGGGAATCTTGCACAATGGAGGAAACTCTGATGCAGCGATGCCGCGTGAGTGAAGAAGGCCTTTGGGTTGTAAAGCTCTTTTGTAGGGGAAGATAATGAC…
ASV_030	SSU-ASV_154	OTU_77	Bacteria;Actinobacteria;Acidimicrobiia;Microtrichales;Ilumatobacteraceae;CL500-29 marine group;	0	0	0	0	0	0	0	0	0	0	0	0	0	0	0	0	0	83	0	61	0	0	0	0	GACGAACGCTGGCGGCGTGCTTAACACATGCAAGTCGAACGGAATCCAATGTGTAGCAATACACAGGAAGATTTAGTGGCGAACGGGTGAGGAACACGTGAGAAACCTGCCCCGAACTCTGGGATAACAGTTGGAAACGACTGCTAATACCGGATGCCGTCGAGGAGTCGCATGGCTCTTTGACGAAAGAATCTTGGTTCGGGAGGGTCTCGCGACCTATCAGCTTGTTGGCGGGGTAATGGCCCACCAAGGCTACGACGGGTAGCTGGTCTGAGAGGATGATCAGCCACACTGGGACTGAGACACGGCCCAGACTCCTACGGGAGGCAGCAGTGGGGAATCTTGCGCAATGGGCGAAAGCCTGACGCAGCAACGCCGCGTGCGGGAAGAAGGCCTTCG…
ASV_031	SSU-ASV_197	OTU_101	Bacteria;Actinobacteria;Actinobacteria;Frankiales;Sporichthyaceae;hgcI clade;	0	0	0	0	54	0	0	0	0	0	0	0	0	0	0	0	20	29	0	35	0	0	0	0	GACGAACGCTGGCGGCGTGCTTAACACATGCAAGTCGAGCGATGAAGTTTCTTCGGAAATGGATTAGCGGCGAACGGGTGAGGAACACGTGAAGAATCTGCCCTCCACTTTGGGATAACACCGGGAAACCGGTGCTAATACCGAATATTGAAACATAAGTGGCATCACTGAGTTTTTAAAGAATTTCGGTGGAGGATGACTTCGCGGCCTATCAGCTAGTTGGTGAGGTAATGGCTCACCAAGGCAACGACGGGTAGCCGGCCTGAGAGGGCGACCGGCCACACTGGGACTGAGACACGGCCCAGACTCCTACGGGAGGCAGCAGTGGGGAATATTGGGCAATGGAGGAAACTCTGACCCAGCGACGCCGCGTGCGGGATGAAGGCCTTCGGGTTGTAA…
ASV_032	SSU-ASV_129	OTU_77	Bacteria;Actinobacteria;Acidimicrobiia;Microtrichales;Ilumatobacteraceae;CL500-29 marine group;	0	26	5	105	0	0	0	0	0	0	0	0	0	0	0	0	0	0	0	0	0	0	0	0	GACGAACGCTGGCGGCGTGCTTAACACATGCAAGTCGAACGGAATCCAATGTGTAGCAATACACAGGAAGATTTAGTGGCGAACGGGTGAGGAACACGTGAGAAACCTGCCCCGAACTCTGGGATAACAGTTGGAAACGACTGCTAATACCGGATGCCGTCGAGGAGTCGCATGGCTCTTTGACGAAAGAATCTTGGTTCGGGAGGGTCTCGCGACCTATCAGCTTGTTGGCGGGGTAATGGCCCACCAAGGCTACGACGGGTAGCTGGTCTGAGAGGATGATCAGCCACACTGGGACTGAGACACGGCCCAGACTCCTACGGGAGGCAGCAGTGGGGAATCTTGCGCAATGGGCGAAAGCCTGACGCAGCAACGCCGCGTGCGGGAAGAAGGCCTTCG…
ASV_033	SSU-ASV_345	OTU_119	Bacteria;Chloroflexi;Anaerolineae;Anaerolineales;Anaerolineaceae;uncultured;	0	26	0	66	0	19	0	0	0	0	0	0	0	0	0	0	0	25	0	0	0	0	0	0	GATGAACGCTGGCGGCGTGCCTAATACATGCAAGTCGAACGAAGAGTGTAGCAATATGCTCTGAGTGGCGAACGGGTGAGTAACACGTGGGTGACCTACCCCAAAGTGTGGAATAACTCCTCGAAAGAGGTGCTAATACCGCATGTGGTCCCAGAGATTAGAGGCTTAGGGACTAAAGACTTCGGTCGCTTTGGGAGGGGCCCGCGGCCCATCAGCTAGTTGGTGAGGTAATGGCTCACCAAGGCAATGACGGGTAGGGGACTTGAGAGGGTGACCCCCCACACTGGAACTGAAACACGGTCCAGACACCTACGGGTGGCAGCAGTAGGGAATATTGGTCAATGGGCGAAAGCCTGAACCAGCAACGCCGCGTGCGCGATGAAGGCCTTCGGGTCGTAA…
ASV_034	SSU-ASV_198	OTU_101	Bacteria;Actinobacteria;Actinobacteria;Frankiales;Sporichthyaceae;hgcI clade;	0	0	0	0	0	0	0	0	0	0	32	0	41	25	0	0	0	0	0	0	29	9	0	0	GACGAACGCTGGCGGCGTGCTTAACACATGCAAGTCGAGCGATGAAGTTTCTTCGGAAATGGATTAGCGGCGAACGGGTGAGGAACACGTGAAGAATCTGCCCTCCACTTTGGGATAACACCGGGAAACCGGTGCTAATACCGAATATTGAAACATAAGTGGCATCACTGAGTTTTTAAAGAATTTCGGTGGAGGATGACTTCGCGGCCTATCAGCTAGTTGGTGAGGTAATGGCTCACCAAGGCAACGACGGGTAGCCGGCCTGAGAGGGCGACCGGCCACACTGGGACTGAGACACGGCCCAGACTCCTACGGGAGGCAGCAGTGGGGAATATTGGGCAATGGAGGAAACTCTGACCCAGCGACGCCGCGTGCGGGATGAAGGCCTTCGGGTTGTAA…
ASV_035	SSU-ASV_276	OTU_106	Bacteria;Actinobacteria;Actinobacteria;Frankiales;Sporichthyaceae;	0	0	0	0	0	0	0	0	0	0	0	0	116	4	0	0	0	0	0	0	16	0	0	0	GACGAACGCTGGCGGCGTGCTTAACACATGCAAGTCGAGCGATGAAACACCTTCGGGTGTGAATTAGCGGCGAACGGGTGAGGAACACGTGAGAAATCTGCCTTCAACACTGGGATAACTCCGGGAAACCGGGGCTAATACCGGATATGAAATCTGCGGGCATCCGCGGATTTGGAAAGTTTTTCGGTTGAAGATGATCTCGCGGCCTATCAGCTTGTTGGTGAGGTAATGGCTCACCAAGGCGACGACGGGTAGCCGGCCTGAGAGGGCGACCGGCCACACTGGGACTGAGACACGGCCCAGACTCCTACGGGAGGCAGCAGTGGGGAATATTGGGCAATGGAGGAAACTCTGACCCAGCGACGCCGCGTGCGGGATGAAGGCCTTCGGGTTGTAAAC…
ASV_036	SSU-ASV_241	OTU_103	Bacteria;Actinobacteria;Acidimicrobiia;Microtrichales;Ilumatobacteraceae;CL500-29 marine group;	0	17	0	76	0	0	0	42	0	0	0	0	0	0	0	0	0	0	0	0	0	0	0	0	GACGAACGCTGGCGGCGTGCTTAACACATGCAAGTCGAACGATGAAGTGGAGCTTGCTCCACGGATTAGTGGCGAACGGGTGAGGAACACGTGAGAAACCTGCCCCAGACTTTGGGATAACAAATGGAAACGTTTGCTAATACCAAATACCGTCGGAGAGTCACATGACTTTCTGACGAAAGGTATTCCGGTTTGGGAGGGTCTCGCGGCCTATCAGCTAGTTGGCGGGGTAATGGCCCACCAAGGCAACGACGGGTAGCTGGTCTGAGAGGATGGTCAGCCACACTGGGACTGAGACACGGCCCAGACTCCTACGGGAGGCAGCAGTGGGGAATCTTGCGCAATGGGCGAAAGCCTGACGCAGCAACGCCGCGTGCGGGAAGAAGGCTTTCGGGCTGT…
ASV_037	SSU-ASV_196	OTU_101	Bacteria;Actinobacteria;Actinobacteria;Frankiales;Sporichthyaceae;hgcI clade;	0	0	39	0	30	0	0	0	0	0	0	0	0	0	0	0	0	0	40	25	0	0	0	0	GACGAACGCTGGCGGCGTGCTTAACACATGCAAGTCGAGCGATGAAGTTTCTTCGGAAATGGATTAGCGGCGAACGGGTGAGGAACACGTGAAGAATCTGCCCTCCACTTTGGGATAACACCGGGAAACCGGTGCTAATACCGAATATTGAAACATAAGTGGCATCACTGAGTTTTGAAAGAATTTCGGTGGAGGATGACTTCGCGGCCTATCAGCTAGTTGGTGAGGTAATGGCTCACCAAGGCAACGACGGGTAGCCGGCCTGAGAGGGCGACCGGCCACACTGGGACTGAGACACGGCCCAGACTCCTACGGGAGGCAGCAGTGGGGAATATTGGGCAATGGAGGAAACTCTGACCCAGCGACGCCGCGTGCGGGATGAAGGCCTTCGGGTTGTAA…
ASV_038	SSU-ASV_241	OTU_103	Bacteria;Actinobacteria;Acidimicrobiia;Microtrichales;Ilumatobacteraceae;CL500-29 marine group;	0	0	0	0	0	61	0	0	0	0	0	0	0	41	0	0	0	0	0	0	0	24	0	0	GACGAACGCTGGCGGCGTGCTTAACACATGCAAGTCGAACGATGAAGTGGAGCTTGCTCCACGGATTAGTGGCGAACGGGTGAGGAACACGTGAGAAACCTGCCCCAGACTTTGGGATAACAAATGGAAACGTTTGCTAATACCAAATACCGTCGGAGAGTCACATGACTTTCTGACGAAAGGTATTCCGGTTTGGGAGGGTCTCGCGGCCTATCAGCTAGTTGGCGGGGTAATGGCCCACCAAGGCAACGACGGGTAGCTGGTCTGAGAGGATGGTCAGCCACACTGGGACTGAGACACGGCCCAGACTCCTACGGGAGGCAGCAGTGGGGAATCTTGCGCAATGGGCGAAAGCCTGACGCAGCAACGCCGCGTGCGGGAAGAAGGCTTTCGGGCTGT…
ASV_039	SSU-ASV_154	OTU_77	Bacteria;Actinobacteria;Acidimicrobiia;Microtrichales;Ilumatobacteraceae;CL500-29 marine group;	0	0	0	0	0	57	0	0	0	0	0	10	0	39	0	0	0	0	0	0	0	16	0	0	GACGAACGCTGGCGGCGTGCTTAACACATGCAAGTCGAACGGAATCCAATGTGTAGCAATACACAGGAAGATTTAGTGGCGAACGGGTGAGGAACACGTGAGAAACCTGCCCCGAACTCTGGGATAACAGTTGGAAACGACTGCTAATACCGGATGCCGTCGAGGAGTCGCATGGCTCTTTGACGAAAGAATCTTGGTTCGGGAGGGTCTCGCGACCTATCAGCTTGTTGGCGGGGTAATGGCCCACCAAGGCTACGACGGGTAGCTGGTCTGAGAGGATGATCAGCCACACTGGGACTGAGACACGGCCCAGACTCCTACGGGAGGCAGCAGTGGGGAATCTTGCGCAATGGGCGAAAGCCTGACGCAGCAACGCCGCGTGCGGGAAGAAGGCCTTCG…
ASV_040	SSU-ASV_206	OTU_98	Bacteria;Actinobacteria;Actinobacteria;Frankiales;Sporichthyaceae;	0	0	0	0	0	0	0	118	0	0	0	0	0	0	0	0	0	0	0	0	0	0	0	0	GACGAACGCTGGCGGCGTGCTTTACACATGCAAGTCGAGCGATGAGATCCCTTCGGGGAAGGATTAGCGGCGAACGGGTGAGGAACACGTGAGGAATCTGCCTTCAACACTGGGATAACTCCGGGAAACCGGGGCTAATACCGGATACGAGACCTGCAGGCATCTGCGGGTCTGGAAAGTTTTTCGGTTGAAGATGACCTCGCGGCCTATCAGCTTGTTGGTGAGGTAATGGCTCACCAAGGCGACGACGGGTAGCCGGCCTGAGAGGGCGACCGGCCACACTGGGACTGAGACACGGCCCAGACTCCTACGGGAGGCAGCAGTGGGGAATATTGGGCAATGGAGGGAACTCTGACCCAGCGACGCCGCGTGCGGGATGAAGGCCTTCGGGTTGTAAAC…
ASV_041	SSU-ASV_239	OTU_103	Bacteria;Actinobacteria;Acidimicrobiia;Microtrichales;Ilumatobacteraceae;CL500-29 marine group;	0	0	0	0	34	0	0	0	0	0	0	0	0	0	0	0	0	0	80	0	0	0	0	0	GACGAACGCTGGCGGCGTGCTTAACACATGCAAGTCGAACGATGAAGTGGAGCTTGCTCCACGGATTAGTGGCGAACGGGTGAGGAACACGTGAGAAACCTGCCTCGGATTTTGGGATAACAAATGGAAACGTTTGCTAATACCAAATAACGTCGGAGAGTCACATGGCTTTCTGACGAAAGGAATTCCGATTCGAGAGGGTCTCGCGGCCTATCAGCTAGTTGGCGGGGTAATGGCCCACCAAGGCAACGACGGGTAGCTGGTCTGAGAGGATGGTCAGCCACACTGGGACTGAGACACGGCCCAGACTCCTACGGGAGGCAGCAGTGGGGAATCTTGCGCAATGGGCGAAAGCCTGACGCAGCAACGCCGCGTGCGGGAAGAAGGCTTTCGGGCTGT…
ASV_042	SSU-ASV_195	OTU_101	Bacteria;Actinobacteria;Actinobacteria;Frankiales;Sporichthyaceae;hgcI clade;	0	0	0	0	72	0	0	0	0	0	0	0	0	0	39	0	0	0	0	0	0	0	0	0	GACGAACGCTGGCGGCGTGCTTAACACATGCAAGTCGAGCGATGAAGTTTCTTCGGAAATGGATTAGCGGCGAACGGGTGAGGAACACGTGAAGAATCTGCCCTCCACTTTGGGATAACACCGGGAAACCGGTGCTAATACCGAATATTGAAACATAAGTGGCATCACTGAGTTTTGAAAGAATTTCGGTGGAGGATGACTTCGCGGCCTATCAGCTAGTTGGTGAGGTAATGGCTCACCAAGGCAACGACGGGTAGCCGGCCTGAGAGGGCGACCGGCCACACTGGGACTGAGACACGGCCCAGACTCCTACGGGAGGCAGCAGTGGGGAATATTGGGCAATGGAGGAAACTCTGACCCAGCGACGCCGCGTGCGGGATGAAGGCCTTCGGGTTGTAA…
ASV_043	SSU-ASV_217	OTU_98	Bacteria;Actinobacteria;Actinobacteria;Frankiales;Sporichthyaceae;	0	0	0	0	0	0	0	41	0	0	0	0	0	0	0	0	0	37	0	32	0	0	0	0	GACGAACGCTGGCGGCGTGCTTTACACATGCAAGTCGAGCGATGAGATCCCTTCGGGGATGGATTAGCGGCGAACGGGTGAGGAACACGTGAGGAATCTGCCTTCAACACTGGGATAACTCCGGGAAACCGGGGCTAATACCGGATACGAGGCCCGCAGGCATCTGTGGGTCTGGAAAGTTTTTCGGTTGAAGATGACCTCGCGGCCTATCAGCTTGTTGGTGAGGTAATGGCTCACCAAGGCGACGACGGGTAGCCGGCCTGAGAGGGCGACCGGCCACACTGGGACTGAGACACGGCCCAGACTCCTACGGGAGGCAGCAGTGGGGAATATTGGGCAATGGAGGAAACTCTGACCCAGCGACGCCGCGTGCGGGATGAAGGCCTTCGGGTTGTAAAC…
ASV_044	SSU-ASV_195	OTU_101	Bacteria;Actinobacteria;Actinobacteria;Frankiales;Sporichthyaceae;hgcI clade;	0	0	0	0	0	0	0	0	0	0	0	0	0	0	0	0	0	50	59	0	0	0	0	0	GACGAACGCTGGCGGCGTGCTTAACACATGCAAGTCGAGCGATGAAGTTTCTTCGGAAATGGATTAGCGGCGAACGGGTGAGGAACACGTGAAGAATCTGCCCTCCACTTTGGGATAACACCGGGAAACCGGTGCTAATACCGAATATTGAAACATAAGTGGCATCACTGAGTTTTGAAAGAATTTCGGTGGAGGATGACTTCGCGGCCTATCAGCTAGTTGGTGAGGTAATGGCTCACCAAGGCAACGACGGGTAGCCGGCCTGAGAGGGCGACCGGCCACACTGGGACTGAGACACGGCCCAGACTCCTACGGGAGGCAGCAGTGGGGAATATTGGGCAATGGAGGAAACTCTGACCCAGCGACGCCGCGTGCGGGATGAAGGCCTTCGGGTTGTAA…
ASV_045	SSU-ASV_345	OTU_119	Bacteria;Chloroflexi;Anaerolineae;Anaerolineales;Anaerolineaceae;uncultured;	0	0	0	108	0	0	0	0	0	0	0	0	0	0	0	0	0	0	0	0	0	0	0	0	GATGAACGCTGGCGGCGTGCCTAATACATGCAAGTCGAACGAAGAGTGTAGCAATATGCTCTGAGTGGCGAACGGGTGAGTAACACGTGGGTGACCTACCCCAAAGTGTGGAATAACTCCTCGAAAGAGGTGCTAATACCGCATGTGGTCCCAGAGATTAGAGGCTTAGGGACTAAAGACTTCGGTCGCTTTGGGAGGGGCCCGCGGCCCATCAGCTAGTTGGTGAGGTAATGGCTCACCAAGGCAATGACGGGTAGGGGACTTGAGAGGGTGACCCCCCACACTGGAACTGAAACACGGTCCAGACACCTACGGGTGGCAGCAGTAGGGAATATTGGTCAATGGGCGAAAGCCTGAACCAGCAACGCCGCGTGCGCGATGAAGGCCTTCGGGTCGTAA…
ASV_046	SSU-ASV_242	OTU_103	Bacteria;Actinobacteria;Acidimicrobiia;Microtrichales;Ilumatobacteraceae;CL500-29 marine group;	0	0	0	0	0	24	0	0	0	0	0	0	0	37	0	0	0	0	0	0	0	47	0	0	GACGAACGCTGGCGGCGTGCTTAACACATGCAAGTCGAACGATGAAGTGGAGCTTGCTCCACCGATTAGTGGCGAACGGGTGAGGAACACGTGAGAAACCTGCCTCGGATTTTGGGATAACAAATGGAAACGTTTGCTAATACCAAATAACGTCGGAGAGCTTCATGGCTTTCTGACGAAAGGAATTCCGATTCGAGAGGGTCTCGCGGCCTATCAGCTTGTTGGCGGGGTAATGGCCCACCAAGGCAACGACGGGTAGCTGGTCTGAGAGGATGGTCAGCCACACTGGGACTGAGACACGGCCCAGACTCCTACGGGAGGCAGCAGTGGGGAATCTTGCGCAATGGGCGAAAGCCTGACGCAGCAACGCCGCGTGCGGGAAGAAGGCTTTCGGGCTGT…
ASV_047	SSU-ASV_386	OTU_136	Bacteria;Proteobacteria;Alphaproteobacteria;SAR11 clade;Clade III;	0	0	0	27	0	0	0	0	44	15	0	19	0	0	0	0	0	0	0	0	0	0	0	0	AACGTACGCTGGCGGCACGCCTAACACATGCAAGTCGAACGCAGTAGCAATACTGAGTGGCAGACGGGTGAGTAACATGTGGGAATCTGCCTTGTGGTTCAGGACAACATTGGGAAACCGATGCTAATACTGGATAAGCCCTTACGGGGAAAGTTTTAATGCCATAAGATGAGCCCGCATTTGATTAGTTAGTTGGTGAGGTAATGGCTCACCAAGACAATGATCAATAGCTGATCTGAGAGGATGATCAGCCACACTGGGACTGAGACACGGCCCAGACTCCTACGGGAGGCAGCAGTGGGGAATCTTGCACAATGGAGGAAACTCTGATGCAGCGATGCCGCGTGAGTGAAGAAGGCCTTTGGGTTGTAAAGCTCTTTTGTAGGGGAAGATAATGAC…
ASV_048	SSU-ASV_195	OTU_101	Bacteria;Actinobacteria;Actinobacteria;Frankiales;Sporichthyaceae;hgcI clade;	0	0	0	0	102	0	0	0	0	0	0	0	0	0	0	0	0	0	0	0	0	0	0	0	GACGAACGCTGGCGGCGTGCTTAACACATGCAAGTCGAGCGATGAAGTTTCTTCGGAAATGGATTAGCGGCGAACGGGTGAGGAACACGTGAAGAATCTGCCCTCCACTTTGGGATAACACCGGGAAACCGGTGCTAATACCGAATATTGAAACATAAGTGGCATCACTGAGTTTTGAAAGAATTTCGGTGGAGGATGACTTCGCGGCCTATCAGCTAGTTGGTGAGGTAATGGCTCACCAAGGCAACGACGGGTAGCCGGCCTGAGAGGGCGACCGGCCACACTGGGACTGAGACACGGCCCAGACTCCTACGGGAGGCAGCAGTGGGGAATATTGGGCAATGGAGGAAACTCTGACCCAGCGACGCCGCGTGCGGGATGAAGGCCTTCGGGTTGTAA…
ASV_049	SSU-ASV_199	OTU_101	Bacteria;Actinobacteria;Actinobacteria;Frankiales;Sporichthyaceae;hgcI clade;	101	0	0	0	0	0	0	0	0	0	0	0	0	0	0	0	0	0	0	0	0	0	0	0	GACGAACGCTGGCGGCGTGCTTAACACATGCAAGTCGAGCGATGAAGTTTCTTCGGAAATGGATTAGCGGCGAACGGGTGAGGAACACGTGAAGAATCTGCCCTCCACTTTGGGATAACACCGGGAAACCGGTGCTAATACTGAATATTGAAACATAAGTGGCATCACTGAGTTTTGAAAGAATTTCGGTGGAGGATGACTTCGCGGCCTATCAGCTAGTTGGTGAGGTAATGGCTCACCAAGGCAACGACGGGTAGCCGGCCTGAGAGGGCGACCGGCCACACTGGGACTGAGACACGGCCCAGACTCCTACGGGAGGCAGCAGTGGGGAATATTGGGCAATGGAGGAAACTCTGACCCAGCGACGCCGCGTGCGGGATGAAGGCCTTCGGGTTGTAA…
ASV_050	SSU-ASV_122	OTU_76	Bacteria;Actinobacteria;Acidimicrobiia;Microtrichales;Ilumatobacteraceae;CL500-29 marine group;	0	34	0	42	0	0	0	24	0	0	0	0	0	0	0	0	0	0	0	0	0	0	0	0	GACGAACGCTGGCGGCGTGCTTAACACATGCAAGTCGAACGAAATCCATGGTGTAGCAATACACCGGAAGATTTAGTGGCGAACGGGTGAGGATCACGTGAGAAACCTGCCCCAGACTTTGGGATAACAATTGGAAACGATTGCTAATACCGAATGACGTCGGAGAACCGCATGGTTCACTGACGAAAGGAAATCCGGTTTGGGAGGGTCTCGCGGCCTATCAGCTTGTTGGTGGGGTAATGGCCTACCAAGGCAACGACGGGTAGCTGGTCTGAGAGGATGATCAGCCACACTGGGACTGAGACACGGCCCAGACTCCTACGGGAGGCAGCAGTGGGGAATCTTGCGCAATGGGCGAAAGCCTGACGCAGCAACGCCGCGTGCGGGATGAAGGCCTTC…
ASV_051	SSU-ASV_200	OTU_101	Bacteria;Actinobacteria;Actinobacteria;Frankiales;Sporichthyaceae;hgcI clade;	0	19	0	39	0	0	0	0	0	0	24	8	0	0	0	0	0	0	0	0	0	0	0	10	GACGAACGCTGGCGGCGTGCTTAACACATGCAAGTCGAGCGATGAAGTTTCTTCGGAAATGGATTAGCGGCGAACGGGTGAGGAACACGTGAAGAATCTGCCCTCCACTTTGGGATAACACCGGGAAACCGGTGCTAATACCGAATATTGAAACATAAGTGGCATCACTGAGTTTTGAAAGAATTTCGGTGGAGGATGACTTCGCGGCCTATCAGCTAGTTGGTGAGGTAATGGCTCACCAAGGCAACGACGGGTAGCCGGCCTGAGAGGGCGACCGGCCACACTGGGACTGAGACACGGCCCAGACTCCTACGGGAGGCAGCAGTGGGGAATATTGGGCAATGGAGGAAACTCTGACCCAGCGACGCCGCGTGCGGGATGAAGGCCTTCGGGTTGTAA…
ASV_052	SSU-ASV_277	OTU_102	Bacteria;Actinobacteria;Actinobacteria;Frankiales;Sporichthyaceae;hgcI clade;	0	0	0	0	0	0	0	0	28	0	71	0	0	0	0	0	0	0	0	0	0	0	0	0	GACGAACGCTGGCGGCGTGCTTAACACATGCAAGTCGAGCGATGAAACACCTTCGGGTGTGGATTAGCGGCGAACGGGTGAGGAACACGTGAAGAATCTGCCTTCAACTCTGGGATAACTCCGGGAAACCGGGGCTAATACCGGATATGAGCCTTGATCGCATGATCGGGGCTGGAAAGTTTTTCGGTTGAAGATGACTTCGCGGCCTATCAGCTTGTTGGTGAGGTAATGGCTCACCAAGGCGACGACGGGTAGCCGGCCTGAGAGGGCGACCGGCCACACTGGGACTGAGACACGGCCCAGACTCCTACGGGAGGCAGCAGTGGGGAATATTGGGCAATGGAGGAAACTCTGACCCAGCGACGCCGCGTGAGGGATGAAGGCCTTCGGGTTGTAAAC…
ASV_053	SSU-ASV_206	OTU_98	Bacteria;Actinobacteria;Actinobacteria;Frankiales;Sporichthyaceae;	0	0	0	0	0	0	0	0	0	0	0	95	0	0	0	0	0	0	0	0	0	0	0	0	GACGAACGCTGGCGGCGTGCTTTACACATGCAAGTCGAGCGATGAGATCCCTTCGGGGAAGGATTAGCGGCGAACGGGTGAGGAACACGTGAGGAATCTGCCTTCAACACTGGGATAACTCCGGGAAACCGGGGCTAATACCGGATACGAGACCTGCAGGCATCTGCGGGTCTGGAAAGTTTTTCGGTTGAAGATGACCTCGCGGCCTATCAGCTTGTTGGTGAGGTAATGGCTCACCAAGGCGACGACGGGTAGCCGGCCTGAGAGGGCGACCGGCCACACTGGGACTGAGACACGGCCCAGACTCCTACGGGAGGCAGCAGTGGGGAATATTGGGCAATGGAGGGAACTCTGACCCAGCGACGCCGCGTGCGGGATGAAGGCCTTCGGGTTGTAAAC…
ASV_054	SSU-ASV_97	OTU_65	Bacteria;Bacteroidetes;Bacteroidia;Sphingobacteriales;NS11-12 marine group;	0	35	0	59	0	0	0	0	0	0	0	0	0	0	0	0	0	0	0	0	0	0	0	0	GATGAACGCTAGCGGCGGGCCTAATACATGCAAGTCGAACGAGATTGTCGGTAGCAATACTGGCATGAAAGTGGCGCACGGGTGCGTAACACGTATGTAACCTACCTTTAACTGGGGGATAGCTTCGAGAAATCGAAATTAATACCCCATAACATTTAGAAAAGGCATCTTTTCTTTATCAAAGTTCAGGCGGTTAAAGATGGACATGCGGTGCATTAGCTTGTTGGTGAGGTAATGGCTCACCAAGGCTACGATGCATAGGGGGTCTGAGAGGATGATCCCCCACACTGGTACTGAGACACGGACCAGACTCCTACGGGAGGCAGCAGTAGGGAATATTGGGCAATGGACGCAAGTCTGACCCAGCCACGCCGCGTGAAGGATGACTGCCCTATGGGT…
ASV_055	SSU-ASV_387	OTU_136	Bacteria;Proteobacteria;Alphaproteobacteria;SAR11 clade;Clade III;	0	34	0	43	0	0	0	0	0	0	0	0	0	0	0	0	0	0	0	16	0	0	0	0	AACGTACGCTGGCGGCACGCCTAACACATGCAAGTCGAACGCAGTAGCAATACTGAGTGGCAGACGGGTGAGTAACATGTGGGAATCTGCCTTGTGGTTCAGGACAACATTGGGAAACCGATGCTAATACTGGATAAGCCCTTACGGGGAAAGTTTTAATGCCATAAGATGAGCCCGCATTTGATTAGTTAGTTGGTGAGGTAATGGCTCACCAAGACAATGATCAATAGCTGATCTGAGAGGATGATCAGCCACACTGGGACTGAGACACGGCCCAGACTCCTACGGGAGGCAGCAGTGGGGAATCTTGCACAATGGAGGAAACTCTGATGCAGCGATGCCGCGTGAGTGAAGAAGGCCTTTGGGTTGTAAAGCTCTTTTGTAGGGGAAGATAATGAC…
ASV_056	SSU-ASV_278	OTU_102	Bacteria;Actinobacteria;Actinobacteria;Frankiales;Sporichthyaceae;hgcI clade;	0	0	0	0	0	0	0	0	0	0	53	40	0	0	0	0	0	0	0	0	0	0	0	0	GACGAACGCTGGCGGCGTGCTTAACACATGCAAGTCGAGCGATGAAACACCTTCGGGTGTGAATTAGCGGCGAACGGGTGAGGAACACGTGAAGAATCTGCCTTCAACTCTGGGATAACTCCGGGAAACCGGGGCTAATACCGGATATGAGCCTTGATCGCATGATCGGGGCTGGAAAGTTTTTCGGTTGAAGATGACTTCGCGGCCTATCAGCTTGTTGGTGAGGTAATGGCTCACCAAGGCGACGACGGGTAGCCGGCCTGAGAGGGCGACCGGCCACACTGGGACTGAGACACGGCCCAGACTCCTACGGGAGGCAGCAGTGGGGAATATTGGGCAATGGAGGAAACTCTGACCCAGCGACGCCGCGTGAGGGATGAAGGCCTTCGGGTTGTAAAC…
ASV_057	SSU-ASV_388	OTU_136	Bacteria;Proteobacteria;Alphaproteobacteria;SAR11 clade;Clade III;	0	0	0	0	20	23	0	0	0	0	0	0	0	0	0	0	0	0	0	0	49	0	0	0	AACGTACGCTGGCGGCACGCCTAACACATGCAAGTCGAACGCAGTAGCAATACTGAGTGGCAGACGGGTGAGTAACATGTGGGAATCTGCCTTGTGGTTCAGGACAACATTGGGAAACCGATGCTAATACTGGATAAGCCCTTACGGGGAAAGTTTTAATGCCATAAGATGAGCCCGCATTTGATTAGTTAGTTGGTGAGGTAATGGCTCACCAAGACAATGATCAATAGCTGATCTGAGAGGATGATCAGCCACACTGGGACTGAGACACGGCCCAGACTCCTACGGGAGGCAGCAGTGGGGAATCTTGCACAATGGAGGAAACTCTGATGCAGCGATGCCGCGTGAGTGAAGAAGGCCTTTGGGTTGTAAAGCTCTTTTGTAGGGGAAGATAATGAC…
ASV_058	SSU-ASV_200	OTU_101	Bacteria;Actinobacteria;Actinobacteria;Frankiales;Sporichthyaceae;hgcI clade;	0	0	0	0	0	0	0	0	0	0	0	0	0	0	0	0	0	92	0	0	0	0	0	0	GACGAACGCTGGCGGCGTGCTTAACACATGCAAGTCGAGCGATGAAGTTTCTTCGGAAATGGATTAGCGGCGAACGGGTGAGGAACACGTGAAGAATCTGCCCTCCACTTTGGGATAACACCGGGAAACCGGTGCTAATACCGAATATTGAAACATAAGTGGCATCACTGAGTTTTGAAAGAATTTCGGTGGAGGATGACTTCGCGGCCTATCAGCTAGTTGGTGAGGTAATGGCTCACCAAGGCAACGACGGGTAGCCGGCCTGAGAGGGCGACCGGCCACACTGGGACTGAGACACGGCCCAGACTCCTACGGGAGGCAGCAGTGGGGAATATTGGGCAATGGAGGAAACTCTGACCCAGCGACGCCGCGTGCGGGATGAAGGCCTTCGGGTTGTAA…
ASV_059	SSU-ASV_388	OTU_136	Bacteria;Proteobacteria;Alphaproteobacteria;SAR11 clade;Clade III;	0	0	0	21	0	0	0	0	0	0	50	20	0	0	0	0	0	0	0	0	0	0	0	0	AACGTACGCTGGCGGCACGCCTAACACATGCAAGTCGAACGCAGTAGCAATACTGAGTGGCAGACGGGTGAGTAACATGTGGGAATCTGCCTTGTGGTTCAGGACAACATTGGGAAACCGATGCTAATACTGGATAAGCCCTTACGGGGAAAGTTTTAATGCCATAAGATGAGCCCGCATTTGATTAGTTAGTTGGTGAGGTAATGGCTCACCAAGACAATGATCAATAGCTGATCTGAGAGGATGATCAGCCACACTGGGACTGAGACACGGCCCAGACTCCTACGGGAGGCAGCAGTGGGGAATCTTGCACAATGGAGGAAACTCTGATGCAGCGATGCCGCGTGAGTGAAGAAGGCCTTTGGGTTGTAAAGCTCTTTTGTAGGGGAAGATAATGAC…
ASV_060	SSU-ASV_129	OTU_77	Bacteria;Actinobacteria;Acidimicrobiia;Microtrichales;Ilumatobacteraceae;CL500-29 marine group;	0	0	0	85	0	0	0	0	0	0	0	0	0	0	0	0	0	0	0	0	0	0	0	0	GACGAACGCTGGCGGCGTGCTTAACACATGCAAGTCGAACGGAATCCAATGTGTAGCAATACACAGGAAGATTTAGTGGCGAACGGGTGAGGAACACGTGAGAAACCTGCCCCGAACTCTGGGATAACAGTTGGAAACGACTGCTAATACCGGATGCCGTCGAGGAGTCGCATGGCTCTTTGACGAAAGAATCTTGGTTCGGGAGGGTCTCGCGACCTATCAGCTTGTTGGCGGGGTAATGGCCCACCAAGGCTACGACGGGTAGCTGGTCTGAGAGGATGATCAGCCACACTGGGACTGAGACACGGCCCAGACTCCTACGGGAGGCAGCAGTGGGGAATCTTGCGCAATGGGCGAAAGCCTGACGCAGCAACGCCGCGTGCGGGAAGAAGGCCTTCG…
ASV_061	SSU-ASV_84	OTU_57	Bacteria;Bacteroidetes;Bacteroidia;Flavobacteriales;Crocinitomicaceae;Fluviicola;	0	0	0	0	83	0	0	0	0	0	0	0	0	0	0	0	0	0	0	0	0	0	0	0	GATGAACGCTAGCGGCAGGCCTAACACATGCAAGTCGAGGGGCAGCACAAAGATAGCTTGCTATTTTGGTGGCGACCGGCGCACGGGTGCGTAACGCGTATGCAATCTACCTTATACTGGGGTATAGCCCGAAGAAATTCGGATTAATCCCCCATAGTACTGATATACCTCATGGTAATTCAGTTAAAGTTTCGGCGGTATGAGATGAGCATGCGTCCTATTAGCTAGATGGTAAGGTAACGGCTTACCATGGCTACGATAGGTAGGGGGCCTGAGAGGGTGACCCCCCACACTGGTACTGAGACACGGACCAGACTCCTACGGGAGGCAGCAGTGAGGAATATTGGTCAATGGGCGCAAGCCTGAACCAGCCATGCCGCGTGCAGGAAGAATGCCCTA…
ASV_062	SSU-ASV_198	OTU_101	Bacteria;Actinobacteria;Actinobacteria;Frankiales;Sporichthyaceae;hgcI clade;	0	0	0	0	0	0	0	0	0	0	0	0	37	20	0	0	0	0	0	0	26	0	0	0	GACGAACGCTGGCGGCGTGCTTAACACATGCAAGTCGAGCGATGAAGTTTCTTCGGAAATGGATTAGCGGCGAACGGGTGAGGAACACGTGAAGAATCTGCCCTCCACTTTGGGATAACACCGGGAAACCGGTGCTAATACCGAATATTGAAACATAAGTGGCATCACTGAGTTTTTAAAGAATTTCGGTGGAGGATGACTTCGCGGCCTATCAGCTAGTTGGTGAGGTAATGGCTCACCAAGGCAACGACGGGTAGCCGGCCTGAGAGGGCGACCGGCCACACTGGGACTGAGACACGGCCCAGACTCCTACGGGAGGCAGCAGTGGGGAATATTGGGCAATGGAGGAAACTCTGACCCAGCGACGCCGCGTGCGGGATGAAGGCCTTCGGGTTGTAA…
ASV_063	SSU-ASV_243	OTU_103	Bacteria;Actinobacteria;Acidimicrobiia;Microtrichales;Ilumatobacteraceae;CL500-29 marine group;	42	0	40	0	0	0	0	0	0	0	0	0	0	0	0	0	0	0	0	0	0	0	0	0	GACGAACGCTGGCGGCGTGCTTAACACATGCAAGTCGAACGATGAAGTGGAGCTTGCTCCACGGATTAGTGGCGAACGGGTGAGGAACACGTGAGAAACCTGCCTCGGATTTTGGGATAACAAATGGAAACGTTTGCTAATACCAAATAACGTCGGAGAGTCACATGACTTTCTGACGAAAGGAATTCCGATTCGAGAGGGTCTCGCGGCCTATCAGCTTGTTGGCGGGGTAATGGCCCACCAAGGCAACGACGGGTAGCTGGTCTGAGAGGATGGTCAGCCACACTGGGACTGAGACACGGCCCAGACTCCTACGGGAGGCAGCAGTGGGGAATCTTGCGCAATGGGCGAAAGCCTGACGCAGCAACGCCGCGTGCGGGAAGAAGGCTTTCGGGCTGT…
ASV_064	SSU-ASV_183	OTU_95	Bacteria;Actinobacteria;Acidimicrobiia;IMCC26256;	0	26	0	36	0	0	0	0	0	0	0	0	0	0	0	0	0	0	0	16	0	0	0	4	GACGAACGCTGGCGGCGCGCTTAACACATGCAAGTCGAACGAGATACTCAGAGCTTGCTCTGAGTGGAAAGTGGCGAACGGGTGAGGAACACGTGAGGAACCTGCCCCGAAGACCGGGACAACATCGGGAAACCGGTGCTAATACCGGATGTCCTCGCCGAAGCTCATGCTTTGGTGAGGAAATGGATTCCGCTTCGGGATGGCCTCGCGGCCTATCAGCTTGTTGGTGAGGTAACGGCTCACCAAGGCTTCGACGGGTAGCTGGTCTGAGAGGATGTCCAGCCACACTGGGACTGAGACACGGCCCAGACTCCTACGGGAGGCAGCAGTGGGGAATATTGCACAATGGGCGCAAGCCTGATGCAGCGACGCCGCGTGCGGGATGACGGCCTTAGGGTT…
ASV_065	SSU-ASV_200	OTU_101	Bacteria;Actinobacteria;Actinobacteria;Frankiales;Sporichthyaceae;hgcI clade;	0	0	0	59	0	0	0	0	0	0	0	0	0	0	0	0	0	0	0	21	0	0	0	0	GACGAACGCTGGCGGCGTGCTTAACACATGCAAGTCGAGCGATGAAGTTTCTTCGGAAATGGATTAGCGGCGAACGGGTGAGGAACACGTGAAGAATCTGCCCTCCACTTTGGGATAACACCGGGAAACCGGTGCTAATACCGAATATTGAAACATAAGTGGCATCACTGAGTTTTGAAAGAATTTCGGTGGAGGATGACTTCGCGGCCTATCAGCTAGTTGGTGAGGTAATGGCTCACCAAGGCAACGACGGGTAGCCGGCCTGAGAGGGCGACCGGCCACACTGGGACTGAGACACGGCCCAGACTCCTACGGGAGGCAGCAGTGGGGAATATTGGGCAATGGAGGAAACTCTGACCCAGCGACGCCGCGTGCGGGATGAAGGCCTTCGGGTTGTAA…
ASV_066	SSU-ASV_123	OTU_76	Bacteria;Actinobacteria;Acidimicrobiia;Microtrichales;Ilumatobacteraceae;CL500-29 marine group;	0	0	0	0	0	0	0	0	0	0	0	0	0	0	0	0	0	0	0	22	0	0	0	55	GACGAACGCTGGCGGCGTGCTTAACACATGCAAGTCGAACGGAATCCATGGTGTAGCAATACACCGGAAGATTTAGTGGCGAACGGGTGAGGATCACGTGAGAAACCTGCCCCAGACTTTGGGATAACAATTGGAAACGATTGCTAATACCGAATGACGTCGGAGAACCGCATGGTTCACTGACGAAAGGAAATCCGGTTTGGGAGGGTCTCGCGGCCTATCAGCTTGTTGGTGGGGTAATGGCCTACCAAGGCAACGACGGGTAGCTGGTCTGAGAGGATGATCAGCCACACTGGGACTGAGACACGGCCCAGACTCCTACGGGAGGCAGCAGTGGGGAATCTTGCGCAATGGGCGAAAGCCTGACGCAGCAACGCCGCGTGCGGGATGAAGGCCTTC…
ASV_067	SSU-ASV_124	OTU_67	Bacteria;Gemmatimonadetes;Gemmatimonadetes;Gemmatimonadales;Gemmatimonadaceae;uncultured;	0	45	0	29	0	0	0	0	0	0	0	0	0	0	0	0	0	0	0	0	0	0	0	0	GACGAACGCTGGCGGCGTGCTTAACACATGCAAGTCACGGGGGCCCGCAAGGGCAACCGGCGAACGGGTGCGTAACACGTGAGCAATCTGCCGATCTCTGGGGGATAGCCGGCCCAACGGCCGGGTAATACCGCATACGCTCATCGGGGGACATCCCCTGGTGAGGAAACCTCCGGGGGAGATCGAGGAGCTCGCGACCTATCAGCTAGTTGGTGAGGTAACGGCTCACCAAGGCTACGACGGGTAGCTGGTCTGAGAGGATGGCCAGCCACATTGGGACTGCGACACGGCCCAGACTCCTACGGGAGGCAGCAGTGGGGAATATTGCGCAATGGACGAAAGTCTGACGCAGCGACGCCGCGTGTGGGATGAAGCTCTTCGGGGTGTAAACCACTGTTG…
ASV_068	SSU-ASV_384	OTU_136	Bacteria;Proteobacteria;Alphaproteobacteria;SAR11 clade;Clade III;	0	74	0	0	0	0	0	0	0	0	0	0	0	0	0	0	0	0	0	0	0	0	0	0	AACGTACGCTGGCGGCACGCCTAACACATGCAAGTCGAACGCAGTAGCAATACTGAGTGGCAGACGGGTGAGTAACATGTGGGAATCTGCCTTGTGGTTCAGGACAACATTGGGAAACCGATGCTAATACTGGATAAGCCCTTACGGGGAAAGTTTTAATGCCATAAGATGAGCCCGCATTTGATTAGTTAGTTGGTGAGGTAATGGCTCACCAAGACAATGATCAATAGCTGATCTGAGAGGATGATCAGCCACACTGGGACTGAGACACGGCCCAGACTCCTACGGGAGGCAGCAGTGGGGAATCTTGCACAATGGAGGAAACTCTGATGCAGCGATGCCGCGTGAGTGAAGAAGGCCTTTGGGTTGTAAAGCTCTTTTGTAGGGGAAGATAATGAC…
ASV_069	SSU-ASV_238	OTU_103	Bacteria;Actinobacteria;Acidimicrobiia;Microtrichales;Ilumatobacteraceae;CL500-29 marine group;	0	0	0	0	0	0	0	0	34	38	0	0	0	0	0	0	0	0	0	0	0	0	0	0	GACGAACGCTGGCGGCGTGCTTAACACATGCAAGTCGAACGATGAAGTGGAGCTTGCTCCACGGATTAGTGGCGAACGGGTGAGGAACACGTGAGAAACCTGCCTCGGATTTTGGGATAACAAATGGAAACGTTTGCTAATACCAAATAACGTCGGAGAGTCACATGACTTTCTGACGAAAGGAATTCCGATTCGAGAGGGTCTCGCGGCCTATCAGCTAGTTGGCGGGGTAATGGCCCACCAAGGCAACGACGGGTAGCTGGTCTGAGAGGATGGTCAGCCACACTGGGACTGAGACACGGCCCAGACTCCTACGGGAGGCAGCAGTGGGGAATCTTGCGCAATGGGCGAAAGCCTGACGCAGCAACGCCGCGTGCGGGAAGAAGGCTTTCGGGCTGT…
ASV_070	SSU-ASV_206	OTU_98	Bacteria;Actinobacteria;Actinobacteria;Frankiales;Sporichthyaceae;	0	0	0	71	0	0	0	0	0	0	0	0	0	0	0	0	0	0	0	0	0	0	0	0	GACGAACGCTGGCGGCGTGCTTTACACATGCAAGTCGAGCGATGAGATCCCTTCGGGGAAGGATTAGCGGCGAACGGGTGAGGAACACGTGAGGAATCTGCCTTCAACACTGGGATAACTCCGGGAAACCGGGGCTAATACCGGATACGAGACCTGCAGGCATCTGCGGGTCTGGAAAGTTTTTCGGTTGAAGATGACCTCGCGGCCTATCAGCTTGTTGGTGAGGTAATGGCTCACCAAGGCGACGACGGGTAGCCGGCCTGAGAGGGCGACCGGCCACACTGGGACTGAGACACGGCCCAGACTCCTACGGGAGGCAGCAGTGGGGAATATTGGGCAATGGAGGGAACTCTGACCCAGCGACGCCGCGTGCGGGATGAAGGCCTTCGGGTTGTAAAC…
ASV_071	SSU-ASV_125	OTU_76	Bacteria;Actinobacteria;Acidimicrobiia;Microtrichales;Ilumatobacteraceae;CL500-29 marine group;	0	0	0	6	0	0	0	0	0	6	0	0	0	0	0	0	0	0	0	58	0	0	0	0	GACGAACGCTGGCGGCGTGCTTAACACATGCAAGTCGAACGGAATCCATGGTGTAGCAATACACCGGAAGATTTAGTGGCGAACGGGTGAGGATCACGTGAGAAACCTGCCCCAGACTTTGGGATAACAATTGGAAACGATTGCTAATACCGAATGACGTCGGAGAACCGCATGGTTCACTGACGAAAGGAAATCCGGTTTGGGAGGGTCTCGCGGCCTATCAGCTTGTTGGTGGGGTAATGGCCTACCAAGGCAACGACGGGTAGCTGGTCTGAGAGGATGATCAGCCACACTGGGACTGAGACACGGCCCAGACTCCTACGGGAGGCAGCAGTGGGGAATCTTGCGCAATGGGCGAAAGCCTGACGCAGCAACGCCGCGTGCGGGATGAAGGCCTTC…
ASV_072	SSU-ASV_154	OTU_77	Bacteria;Actinobacteria;Acidimicrobiia;Microtrichales;Ilumatobacteraceae;CL500-29 marine group;	0	0	0	0	0	35	0	0	0	0	0	17	0	0	0	0	0	0	0	0	0	17	0	0	GACGAACGCTGGCGGCGTGCTTAACACATGCAAGTCGAACGGAATCCAATGTGTAGCAATACACAGGAAGATTTAGTGGCGAACGGGTGAGGAACACGTGAGAAACCTGCCCCGAACTCTGGGATAACAGTTGGAAACGACTGCTAATACCGGATGCCGTCGAGGAGTCGCATGGCTCTTTGACGAAAGAATCTTGGTTCGGGAGGGTCTCGCGACCTATCAGCTTGTTGGCGGGGTAATGGCCCACCAAGGCTACGACGGGTAGCTGGTCTGAGAGGATGATCAGCCACACTGGGACTGAGACACGGCCCAGACTCCTACGGGAGGCAGCAGTGGGGAATCTTGCGCAATGGGCGAAAGCCTGACGCAGCAACGCCGCGTGCGGGAAGAAGGCCTTCG…
ASV_073	SSU-ASV_201	OTU_98	Bacteria;Actinobacteria;Actinobacteria;Frankiales;Sporichthyaceae;	0	0	0	0	0	0	0	0	0	0	0	37	0	32	0	0	0	0	0	0	0	0	0	0	GACGAACGCTGGCGGCGTGCTTTACACATGCAAGTCGAGCGATGAGATCCCTTCGGGGATGGATTAGCGGCGAACGGGTGAGGAACACGTGAGGAATCTGCCTTCAACACTGGGATAACTCCGGGAAACCGGGGCTAATACCGGATACGAGAGCTGCAGGCATCTGCGGCTCTGGAAAGTTTTTCGGTTGAAGATGACCTCGCGGCCTATCAGCTTGTTGGTGAGGTAATGGCTCACCAAGGCGACGACGGGTAGCCGGCCTGAGAGGGCGACCGGCCACACTGGGACTGAGACACGGCCCAGACTCCTACGGGAGGCAGCAGTGGGGAATATTGGGCAATGGAGGAAACTCTGACCCAGCGACGCCGCGTGCGGGATGAAGGCCTTCGGGTTGTAAAC…
ASV_074	SSU-ASV_244	OTU_103	Bacteria;Actinobacteria;Acidimicrobiia;Microtrichales;Ilumatobacteraceae;CL500-29 marine group;	0	0	0	30	0	0	0	10	0	0	0	0	0	0	0	0	0	16	0	12	0	0	0	0	GACGAACGCTGGCGGCGTGCTTAACACATGCAAGTCGAACGATGAAGTGGAGCTTGCTCCACTGATTAGTGGCGAACGGGTGAGGAACACGTGAGAAACCTGCCTCGGATTTTGGGATAACAAATGGAAACGTTTGCTAATACCAAATAACGTCGGAGAGCTTCATGGCTTTCTGACGAAAGGAATTCCGATTCGAGAGGGTCTCGCGGCCTATCAGCTTGTTGGCGGGGTAATGGCCCACCAAGGCAACGACGGGTAGCTGGTCTGAGAGGATGGTCAGCCACACTGGGACTGAGACACGGCCCAGACTCCTACGGGAGGCAGCAGTGGGGAATCTTGCGCAATGGGCGAAAGCCTGACGCAGCAACGCCGCGTGCGGGAAGAAGGCTTTCGGGCTGT…
ASV_075	SSU-ASV_245	OTU_101	Bacteria;Actinobacteria;Actinobacteria;Frankiales;Sporichthyaceae;hgcI clade;	0	67	0	0	0	0	0	0	0	0	0	0	0	0	0	0	0	0	0	0	0	0	0	0	GACGAACGCTGGCGGCGTGCTTAACACATGCAAGTCGAGCGATGAAGTTTCTTCGGAAATGGATTAGCGGCGAACGGGTGAGGAACACGTGAAGAATCTGCCCTCCACTTTGGGATAACACCGGGAAACCGGTGCTAATACCGAATATTGAAACATAAGTGGCATCACTGAGTTTTGAAAGAATTTCGGTGGAGGATGACTTCGCGGCCTATCAGCTAGTTGGTGAGGTAATGGCTCACCAAGGCAACGACGGGTAGCCGGCCTGAGAGGGCGACCGGCCACACTGGGACTGAGACACGGCCCAGACTCCTACGGGAGGCAGCAGTGGGGAATATTGGGCAATGGAGGAAACTCTGACCCAGCGACGCCGCGTGCGGGATGAAGGCCTTCGGGTTGTAA…
ASV_076	SSU-ASV_345	OTU_119	Bacteria;Chloroflexi;Anaerolineae;Anaerolineales;Anaerolineaceae;uncultured;	0	31	0	36	0	0	0	0	0	0	0	0	0	0	0	0	0	0	0	0	0	0	0	0	GATGAACGCTGGCGGCGTGCCTAATACATGCAAGTCGAACGAAGAGTGTAGCAATATGCTCTGAGTGGCGAACGGGTGAGTAACACGTGGGTGACCTACCCCAAAGTGTGGAATAACTCCTCGAAAGAGGTGCTAATACCGCATGTGGTCCCAGAGATTAGAGGCTTAGGGACTAAAGACTTCGGTCGCTTTGGGAGGGGCCCGCGGCCCATCAGCTAGTTGGTGAGGTAATGGCTCACCAAGGCAATGACGGGTAGGGGACTTGAGAGGGTGACCCCCCACACTGGAACTGAAACACGGTCCAGACACCTACGGGTGGCAGCAGTAGGGAATATTGGTCAATGGGCGAAAGCCTGAACCAGCAACGCCGCGTGCGCGATGAAGGCCTTCGGGTCGTAA…
ASV_077	SSU-ASV_200	OTU_101	Bacteria;Actinobacteria;Actinobacteria;Frankiales;Sporichthyaceae;hgcI clade;	0	0	0	0	0	0	0	47	0	0	0	20	0	0	0	0	0	0	0	0	0	0	0	0	GACGAACGCTGGCGGCGTGCTTAACACATGCAAGTCGAGCGATGAAGTTTCTTCGGAAATGGATTAGCGGCGAACGGGTGAGGAACACGTGAAGAATCTGCCCTCCACTTTGGGATAACACCGGGAAACCGGTGCTAATACCGAATATTGAAACATAAGTGGCATCACTGAGTTTTGAAAGAATTTCGGTGGAGGATGACTTCGCGGCCTATCAGCTAGTTGGTGAGGTAATGGCTCACCAAGGCAACGACGGGTAGCCGGCCTGAGAGGGCGACCGGCCACACTGGGACTGAGACACGGCCCAGACTCCTACGGGAGGCAGCAGTGGGGAATATTGGGCAATGGAGGAAACTCTGACCCAGCGACGCCGCGTGCGGGATGAAGGCCTTCGGGTTGTAA…
ASV_078	SSU-ASV_238	OTU_103	Bacteria;Actinobacteria;Acidimicrobiia;Microtrichales;Ilumatobacteraceae;CL500-29 marine group;	0	0	0	0	0	0	0	0	12	54	0	0	0	0	0	0	0	0	0	0	0	0	0	0	GACGAACGCTGGCGGCGTGCTTAACACATGCAAGTCGAACGATGAAGTGGAGCTTGCTCCACGGATTAGTGGCGAACGGGTGAGGAACACGTGAGAAACCTGCCTCGGATTTTGGGATAACAAATGGAAACGTTTGCTAATACCAAATAACGTCGGAGAGTCACATGACTTTCTGACGAAAGGAATTCCGATTCGAGAGGGTCTCGCGGCCTATCAGCTAGTTGGCGGGGTAATGGCCCACCAAGGCAACGACGGGTAGCTGGTCTGAGAGGATGGTCAGCCACACTGGGACTGAGACACGGCCCAGACTCCTACGGGAGGCAGCAGTGGGGAATCTTGCGCAATGGGCGAAAGCCTGACGCAGCAACGCCGCGTGCGGGAAGAAGGCTTTCGGGCTGT…
ASV_079	SSU-ASV_174	OTU_90	Bacteria;Actinobacteria;Actinobacteria;Frankiales;Sporichthyaceae;hgcI clade;	0	0	0	0	0	0	0	0	0	0	0	0	0	0	0	0	0	0	66	0	0	0	0	0	GACGAACGCTGGAGGCGTGCTTAACACATGCAAGTCGAACGATGAAGTGGAGCTTGCTCCACGGATTAGTGGCGAACGGGTGAGTAACACGTGAATAACCTGCCCTCAATTTCGGAATAACCCAGGGAAACCTGGGCTAATACCGGATACGTAAACCTGTGGCATCACATGGTTTTGGAAAGTTTTTCGATTGAGGATGGATTCGCGGCCTATCAGCTTGTTGGTGAGGTAATGGCTCACCAAGGCGACGACGGGTAGCCGGCCTGAGAGGGTGGACGGCCACACTGGGACTGAGACACGGCCCAGACTCCTACGGGAGGCAGCAGTGGGGAATATTGCGCAATGGACGAAAGTCTGACGCAGCGACGCCTCGTGAGGGACGAAGGTCTTCGGATTGTA…
ASV_080	SSU-ASV_279	OTU_106	Bacteria;Actinobacteria;Actinobacteria;Frankiales;Sporichthyaceae;	0	0	0	0	0	0	0	0	0	0	43	22	0	0	0	0	0	0	0	0	0	0	0	0	GACGAACGCTGGCGGCGTGCTTAACACATGCAAGTCGAGCGATGAAACACCTTCGGGTGTGAATTAGCGGCGAACGGGTGAGGAACACGTGAGAAATCTGCCTTCAACACTGGGATAACTCCGGGAAACCGGGGCTAATACCGGATATGAAATCTGCGGGCATCCGCGGATTTGGAAAGTTTTTCGGTTGAAGATGATCTCGCGGCCTATCAGCTTGTTGGTGAGGTAATGGCTCACCAAGGCGACGACGGGTAGCCGGCCTGAGAGGGCGACCGGCCACACTGGGACTGAGACACGGCCCAGACTCCTACGGGAGGCAGCAGTGGGGAATATTGGGCAATGGAGGAAACTCTGACCCAGCGACGCCGCGTGCGGGATGAAGGCCTTCGGGTTGTAAAC…
ASV_081	SSU-ASV_280	OTU_98	Bacteria;Actinobacteria;Actinobacteria;Frankiales;Sporichthyaceae;	0	16	0	48	0	0	0	0	0	0	0	0	0	0	0	0	0	0	0	0	0	0	0	0	GACGAACGCTGGCGGCGTGCTTTACACATGCAAGTCGAGCGATGAGATCCCTTCGGGGATGGATTAGCGGCGAACGGGTGAGGAACACGTGAGGAATCTGCCTTCAACACTGGGATAACTCCGGGAAACCGGGGCTAATACCGGATACGAGGCCCGCAGGCATCTGCGGGTCTGGAAAGTTTTTCGGTTGAAGATGACCTCGCGGCCTATCAGCTTGTTGGTGAGGTAATGGCTCACCAAGGCGACGACGGGTAGCCGGCCTGAGAGGGCGACCGGCCACACTGGGACTGAGACACGGCCCAGACTCCTACGGGAGGCAGCAGTGGGGAATATTGGGCAATGGAGGAAACTCTGACCCAGCGACGCCGCGTGCGGGATGAAGGCCTTCGGGTTGTAAAC…
ASV_082	SSU-ASV_246	OTU_105	Bacteria;Actinobacteria;Actinobacteria;Frankiales;Sporichthyaceae;hgcI clade;	0	30	0	20	0	0	0	0	0	0	0	0	0	0	0	0	0	0	0	13	0	0	0	0	GACGAACGCTGGCGGCGTGCTTAACACATGCAAGTCGAACGATGAACTTCCTTCGGGAAGGGATTAGTGGCGAACGGGTGAGTAACACGTGAGAAATCTGCCCTTCACTCTGGAATAACTCCGGGAAACCGGAGCTAATACCGGATACTCAAATCTGGCGGCATCGCTGGATTTGGAAAGTTTTTCGGTGAGGGATGATCTCGCGGCCTATCAGCTTGTTGGTGAGGTAACGGCTCACCAAGGCTACGACGGGTAACCGGCCTGAGAGGGCGAACGGTCACACTGGGACTGAGACACGGCCCAGACTCCTACGGGAGGCAGCAGTGGGGAATATTGGGCAATGGGCGCAAGCCTGACCCAGCGACGCCGCGTGAGGGATGAAGGCCTTCGGGTTGTAAA…
ASV_083	SSU-ASV_247	OTU_97	Bacteria;Actinobacteria;Actinobacteria;Frankiales;Sporichthyaceae;hgcI clade;	0	0	0	0	0	25	0	0	0	0	0	24	0	0	0	0	0	0	0	0	0	14	0	0	GACGAACGCTGGCGGCGTGCTTTACACATGCAAGTCGAACGATGAAGTTCCTTCGGGAATGGATTAGTGGCGAACGGGTGAGGAACACGTGAGAAATCTGCCCTTCATTTTGGGATAACTCCGGGAAACCGGGGCTAATACCAAATACTCCATCCTGGTGGCATCACTGGGCTGGGAAAGAATTTCGATGAAGGTTGATCTCGCGGCCTATCAGCTAGTTGGTGAGGTAATGGCTCACCAAGGCAACGACGGGTAGCCGGCCTGAGAGGGCGACCGGCCACACTGGGACTGAGACACGGCCCAGACTCCTACGGGAGGCAGCAGTGGGGAATATTGGGCAATGGGCGCAAGCCTGACCCAGCGACGCCGCGTGAGGGATGAAGGTCTTCGGATTGTAAA…
ASV_084	SSU-ASV_345	OTU_119	Bacteria;Chloroflexi;Anaerolineae;Anaerolineales;Anaerolineaceae;uncultured;	0	4	0	6	0	10	0	42	0	0	0	0	0	0	0	0	0	0	0	0	0	0	0	0	GATGAACGCTGGCGGCGTGCCTAATACATGCAAGTCGAACGAAGAGTGTAGCAATATGCTCTGAGTGGCGAACGGGTGAGTAACACGTGGGTGACCTACCCCAAAGTGTGGAATAACTCCTCGAAAGAGGTGCTAATACCGCATGTGGTCCCAGAGATTAGAGGCTTAGGGACTAAAGACTTCGGTCGCTTTGGGAGGGGCCCGCGGCCCATCAGCTAGTTGGTGAGGTAATGGCTCACCAAGGCAATGACGGGTAGGGGACTTGAGAGGGTGACCCCCCACACTGGAACTGAAACACGGTCCAGACACCTACGGGTGGCAGCAGTAGGGAATATTGGTCAATGGGCGAAAGCCTGAACCAGCAACGCCGCGTGCGCGATGAAGGCCTTCGGGTCGTAA…
ASV_085	SSU-ASV_389	OTU_136	Bacteria;Proteobacteria;Alphaproteobacteria;SAR11 clade;Clade III;	0	0	0	0	9	0	0	0	0	0	5	0	0	0	0	0	0	0	0	0	32	16	0	0	AACGTACGCTGGCGGCACGCCTAACACATGCAAGTCGAACGCAGTAGCAATACTGAGTGGCAGACGGGTGAGTAACATGTGGGAATCTGCCTTGTGGTTCAGGACAACATTGGGAAACCGATGCTAATACTGGATAAGCCCTTACGGGGAAAGTTTTAATGCCATAAGATGAGCCCGCATTTGATTAGTTAGTTGGTGAGGTAATGGCTCACCAAGACAATGATCAATAGCTGATCTGAGAGGATGATCAGCCACACTGGGACTGAGACACGGCCCAGACTCCTACGGGAGGCAGCAGTGGGGAATCTTGCACAATGGAGGAAACTCTGATGCAGCGATGCCGCGTGAGTGAAGAAGGCCTTTGGGTTGTAAAGCTCTTTTGTAGGGGAAGATAATGAC…
ASV_086	SSU-ASV_248	OTU_104	Bacteria;Actinobacteria;Actinobacteria;Frankiales;Sporichthyaceae;hgcI clade;	0	0	0	0	0	0	62	0	0	0	0	0	0	0	0	0	0	0	0	0	0	0	0	0	GACGAACGCTGGCGGCGTGCTTTATACATGCAAGTCGAACGATGAAGTTCCTTCGGGAATGGATTAGTGGCGAACGGGTGAGGAACACGTGAGAAACCTGCCTTTCATACTGGGATAACACCGGGAAACCGGTGCTAATACCGGATACTCCATCTTGGCGGCATCGCCGAGCTGGGAAAAAATTTTGATGAAAGATGGTCTCGCGGCCTATCAGCTAGTTGGTGAGGTAAAGGCTCACCAAGGCGACGACGGGTAGCCGGCCTGAGAGGGCGACCGGCCACACTGGGACTGAGACACGGCCCAGACTCCTACGGGAGGCAGCAGTAGGGAATATTGGGCAATGGGCGCAAGCCTGACCCAGCGACGCCGCGTGAGGGATGAAGGTCTTCGGATTGTAAA…
ASV_087	SSU-ASV_198	OTU_101	Bacteria;Actinobacteria;Actinobacteria;Frankiales;Sporichthyaceae;hgcI clade;	0	0	0	0	0	0	0	0	0	0	0	0	0	0	0	0	0	0	0	0	49	13	0	0	GACGAACGCTGGCGGCGTGCTTAACACATGCAAGTCGAGCGATGAAGTTTCTTCGGAAATGGATTAGCGGCGAACGGGTGAGGAACACGTGAAGAATCTGCCCTCCACTTTGGGATAACACCGGGAAACCGGTGCTAATACCGAATATTGAAACATAAGTGGCATCACTGAGTTTTTAAAGAATTTCGGTGGAGGATGACTTCGCGGCCTATCAGCTAGTTGGTGAGGTAATGGCTCACCAAGGCAACGACGGGTAGCCGGCCTGAGAGGGCGACCGGCCACACTGGGACTGAGACACGGCCCAGACTCCTACGGGAGGCAGCAGTGGGGAATATTGGGCAATGGAGGAAACTCTGACCCAGCGACGCCGCGTGCGGGATGAAGGCCTTCGGGTTGTAA…
ASV_088	SSU-ASV_200	OTU_101	Bacteria;Actinobacteria;Actinobacteria;Frankiales;Sporichthyaceae;hgcI clade;	0	0	0	0	0	0	0	0	0	0	0	0	0	0	0	0	0	0	0	61	0	0	0	0	GACGAACGCTGGCGGCGTGCTTAACACATGCAAGTCGAGCGATGAAGTTTCTTCGGAAATGGATTAGCGGCGAACGGGTGAGGAACACGTGAAGAATCTGCCCTCCACTTTGGGATAACACCGGGAAACCGGTGCTAATACCGAATATTGAAACATAAGTGGCATCACTGAGTTTTGAAAGAATTTCGGTGGAGGATGACTTCGCGGCCTATCAGCTAGTTGGTGAGGTAATGGCTCACCAAGGCAACGACGGGTAGCCGGCCTGAGAGGGCGACCGGCCACACTGGGACTGAGACACGGCCCAGACTCCTACGGGAGGCAGCAGTGGGGAATATTGGGCAATGGAGGAAACTCTGACCCAGCGACGCCGCGTGCGGGATGAAGGCCTTCGGGTTGTAA…
ASV_089	SSU-ASV_345	OTU_119	Bacteria;Chloroflexi;Anaerolineae;Anaerolineales;Anaerolineaceae;uncultured;	0	0	0	0	0	0	0	0	0	0	0	0	0	0	0	0	0	0	0	0	0	61	0	0	GATGAACGCTGGCGGCGTGCCTAATACATGCAAGTCGAACGAAGAGTGTAGCAATATGCTCTGAGTGGCGAACGGGTGAGTAACACGTGGGTGACCTACCCCAAAGTGTGGAATAACTCCTCGAAAGAGGTGCTAATACCGCATGTGGTCCCAGAGATTAGAGGCTTAGGGACTAAAGACTTCGGTCGCTTTGGGAGGGGCCCGCGGCCCATCAGCTAGTTGGTGAGGTAATGGCTCACCAAGGCAATGACGGGTAGGGGACTTGAGAGGGTGACCCCCCACACTGGAACTGAAACACGGTCCAGACACCTACGGGTGGCAGCAGTAGGGAATATTGGTCAATGGGCGAAAGCCTGAACCAGCAACGCCGCGTGCGCGATGAAGGCCTTCGGGTCGTAA…
ASV_090	SSU-ASV_276	OTU_106	Bacteria;Actinobacteria;Actinobacteria;Frankiales;Sporichthyaceae;	0	0	0	0	0	0	0	0	0	0	0	0	26	0	0	0	0	0	0	0	32	0	0	0	GACGAACGCTGGCGGCGTGCTTAACACATGCAAGTCGAGCGATGAAACACCTTCGGGTGTGAATTAGCGGCGAACGGGTGAGGAACACGTGAGAAATCTGCCTTCAACACTGGGATAACTCCGGGAAACCGGGGCTAATACCGGATATGAAATCTGCGGGCATCCGCGGATTTGGAAAGTTTTTCGGTTGAAGATGATCTCGCGGCCTATCAGCTTGTTGGTGAGGTAATGGCTCACCAAGGCGACGACGGGTAGCCGGCCTGAGAGGGCGACCGGCCACACTGGGACTGAGACACGGCCCAGACTCCTACGGGAGGCAGCAGTGGGGAATATTGGGCAATGGAGGAAACTCTGACCCAGCGACGCCGCGTGCGGGATGAAGGCCTTCGGGTTGTAAAC…
ASV_091	SSU-ASV_106	OTU_66	Bacteria;Actinobacteria;Acidimicrobiia;Microtrichales;Ilumatobacteraceae;CL500-29 marine group;	0	0	0	0	0	0	0	0	0	0	0	0	0	0	0	0	0	0	56	0	0	0	0	0	GACGAACGCTGGCGGCGTGCTTAACACATGCAAGTCGAACGAGATCCAATGTGTAGCAATACACATGAAGATCTAGTGGCGAACGGGTGAGGAACACGTGAGAAACGTACCCCAGACTTTGGGATAACAGTTCGAAAGGACTGCTAATACCAAATAACGTCGGAAGTCCGCATGGAAATCTGACGAAAGGGATTCCGGTTTGGGAGCGTCTCGCGGACCTATCAGCTAGTTGGAGGGGTAACGGCCCACCAAGGCAACGACGGGTAGCTGGTCTGAGAGGATGGTCAGCCACACTGGGACTGAGACACGGCCCAGACTCCTACGGGAGGCAGCAGTGGGGAATCTTGCGCAATGGGCGAAAGCCTGACGCAGCAACGCCGCGTGCGGGAAGAAGGCTTT…
ASV_092	SSU-ASV_125	OTU_76	Bacteria;Actinobacteria;Acidimicrobiia;Microtrichales;Ilumatobacteraceae;CL500-29 marine group;	0	0	0	0	0	0	0	0	0	23	0	15	0	0	0	0	0	0	0	17	0	0	0	0	GACGAACGCTGGCGGCGTGCTTAACACATGCAAGTCGAACGGAATCCATGGTGTAGCAATACACCGGAAGATTTAGTGGCGAACGGGTGAGGATCACGTGAGAAACCTGCCCCAGACTTTGGGATAACAATTGGAAACGATTGCTAATACCGAATGACGTCGGAGAACCGCATGGTTCACTGACGAAAGGAAATCCGGTTTGGGAGGGTCTCGCGGCCTATCAGCTTGTTGGTGGGGTAATGGCCTACCAAGGCAACGACGGGTAGCTGGTCTGAGAGGATGATCAGCCACACTGGGACTGAGACACGGCCCAGACTCCTACGGGAGGCAGCAGTGGGGAATCTTGCGCAATGGGCGAAAGCCTGACGCAGCAACGCCGCGTGCGGGATGAAGGCCTTC…
ASV_093	SSU-ASV_195	OTU_101	Bacteria;Actinobacteria;Actinobacteria;Frankiales;Sporichthyaceae;hgcI clade;	0	0	0	0	0	0	0	0	0	0	0	0	0	0	0	0	0	0	0	0	55	0	0	0	GACGAACGCTGGCGGCGTGCTTAACACATGCAAGTCGAGCGATGAAGTTTCTTCGGAAATGGATTAGCGGCGAACGGGTGAGGAACACGTGAAGAATCTGCCCTCCACTTTGGGATAACACCGGGAAACCGGTGCTAATACCGAATATTGAAACATAAGTGGCATCACTGAGTTTTGAAAGAATTTCGGTGGAGGATGACTTCGCGGCCTATCAGCTAGTTGGTGAGGTAATGGCTCACCAAGGCAACGACGGGTAGCCGGCCTGAGAGGGCGACCGGCCACACTGGGACTGAGACACGGCCCAGACTCCTACGGGAGGCAGCAGTGGGGAATATTGGGCAATGGAGGAAACTCTGACCCAGCGACGCCGCGTGCGGGATGAAGGCCTTCGGGTTGTAA…
ASV_094	SSU-ASV_238	OTU_103	Bacteria;Actinobacteria;Acidimicrobiia;Microtrichales;Ilumatobacteraceae;CL500-29 marine group;	0	0	0	54	0	0	0	0	0	0	0	0	0	0	0	0	0	0	0	0	0	0	0	0	GACGAACGCTGGCGGCGTGCTTAACACATGCAAGTCGAACGATGAAGTGGAGCTTGCTCCACGGATTAGTGGCGAACGGGTGAGGAACACGTGAGAAACCTGCCTCGGATTTTGGGATAACAAATGGAAACGTTTGCTAATACCAAATAACGTCGGAGAGTCACATGACTTTCTGACGAAAGGAATTCCGATTCGAGAGGGTCTCGCGGCCTATCAGCTAGTTGGCGGGGTAATGGCCCACCAAGGCAACGACGGGTAGCTGGTCTGAGAGGATGGTCAGCCACACTGGGACTGAGACACGGCCCAGACTCCTACGGGAGGCAGCAGTGGGGAATCTTGCGCAATGGGCGAAAGCCTGACGCAGCAACGCCGCGTGCGGGAAGAAGGCTTTCGGGCTGT…
ASV_095	SSU-ASV_202	OTU_101	Bacteria;Actinobacteria;Actinobacteria;Frankiales;Sporichthyaceae;hgcI clade;	0	0	0	0	0	0	0	0	0	0	0	0	0	0	0	0	0	0	0	54	0	0	0	0	GACGAACGCTGGCGGCGTGCTTAACACATGCAAGTCGAGCGATGAAGTTTCTTCGGAAATGGATTAGCGGCGAACGGGTGAGGAACACGTGAAGAATCTGCCCTCCACTTTGGGATAACACCGGGAAACCGGTGCTAATACCGAATATTGAAACATAAGTGGCATCACTGAGTTTTGAAAGAATTTCGGTGGAGGATGACTTCGCGGCCTATCAGCTAGTTGGTGAGGTAATGGCTCACCAAGGCAACGACGGGTAGCCGGCCTGAGAGGGCGACCGGCCACACTGGGACTGAGACACGGCCCAGACTCCTACGGGAGGCAGCAGTGGGGAATATTGGGCAATGGAGGAAACTCTGACCCAGCGACGCCGCGTGCGGGATGAAGGCCTTCGGGTTGTAA…
ASV_096	SSU-ASV_345	OTU_119	Bacteria;Chloroflexi;Anaerolineae;Anaerolineales;Anaerolineaceae;uncultured;	0	3	0	0	0	3	0	0	0	0	0	0	0	0	0	0	0	0	0	0	0	47	0	0	GATGAACGCTGGCGGCGTGCCTAATACATGCAAGTCGAACGAAGAGTGTAGCAATATGCTCTGAGTGGCGAACGGGTGAGTAACACGTGGGTGACCTACCCCAAAGTGTGGAATAACTCCTCGAAAGAGGTGCTAATACCGCATGTGGTCCCAGAGATTAGAGGCTTAGGGACTAAAGACTTCGGTCGCTTTGGGAGGGGCCCGCGGCCCATCAGCTAGTTGGTGAGGTAATGGCTCACCAAGGCAATGACGGGTAGGGGACTTGAGAGGGTGACCCCCCACACTGGAACTGAAACACGGTCCAGACACCTACGGGTGGCAGCAGTAGGGAATATTGGTCAATGGGCGAAAGCCTGAACCAGCAACGCCGCGTGCGCGATGAAGGCCTTCGGGTCGTAA…
ASV_097	SSU-ASV_241	OTU_103	Bacteria;Actinobacteria;Acidimicrobiia;Microtrichales;Ilumatobacteraceae;CL500-29 marine group;	0	0	0	0	0	0	0	0	0	0	0	0	0	0	0	0	0	35	0	18	0	0	0	0	GACGAACGCTGGCGGCGTGCTTAACACATGCAAGTCGAACGATGAAGTGGAGCTTGCTCCACGGATTAGTGGCGAACGGGTGAGGAACACGTGAGAAACCTGCCCCAGACTTTGGGATAACAAATGGAAACGTTTGCTAATACCAAATACCGTCGGAGAGTCACATGACTTTCTGACGAAAGGTATTCCGGTTTGGGAGGGTCTCGCGGCCTATCAGCTAGTTGGCGGGGTAATGGCCCACCAAGGCAACGACGGGTAGCTGGTCTGAGAGGATGGTCAGCCACACTGGGACTGAGACACGGCCCAGACTCCTACGGGAGGCAGCAGTGGGGAATCTTGCGCAATGGGCGAAAGCCTGACGCAGCAACGCCGCGTGCGGGAAGAAGGCTTTCGGGCTGT…
ASV_098	SSU-ASV_281	OTU_106	Bacteria;Actinobacteria;Actinobacteria;Frankiales;Sporichthyaceae;	0	0	0	0	0	0	0	0	0	4	48	0	0	0	0	0	0	0	0	0	0	0	0	0	GACGAACGCTGGCGGCGTGCTTAACACATGCAAGTCGAGCGATGAAACACCTTCGGGTGTGAATTAGCGGCGAACGGGTGAGGAACACGTGAGAAATCTGCCTTCAACACTGGGATAACTCCGGGAAACCGGGGCTAATACCGGATATGAAATCTGCGGGCATCCGCGGATTTGGAAAGTTTTTCGGTTGAAGATGATCTCGCGGCCTATCAGCTTGTTGGTGAGGTAATGGCTCACCAAGGCGACGACGGGTAGCCGGCCTGAGAGGGCGACCGGCCACACTGGGACTGAGACACGGCCCAGACTCCTACGGGAGGCAGCAGTGGGGAATATTGGGCAATGGAGGAAACTCTGACCCAGCGACGCCGCGTGCGGGATGAAGGCCTTCGGGTTGTAAAC…
ASV_099	SSU-ASV_359	OTU_122	Bacteria;Bacteroidetes;Bacteroidia;Cytophagales;Spirosomaceae;Emticicia;	0	0	0	0	0	0	0	0	0	0	0	0	52	0	0	0	0	0	0	0	0	0	0	0	GATGAACGCTAGCGGCGGGCTTAATACATGCAAGTCAAGGGGTAGCAATACACCGGCGTACGGGTGCGTAACGCGTATGGAACCTGCCCTTATCTGGGGGATAACTCGGGGAAACTCGAGCTAATACCGCATAAGATAGTAGAATGGCATCATTCAGCTATTAAAGATTTATTGGATAAGGATGGCCATGCGTAAGATTAGATAGTTGGCGAGGTAACGGCTCACCAAGTCTACGATCTTTAGGGGCTCTGAGAGGAGAATCCCCCACACTGGCACTGAGATACGGGCCAGACTCCTACGGGAGGCAGCAGTAGGGAATATTGGGCAATGGGCGGAAGCCTGACCCAGCCACGCCGCGTGCAGGAAGACGGCCCTCTGGGTTGTAAACTGCTTTTAACT…
ASV_100	SSU-ASV_244	OTU_103	Bacteria;Actinobacteria;Acidimicrobiia;Microtrichales;Ilumatobacteraceae;CL500-29 marine group;	0	0	0	0	0	0	0	0	0	0	0	0	0	0	0	0	0	19	0	33	0	0	0	0	GACGAACGCTGGCGGCGTGCTTAACACATGCAAGTCGAACGATGAAGTGGAGCTTGCTCCACTGATTAGTGGCGAACGGGTGAGGAACACGTGAGAAACCTGCCTCGGATTTTGGGATAACAAATGGAAACGTTTGCTAATACCAAATAACGTCGGAGAGCTTCATGGCTTTCTGACGAAAGGAATTCCGATTCGAGAGGGTCTCGCGGCCTATCAGCTTGTTGGCGGGGTAATGGCCCACCAAGGCAACGACGGGTAGCTGGTCTGAGAGGATGGTCAGCCACACTGGGACTGAGACACGGCCCAGACTCCTACGGGAGGCAGCAGTGGGGAATCTTGCGCAATGGGCGAAAGCCTGACGCAGCAACGCCGCGTGCGGGAAGAAGGCTTTCGGGCTGT…
ASV_101	SSU-ASV_195	OTU_101	Bacteria;Actinobacteria;Actinobacteria;Frankiales;Sporichthyaceae;hgcI clade;	0	0	0	0	0	0	0	0	0	0	0	0	0	0	0	0	0	0	0	0	52	0	0	0	GACGAACGCTGGCGGCGTGCTTAACACATGCAAGTCGAGCGATGAAGTTTCTTCGGAAATGGATTAGCGGCGAACGGGTGAGGAACACGTGAAGAATCTGCCCTCCACTTTGGGATAACACCGGGAAACCGGTGCTAATACCGAATATTGAAACATAAGTGGCATCACTGAGTTTTGAAAGAATTTCGGTGGAGGATGACTTCGCGGCCTATCAGCTAGTTGGTGAGGTAATGGCTCACCAAGGCAACGACGGGTAGCCGGCCTGAGAGGGCGACCGGCCACACTGGGACTGAGACACGGCCCAGACTCCTACGGGAGGCAGCAGTGGGGAATATTGGGCAATGGAGGAAACTCTGACCCAGCGACGCCGCGTGCGGGATGAAGGCCTTCGGGTTGTAA…
ASV_102	SSU-ASV_240	OTU_104	Bacteria;Actinobacteria;Actinobacteria;Frankiales;Sporichthyaceae;hgcI clade;	0	0	12	0	0	0	39	0	0	0	0	0	0	0	0	0	0	0	0	0	0	0	0	0	GACGAACGCTGGCGGCGTGCTTTATACATGCAAGTCGAACGATGAAGTTCCTTCGGGAATGGATTAGTGGCGAACGGGTGAGGAACACGTGAGAAACCTGCCTTTCATTCTGGGATAACACCGGGAAACCGGTGCTAATACCGGATACTCCATCTTGGCGGCATCGCCGAGCTGGGAAAAAATTTTGATGAAAGATGGTCTCGCGGCCTATCAGCTAGTTGGTGAGGTAAAGGCTCACCAAGGCGACGACGGGTAGCCGGCCTGAGAGGGCGACCGGCCACACTGGGACTGAGACACGGCCCAGACTCCTACGGGAGGCAGCAGTAGGGAATATTGGGCAATGGGCGAAAGCCTGACCCAGCGACGCCGCGTGAGGGATGAAGGTCTTCGGATTGTAAA…
ASV_103	SSU-ASV_206	OTU_98	Bacteria;Actinobacteria;Actinobacteria;Frankiales;Sporichthyaceae;	0	0	0	0	0	0	0	0	11	35	0	5	0	0	0	0	0	0	0	0	0	0	0	0	GACGAACGCTGGCGGCGTGCTTTACACATGCAAGTCGAGCGATGAGATCCCTTCGGGGAAGGATTAGCGGCGAACGGGTGAGGAACACGTGAGGAATCTGCCTTCAACACTGGGATAACTCCGGGAAACCGGGGCTAATACCGGATACGAGACCTGCAGGCATCTGCGGGTCTGGAAAGTTTTTCGGTTGAAGATGACCTCGCGGCCTATCAGCTTGTTGGTGAGGTAATGGCTCACCAAGGCGACGACGGGTAGCCGGCCTGAGAGGGCGACCGGCCACACTGGGACTGAGACACGGCCCAGACTCCTACGGGAGGCAGCAGTGGGGAATATTGGGCAATGGAGGGAACTCTGACCCAGCGACGCCGCGTGCGGGATGAAGGCCTTCGGGTTGTAAAC…
ASV_104	SSU-ASV_21	OTU_17	Bacteria;Verrucomicrobia;Verrucomicrobiae;S-BQ2-57 soil group;	0	50	0	0	0	0	0	0	0	0	0	0	0	0	0	0	0	0	0	0	0	0	0	0	AACGAACGCTGGCGGCGTGGATAAGACATGCAAGTCGAACGAAATACCTTGGGTAGCAATATTTAAGGTGTTGAGTGGCGAAAGGGTGCGTAACACGTAGCTATTTACCTTGAAATGGGGGATAACGCCGAGAAATCGGTGCTAATACCGCATGTGACAGTAATGTTAAAGCTGGGGATCGTAAGACCTGGCGTTTCAAGATAAGGCTGCGGCCTATCAGGTAGTTGGCGGGGTAAAAGCCCACCAAGCCTAAGACGGGTAGCTGGTCTGAGAGGACGACCAGCCACACTGGAACTGAGACACGGTCCAGACACCTACGGGTGGCAGCAGTCGAGGATTTTTCTCAATGGGGGAAACCCTGAAGGAGCGACGCCGCGTGAGGGATGAAGGTCTTCGGAT…
ASV_105	SSU-ASV_348	OTU_119	Bacteria;Chloroflexi;Anaerolineae;Anaerolineales;Anaerolineaceae;uncultured;	0	15	0	35	0	0	0	0	0	0	0	0	0	0	0	0	0	0	0	0	0	0	0	0	GATGAACGCTGGCGGCGTGCCTAATACATGCAAGTCGAACGAAGAGTGTAGCAATATGCTCTGAGTGGCGAACGGGTGAGTAACACGTGGGTGACCTACCCCAAAGTGTGGAATAACTCCTCGAAAGAGGTGCTAATACCGCATGTGGTCCCAGAGATTAGAGGCTTAGGGACTAAAGACTTTGGTCGCTTTGGGAGGGGCCCGCGGCCCATCAGCTAGTTGGTGAGGTAATGGCTCACCAAGGCAATGACGGGTAGGGGACTTGAGAGGGTGACCCCCCACACTGGAACTGAAACACGGTCCAGACACCTACGGGTGGCAGCAGTAGGGAATATTGGTCAATGGGCGAAAGCCTGAACCAGCAACGCCGCGTGCGCGATGAAGGCCTTCGGGTCGTAA…
ASV_106	SSU-ASV_282	OTU_102	Bacteria;Actinobacteria;Actinobacteria;Frankiales;Sporichthyaceae;hgcI clade;	0	0	0	0	0	0	0	0	0	0	0	0	0	0	0	0	0	0	0	0	50	0	0	0	GACGAACGCTGGCGGCGTGCTTAACACATGCAAGTCGAGCGATGAGATCACTTCGGTGAAGGATTAGCGGCGAACGGGTGAGGAACACGTGAAGAATCTGCCTTCAACTCTGGGATAACTCCGGGAAACCGGGGCTAATACCGGATATGAGCCTTGATCGCATGATCGGGGCTGGAAAGTTTTTCGGTTGAAGATGACTTCGCGGCCTATCAGCTTGTTGGTGAGGTAATGGCTCACCAAGGCGACGACGGGTAGCCGGCCTGAGAGGGCGACCGGCCACACTGGGACTGAGACACGGCCCAGACTCCTACGGGAGGCAGCAGTGGGGAATATTGGGCAATGGAGGAAACTCTGACCCAGCGACGCCGCGTGCGGGATGAAGGCCTTCGGGTTGTAAAC…
ASV_107	SSU-ASV_196	OTU_101	Bacteria;Actinobacteria;Actinobacteria;Frankiales;Sporichthyaceae;hgcI clade;	0	0	0	0	0	0	0	0	0	0	0	0	0	0	49	0	0	0	0	0	0	0	0	0	GACGAACGCTGGCGGCGTGCTTAACACATGCAAGTCGAGCGATGAAGTTTCTTCGGAAATGGATTAGCGGCGAACGGGTGAGGAACACGTGAAGAATCTGCCCTCCACTTTGGGATAACACCGGGAAACCGGTGCTAATACCGAATATTGAAACATAAGTGGCATCACTGAGTTTTGAAAGAATTTCGGTGGAGGATGACTTCGCGGCCTATCAGCTAGTTGGTGAGGTAATGGCTCACCAAGGCAACGACGGGTAGCCGGCCTGAGAGGGCGACCGGCCACACTGGGACTGAGACACGGCCCAGACTCCTACGGGAGGCAGCAGTGGGGAATATTGGGCAATGGAGGAAACTCTGACCCAGCGACGCCGCGTGCGGGATGAAGGCCTTCGGGTTGTAA…
ASV_108	SSU-ASV_345	OTU_119	Bacteria;Chloroflexi;Anaerolineae;Anaerolineales;Anaerolineaceae;uncultured;	0	0	0	48	0	0	0	0	0	0	0	0	0	0	0	0	0	0	0	0	0	0	0	0	GATGAACGCTGGCGGCGTGCCTAATACATGCAAGTCGAACGAAGAGTGTAGCAATATGCTCTGAGTGGCGAACGGGTGAGTAACACGTGGGTGACCTACCCCAAAGTGTGGAATAACTCCTCGAAAGAGGTGCTAATACCGCATGTGGTCCCAGAGATTAGAGGCTTAGGGACTAAAGACTTCGGTCGCTTTGGGAGGGGCCCGCGGCCCATCAGCTAGTTGGTGAGGTAATGGCTCACCAAGGCAATGACGGGTAGGGGACTTGAGAGGGTGACCCCCCACACTGGAACTGAAACACGGTCCAGACACCTACGGGTGGCAGCAGTAGGGAATATTGGTCAATGGGCGAAAGCCTGAACCAGCAACGCCGCGTGCGCGATGAAGGCCTTCGGGTCGTAA…
ASV_109	SSU-ASV_195	OTU_101	Bacteria;Actinobacteria;Actinobacteria;Frankiales;Sporichthyaceae;hgcI clade;	0	0	0	0	0	0	48	0	0	0	0	0	0	0	0	0	0	0	0	0	0	0	0	0	GACGAACGCTGGCGGCGTGCTTAACACATGCAAGTCGAGCGATGAAGTTTCTTCGGAAATGGATTAGCGGCGAACGGGTGAGGAACACGTGAAGAATCTGCCCTCCACTTTGGGATAACACCGGGAAACCGGTGCTAATACCGAATATTGAAACATAAGTGGCATCACTGAGTTTTGAAAGAATTTCGGTGGAGGATGACTTCGCGGCCTATCAGCTAGTTGGTGAGGTAATGGCTCACCAAGGCAACGACGGGTAGCCGGCCTGAGAGGGCGACCGGCCACACTGGGACTGAGACACGGCCCAGACTCCTACGGGAGGCAGCAGTGGGGAATATTGGGCAATGGAGGAAACTCTGACCCAGCGACGCCGCGTGCGGGATGAAGGCCTTCGGGTTGTAA…
ASV_110	SSU-ASV_390	OTU_136	Bacteria;Proteobacteria;Alphaproteobacteria;SAR11 clade;Clade III;	0	47	0	0	0	0	0	0	0	0	0	0	0	0	0	0	0	0	0	0	0	0	0	0	AACGTACGCTGGCGGCACGCCTAACACATGCAAGTCGAACGCAGTAGCAATACTGAGTGGCAGACGGGTGAGTAACATGTGGGAATCTGCCTTGTGGTTCAGGACAACATTGGGAAACCGATGCTAATACTGGATAAGCCCTTACGGGGAAAGTTTTAATGCCATAAGATGAGCCCGCATTTGATTAGTTAGTTGGTGAGGTAATGGCTCACCAAGACAATGATCAATAGCTGATCTGAGAGGATGATCAGCCACACTGGGACTGAGACACGGCCCAGACTCCTACGGGAGGCAGCAGTGGGGAATCTTGCACAATGGAGGAAACTCTGATGCAGCGATGCCGCGTGAGTGAAGAAGGCCTTTGGGTTGTAAAGCTCTTTTGTAGGGGAAGATAATGAC…
ASV_111	SSU-ASV_345	OTU_119	Bacteria;Chloroflexi;Anaerolineae;Anaerolineales;Anaerolineaceae;uncultured;	0	3	0	44	0	0	0	0	0	0	0	0	0	0	0	0	0	0	0	0	0	0	0	0	GATGAACGCTGGCGGCGTGCCTAATACATGCAAGTCGAACGAAGAGTGTAGCAATATGCTCTGAGTGGCGAACGGGTGAGTAACACGTGGGTGACCTACCCCAAAGTGTGGAATAACTCCTCGAAAGAGGTGCTAATACCGCATGTGGTCCCAGAGATTAGAGGCTTAGGGACTAAAGACTTCGGTCGCTTTGGGAGGGGCCCGCGGCCCATCAGCTAGTTGGTGAGGTAATGGCTCACCAAGGCAATGACGGGTAGGGGACTTGAGAGGGTGACCCCCCACACTGGAACTGAAACACGGTCCAGACACCTACGGGTGGCAGCAGTAGGGAATATTGGTCAATGGGCGAAAGCCTGAACCAGCAACGCCGCGTGCGCGATGAAGGCCTTCGGGTCGTAA…
ASV_112	SSU-ASV_126	OTU_76	Bacteria;Actinobacteria;Acidimicrobiia;Microtrichales;Ilumatobacteraceae;CL500-29 marine group;	0	0	0	16	0	0	0	0	0	0	0	0	0	0	0	0	0	0	0	31	0	0	0	0	GACGAACGCTGGCGGCGTGCTTAACACATGCAAGTCGAACGGAATCCATGGTGTAGCAATACACCGGAAGATTTAGTGGCGAACGGGTGAGGATCACGTGAGAAACCTGCCCCAGACTTTGGGATAACAATTGGAAACGATTGCTAATACCGAATGACGTCGGAGAACCGCATGGTTCACTGACGAAAGGAAATCCGGTTTGGGAGGGTCTCGCGGCCTATCAGCTTGTTGGTGGGGTAATGGCCTACCAAGGCAACGACGGGTAGCTGGTCTGAGAGGATGATCAGCCACACTGGGACTGAGACACGGCCCAGACTCCTACGGGAGGCAGCAGTGGGGAATCTTGCGCAATGGGCGAAAGCCTGACGCAGCAACGCCGCGTGCGGGATGAAGGCCTTC…
ASV_113	SSU-ASV_23	OTU_19	Unclassified;	0	0	0	0	0	0	0	47	0	0	0	0	0	0	0	0	0	0	0	0	0	0	0	0	AACGAACGCTGGCGGCGTGGATAAGACATGCAAGTCGAACGGGAATCATTGGGTAGCAATATTCGGTGGTTCTAGTGGCGAAAGGGTGCGTAACACGTGGCTACCTACCTTGAAGTGGGGGATAGCTCGACGAAAGTCGAATTAATACCGCATGTGATAGCGATATTAAAGCTGGGGATCGTAAGACCTGGCGCTTCAAGATGGGGCCGCGGCCTATCAGCTAGTTGGCGGGGTAAAAGCCCACCAAGGCAATGACGGGTAGCTGGTCTGAGAGGACGACCAGTCACACTGGAACTGAGACACGGTCCAGACACCTACGGGTGGCAGCAGTCGAGGATTTTTCTCAATGGGCGAAAGCCTGAAGGAGCGACGCCGCGTGGGGGATGAAGGTCTTCGGAT…
ASV_114	SSU-ASV_219	OTU_97	Bacteria;Actinobacteria;Actinobacteria;Frankiales;Sporichthyaceae;hgcI clade;	0	0	0	0	0	0	0	0	9	18	0	0	0	0	0	0	0	0	0	20	0	0	0	0	GACGAACGCTGGCGGCGTGCTTTACACATGCAAGTCGAACGATGAAGTTCCTTCGGGAATGGATTAGTGGCGAACGGGTGAGGAACACGTGAGAAATCTGCCCTTCATTTTGGGATAACTCCGGGAAACCGGGGCTAATACCAAATACTCCATCCCGGTGGCATCACTGGGCTGGGAAAGAATTTCGATGAAGGTTGATCTCGCGGCCTATCAGCTAGTTGGTGAGGTAATGGCTCACCAAGGCAACGACGGGTAGCCGGCCTGAGAGGGCGACCGGCCACACTGGGACTGAGACACGGCCCAGACTCCTACGGGAGGCAGCAGTGGGGAATATTGGGCAATGGGCGCAAGCCTGACCCAGCGACGCCGCGTGAGGGATGAAGGTCTTCGGATTGTAAA…
ASV_115	SSU-ASV_283	OTU_102	Bacteria;Actinobacteria;Actinobacteria;Frankiales;Sporichthyaceae;hgcI clade;	0	0	0	0	0	0	0	0	0	0	0	0	0	0	0	0	47	0	0	0	0	0	0	0	GACGAACGCTGGCGGCGTGCTTAACACATGCAAGTCGAGCGATGAGATCACTTCGGTGAAGGATTAGCGGCGAACGGGTGAGGAACACGTGAAGAATCTGCCTTCAACTCTGGGATAACTCCGGGAAACCGGGGCTAATACCGGATATGAGCCTTGATCGCATGATCGGGGCTGGAAAGTTTTTCGGTTGAAGATGACTTCGCGGCCTATCAGCTTGTTGGTGAGGTAATGGCTCACCAAGGCGACGACGGGTAGCCGGCCTGAGAGGGCGACCGGCCACACTGGGACTGAGACACGGCCCAGACTCCTACGGGAGGCAGCAGTGGGGAATATTGGGCAATGGAGGAAACTCTGACCCAGCGACGCCGCGTGCGGGATGAAGGCCTTCGGGTTGTAAAC…
ASV_116	SSU-ASV_282	OTU_102	Bacteria;Actinobacteria;Actinobacteria;Frankiales;Sporichthyaceae;hgcI clade;	0	0	0	0	0	0	0	0	0	0	0	0	0	0	0	0	0	0	0	0	47	0	0	0	GACGAACGCTGGCGGCGTGCTTAACACATGCAAGTCGAGCGATGAGATCACTTCGGTGAAGGATTAGCGGCGAACGGGTGAGGAACACGTGAAGAATCTGCCTTCAACTCTGGGATAACTCCGGGAAACCGGGGCTAATACCGGATATGAGCCTTGATCGCATGATCGGGGCTGGAAAGTTTTTCGGTTGAAGATGACTTCGCGGCCTATCAGCTTGTTGGTGAGGTAATGGCTCACCAAGGCGACGACGGGTAGCCGGCCTGAGAGGGCGACCGGCCACACTGGGACTGAGACACGGCCCAGACTCCTACGGGAGGCAGCAGTGGGGAATATTGGGCAATGGAGGAAACTCTGACCCAGCGACGCCGCGTGCGGGATGAAGGCCTTCGGGTTGTAAAC…
ASV_117	SSU-ASV_241	OTU_103	Bacteria;Actinobacteria;Acidimicrobiia;Microtrichales;Ilumatobacteraceae;CL500-29 marine group;	0	9	0	0	0	0	0	0	0	0	0	0	0	0	0	0	0	30	0	7	0	0	0	0	GACGAACGCTGGCGGCGTGCTTAACACATGCAAGTCGAACGATGAAGTGGAGCTTGCTCCACGGATTAGTGGCGAACGGGTGAGGAACACGTGAGAAACCTGCCCCAGACTTTGGGATAACAAATGGAAACGTTTGCTAATACCAAATACCGTCGGAGAGTCACATGACTTTCTGACGAAAGGTATTCCGGTTTGGGAGGGTCTCGCGGCCTATCAGCTAGTTGGCGGGGTAATGGCCCACCAAGGCAACGACGGGTAGCTGGTCTGAGAGGATGGTCAGCCACACTGGGACTGAGACACGGCCCAGACTCCTACGGGAGGCAGCAGTGGGGAATCTTGCGCAATGGGCGAAAGCCTGACGCAGCAACGCCGCGTGCGGGAAGAAGGCTTTCGGGCTGT…
ASV_118	SSU-ASV_249	OTU_97	Bacteria;Actinobacteria;Actinobacteria;Frankiales;Sporichthyaceae;hgcI clade;	0	0	0	0	0	0	0	21	0	21	0	0	0	0	0	0	0	0	0	4	0	0	0	0	GACGAACGCTGGCGGCGTGCTTTACACATGCAAGTCGAACGATGAAGTTCCTTCGGGAATGGATTAGTGGCGAACGGGTGAGGAACACGTGAGAAATCTGCCCTTCATTTTGGGATAACTCCGGGAAACCGGGGCTAATACCGAATACTCCATCCCGGTGGCATCACTGGGCTGGGAAAGAATTTCGATGAAGGTTGATCTCGCGGCCTATCAGCTAGTTGGTGAGGTAATGGCTCACCAAGGCAACGACGGGTAGCCGGCCTGAGAGGGCGACCGGCCACACTGGGACTGAGACACGGCCCAGACTCCTACGGGAGGCAGCAGTGGGGAATATTGGGCAATGGGCGCAAGCCTGACCCAGCGACGCCGCGTGAGGGATGAAGGTCTTCGGATTGTAAA…
ASV_119	SSU-ASV_391	OTU_136	Bacteria;Proteobacteria;Alphaproteobacteria;SAR11 clade;Clade III;	0	0	0	0	0	0	0	0	46	0	0	0	0	0	0	0	0	0	0	0	0	0	0	0	AACGTACGCTGGCGGCACGCCTAACACATGCAAGTCGAACGCAGTAGCAATACTGAGTGGCAGACGGGTGAGTAACATGTGGGAATCTGCCTTGTGGTTCAGGACAACATTGGGAAACCGATGCTAATACTGGATAAGCCCTTACGGGGAAAGTTTTAATGCCATAAGATGAGCCCGCATTTGATTAGTTAGTTGGTGAGGTAATGGCTCACCAAGACAATGATCAATAGCTGATCTGAGAGGATGATCAGCCACACTGGGACTGAGACACGGCCCAGACTCCTACGGGAGGCAGCAGTGGGGAATCTTGCACAATGGAGGAAACTCTGATGCAGCGATGCCGCGTGAGTGAAGAAGGCCTTTGGGTTGTAAAGCTCTTTTGTAGGGGAAGATAATGAC…
ASV_120	SSU-ASV_206	OTU_98	Bacteria;Actinobacteria;Actinobacteria;Frankiales;Sporichthyaceae;	0	0	0	0	0	0	0	0	0	0	0	46	0	0	0	0	0	0	0	0	0	0	0	0	GACGAACGCTGGCGGCGTGCTTTACACATGCAAGTCGAGCGATGAGATCCCTTCGGGGAAGGATTAGCGGCGAACGGGTGAGGAACACGTGAGGAATCTGCCTTCAACACTGGGATAACTCCGGGAAACCGGGGCTAATACCGGATACGAGACCTGCAGGCATCTGCGGGTCTGGAAAGTTTTTCGGTTGAAGATGACCTCGCGGCCTATCAGCTTGTTGGTGAGGTAATGGCTCACCAAGGCGACGACGGGTAGCCGGCCTGAGAGGGCGACCGGCCACACTGGGACTGAGACACGGCCCAGACTCCTACGGGAGGCAGCAGTGGGGAATATTGGGCAATGGAGGGAACTCTGACCCAGCGACGCCGCGTGCGGGATGAAGGCCTTCGGGTTGTAAAC…
ASV_121	SSU-ASV_284	OTU_98	Bacteria;Actinobacteria;Actinobacteria;Frankiales;Sporichthyaceae;	0	0	0	0	0	0	0	0	0	0	0	0	0	0	0	0	0	0	0	46	0	0	0	0	GACGAACGCTGGCGGCGTGCTTTACACATGCAAGTCGAGCGATGAGATCCCTTCGGGGATGGATTAGCGGCGAACGGGTGAGGAACACGTGAGGAATCTGCCTTCAACACTGGGATAACTCCGGGAAACCGGGGCTAATACCGGATACGAGGCCCGCAGGCATCTGTGGGTCTGGAAAGTTTTTCGGTTGAAGATGACCTCGCGGCCTATCAGCTTGTTGGTGAGGTAATGGCTCACCAAGGCGACGACGGGTAGCCGGCCTGAGAGGGCGACCGGCCACACTGGGACTGAGACACGGCCCAGACTCCTACGGGAGGCAGCAGTGGGGAATATTGGGCAATGGAGGAAACTCTGACCCAGCGACGCCGCGTGCGGGATGAAGGCCTTCGGGTTGTAAAC…
ASV_122	SSU-ASV_345	OTU_119	Bacteria;Chloroflexi;Anaerolineae;Anaerolineales;Anaerolineaceae;uncultured;	0	0	0	0	0	0	0	0	0	0	0	0	0	0	0	0	0	0	0	0	0	46	0	0	GATGAACGCTGGCGGCGTGCCTAATACATGCAAGTCGAACGAAGAGTGTAGCAATATGCTCTGAGTGGCGAACGGGTGAGTAACACGTGGGTGACCTACCCCAAAGTGTGGAATAACTCCTCGAAAGAGGTGCTAATACCGCATGTGGTCCCAGAGATTAGAGGCTTAGGGACTAAAGACTTCGGTCGCTTTGGGAGGGGCCCGCGGCCCATCAGCTAGTTGGTGAGGTAATGGCTCACCAAGGCAATGACGGGTAGGGGACTTGAGAGGGTGACCCCCCACACTGGAACTGAAACACGGTCCAGACACCTACGGGTGGCAGCAGTAGGGAATATTGGTCAATGGGCGAAAGCCTGAACCAGCAACGCCGCGTGCGCGATGAAGGCCTTCGGGTCGTAA…
ASV_123	SSU-ASV_195	OTU_101	Bacteria;Actinobacteria;Actinobacteria;Frankiales;Sporichthyaceae;hgcI clade;	45	0	0	0	0	0	0	0	0	0	0	0	0	0	0	0	0	0	0	0	0	0	0	0	GACGAACGCTGGCGGCGTGCTTAACACATGCAAGTCGAGCGATGAAGTTTCTTCGGAAATGGATTAGCGGCGAACGGGTGAGGAACACGTGAAGAATCTGCCCTCCACTTTGGGATAACACCGGGAAACCGGTGCTAATACCGAATATTGAAACATAAGTGGCATCACTGAGTTTTGAAAGAATTTCGGTGGAGGATGACTTCGCGGCCTATCAGCTAGTTGGTGAGGTAATGGCTCACCAAGGCAACGACGGGTAGCCGGCCTGAGAGGGCGACCGGCCACACTGGGACTGAGACACGGCCCAGACTCCTACGGGAGGCAGCAGTGGGGAATATTGGGCAATGGAGGAAACTCTGACCCAGCGACGCCGCGTGCGGGATGAAGGCCTTCGGGTTGTAA…
ASV_124	SSU-ASV_285	OTU_106	Bacteria;Actinobacteria;Actinobacteria;Frankiales;Sporichthyaceae;	0	0	0	0	0	0	0	0	29	16	0	0	0	0	0	0	0	0	0	0	0	0	0	0	GACGAACGCTGGCGGCGTGCTTAACACATGCAAGTCGAGCGATGAAGCACCTTCGGGTGTGAATTAGCGGCGAACGGGTGAGGAACACGTGAGAAATCTGCCTTCAACACTGGGATAACTCCGGGAAACCGGGGCTAATACCGGATATGAAATCTGCGGGCATCCGCGGATTTGGAAAGTTTTTCGGTTGAAGATGATCTCGCGGCCTATCAGCTTGTTGGTGAGGTAATGGCTCACCAAGGCGACGACGGGTAGCCGGCCTGAGAGGGCGACCGGCCACACTGGGACTGAGACACGGCCCAGACTCCTACGGGAGGCAGCAGTGGGGAATATTGGGCAATGGAGGAAACTCTGACCCAGCGACGCCGCGTGCGGGATGAAGGCCTTCGGGTTGTAAAC…
ASV_125	SSU-ASV_198	OTU_101	Bacteria;Actinobacteria;Actinobacteria;Frankiales;Sporichthyaceae;hgcI clade;	0	0	0	0	0	11	0	0	0	0	0	0	0	0	0	0	0	0	0	0	6	27	0	0	GACGAACGCTGGCGGCGTGCTTAACACATGCAAGTCGAGCGATGAAGTTTCTTCGGAAATGGATTAGCGGCGAACGGGTGAGGAACACGTGAAGAATCTGCCCTCCACTTTGGGATAACACCGGGAAACCGGTGCTAATACCGAATATTGAAACATAAGTGGCATCACTGAGTTTTTAAAGAATTTCGGTGGAGGATGACTTCGCGGCCTATCAGCTAGTTGGTGAGGTAATGGCTCACCAAGGCAACGACGGGTAGCCGGCCTGAGAGGGCGACCGGCCACACTGGGACTGAGACACGGCCCAGACTCCTACGGGAGGCAGCAGTGGGGAATATTGGGCAATGGAGGAAACTCTGACCCAGCGACGCCGCGTGCGGGATGAAGGCCTTCGGGTTGTAA…
ASV_126	SSU-ASV_345	OTU_119	Bacteria;Chloroflexi;Anaerolineae;Anaerolineales;Anaerolineaceae;uncultured;	0	0	14	29	0	0	0	0	0	0	0	0	0	0	0	0	0	0	0	0	0	0	0	0	GATGAACGCTGGCGGCGTGCCTAATACATGCAAGTCGAACGAAGAGTGTAGCAATATGCTCTGAGTGGCGAACGGGTGAGTAACACGTGGGTGACCTACCCCAAAGTGTGGAATAACTCCTCGAAAGAGGTGCTAATACCGCATGTGGTCCCAGAGATTAGAGGCTTAGGGACTAAAGACTTCGGTCGCTTTGGGAGGGGCCCGCGGCCCATCAGCTAGTTGGTGAGGTAATGGCTCACCAAGGCAATGACGGGTAGGGGACTTGAGAGGGTGACCCCCCACACTGGAACTGAAACACGGTCCAGACACCTACGGGTGGCAGCAGTAGGGAATATTGGTCAATGGGCGAAAGCCTGAACCAGCAACGCCGCGTGCGCGATGAAGGCCTTCGGGTCGTAA…
ASV_127	SSU-ASV_286	OTU_106	Bacteria;Actinobacteria;Actinobacteria;Frankiales;Sporichthyaceae;	0	0	0	0	0	0	0	0	0	0	0	0	0	0	0	0	0	0	0	0	43	0	0	0	GACGAACGCTGGCGGCGTGCTTAACACATGCAAGTCGAGCGATGAAACACCTTCGGGTGTGAATTAGCGGCGAACGGGTGAGGAACACGTGAGAAATCTGCCTTCAACACTGGGATAACTCCGGGAAACCGGGGCTAATACCGGATATGAAATCTGCGGGCATCCGCGGATTTGGAAAGTTTTTCGGTTGAAGATGATCTCGCGGCCTATCAGCTTGTTGGTGAGGTAATGGCTCACCAAGGCGACGACGGGTAGCCGGCCTGAGAGGGCGACCGGCCACACTGGGACTGAGACACGGCCCAGACTCCTACGGGAGGCAGCAGTGGGGAATATTGGGCAATGGAGGAAACTCTGACCCAGCGACGCCGCGTGCGGGATGAAGGCCTTCGGGTTGTAAAC…
ASV_128	SSU-ASV_195	OTU_101	Bacteria;Actinobacteria;Actinobacteria;Frankiales;Sporichthyaceae;hgcI clade;	42	0	0	0	0	0	0	0	0	0	0	0	0	0	0	0	0	0	0	0	0	0	0	0	GACGAACGCTGGCGGCGTGCTTAACACATGCAAGTCGAGCGATGAAGTTTCTTCGGAAATGGATTAGCGGCGAACGGGTGAGGAACACGTGAAGAATCTGCCCTCCACTTTGGGATAACACCGGGAAACCGGTGCTAATACCGAATATTGAAACATAAGTGGCATCACTGAGTTTTGAAAGAATTTCGGTGGAGGATGACTTCGCGGCCTATCAGCTAGTTGGTGAGGTAATGGCTCACCAAGGCAACGACGGGTAGCCGGCCTGAGAGGGCGACCGGCCACACTGGGACTGAGACACGGCCCAGACTCCTACGGGAGGCAGCAGTGGGGAATATTGGGCAATGGAGGAAACTCTGACCCAGCGACGCCGCGTGCGGGATGAAGGCCTTCGGGTTGTAA…
ASV_129	SSU-ASV_392	OTU_136	Bacteria;Proteobacteria;Alphaproteobacteria;SAR11 clade;Clade III;	0	0	0	0	0	0	0	0	0	0	0	0	0	0	0	0	0	42	0	0	0	0	0	0	AACGTACGCTGGCGGCACGCCTAACACATGCAAGTCGAACGCAGTAGCAATACTGAGTGGCAGACGGGTGAGTAACATGTGGGAATCTGCCTTGTGGTTCAGGACAACATTGGGAAACCGATGCTAATACTGGATAAGCCCTTACGGGGAAAGTTTTAATGCCATAAGATGAGCCCGCATTTGATTAGTTAGTTGGTGAGGTAATGGCTCACCAAGACAATGATCAATAGCTGATCTGAGAGGATGATCAGCCACACTGGGACTGAGACACGGCCCAGACTCCTACGGGAGGCAGCAGTGGGGAATCTTGCACAATGGAGGAAACTCTGATGCAGCGATGCCGCGTGAGTGAAGAAGGCCTTTGGGTTGTAAAGCTCTTTTGTAGGGGAAGATAATGAC…
ASV_130	SSU-ASV_127	OTU_66	Bacteria;Actinobacteria;Acidimicrobiia;Microtrichales;Ilumatobacteraceae;CL500-29 marine group;	0	0	0	0	0	0	39	2	0	0	0	0	0	0	0	0	0	0	0	0	0	0	0	0	GACGAACGCTGGCGGCGTGCTTAACACATGCAAGTCGAACGAGATCCAATGTGTAGCAATACACAGGAAGATCTAGTGGCGAACGGGTGAGGAACACGTGAGAAACGTACCCCAGACTCTGGGATAACAATTCGAAAGGATTGCTAATACCGGATGACGTCGGAAGTCCGCATGGACATCTGACGAAAGGGATTCCGGTTTGGGAGCGTCTCGCGGACCTATCAGCTAGTTGGAGGGGTAACGGCCCACCAAGGCAACGACGGGTAGCTGGTCTGAGAGGATGAACAGCCACACTGGGACTGAGACACGGCCCAGACTCCTACGGGAGGCAGCAGTGGGGAATCTTGCGCAATGGGCGAAAGCCTGACGCAGCAACGCCGCGTGCGGGAAGAAGGCTTT…
ASV_131	SSU-ASV_283	OTU_102	Bacteria;Actinobacteria;Actinobacteria;Frankiales;Sporichthyaceae;hgcI clade;	0	0	0	0	0	0	0	0	0	0	31	10	0	0	0	0	0	0	0	0	0	0	0	0	GACGAACGCTGGCGGCGTGCTTAACACATGCAAGTCGAGCGATGAGATCACTTCGGTGAAGGATTAGCGGCGAACGGGTGAGGAACACGTGAAGAATCTGCCTTCAACTCTGGGATAACTCCGGGAAACCGGGGCTAATACCGGATATGAGCCTTGATCGCATGATCGGGGCTGGAAAGTTTTTCGGTTGAAGATGACTTCGCGGCCTATCAGCTTGTTGGTGAGGTAATGGCTCACCAAGGCGACGACGGGTAGCCGGCCTGAGAGGGCGACCGGCCACACTGGGACTGAGACACGGCCCAGACTCCTACGGGAGGCAGCAGTGGGGAATATTGGGCAATGGAGGAAACTCTGACCCAGCGACGCCGCGTGCGGGATGAAGGCCTTCGGGTTGTAAAC…
ASV_132	SSU-ASV_203	OTU_101	Bacteria;Actinobacteria;Actinobacteria;Frankiales;Sporichthyaceae;hgcI clade;	0	0	0	0	0	0	0	0	0	0	41	0	0	0	0	0	0	0	0	0	0	0	0	0	GACGAACGCTGGCGGCGTGCTTAACACATGCAAGTCGAGCGATGAAGTTTCTTCGGAAATGGATTAGCGGCGAACGGGTGAGGAACACGTGAAGAATCTGCCCTCCACTTTGGGATAACACCGGGAAACCGGTGCTAATACCGAATATTGAAACATAAGTGGCATCACTGAGTTTTGAAAGAATTTCGGTGGAGGATGACTTCGCGGCCTATCAGCTAGTTGGTGAGGTAATGGCTCACCAAGGCAACGACGGGTAGCCGGCCTGAGAGGGCGACCGGCCACACTGGGACTGAGACACGGCCCAGACTCCTACGGGAGGCAGCAGTGGGGAATATTGGGCAATGGAGGAAACTCTGACCCAGCGACGCCGCGTGCGGGATGAAGGCCTTCGGGTTGTAA…
ASV_133	SSU-ASV_349	OTU_119	Bacteria;Chloroflexi;Anaerolineae;Anaerolineales;Anaerolineaceae;uncultured;	0	25	0	15	0	0	0	0	0	0	0	0	0	0	0	0	0	0	0	0	0	0	0	0	GATGAACGCTGGCGGCGTGCCTAATACATGCAAGTCGAACGAAGAGTGTAGCAATATGCTCTGAGTGGCGAACGGGTGAGTAACACGTGGGTGACCTACCCCAAAGTGTGGAATAACTCCTCGAAAGAGGTGCTAATACCGCATGTGGTCCCAGAGATTAGAGGCTTAGGGACTAAAGACTTCGGTCGCTTTGGGAGGGGCCCGCGGCCCATCAGCTAGTTGGTGAGGTAATGGCTCACCAAGGCAATGACGGGTAGGGGACTTGAGAGGGTGACCCCCCACACTGGAACTGAAACACGGTCCAGACACCTACGGGTGGCAGCAGTAGGGAATATTGGTCAATGGGCGAAAGCCTGAACCAGCAACGCCGCGTGCGCGATGAAGGCCTTCGGGTCGTAA…
ASV_134	SSU-ASV_204	OTU_102	Bacteria;Actinobacteria;Actinobacteria;Frankiales;Sporichthyaceae;hgcI clade;	0	0	0	0	0	0	0	0	0	0	0	0	40	0	0	0	0	0	0	0	0	0	0	0	GACGAACGCTGGCGGCGTGCTTAACACATGCAAGTCGAGCGATGAAACTACTTCGGTAGTGAATTAGCGGCGAACGGGTGAGGAACACGTGAGGAATCTGCCTTCAACACTGGGATAACTCCGGGAAACCGGGGCTAATACCGGATACGAGCCTTGATCGCATGATCGAGGCTGGAAAGTTTTTCGGTTGAAGATGACCTCGCGGCCTATCAGCTTGTTGGTGAGGTAATGGCTCACCAAGGCGACGACGGGTAGCCGGCCTGAGAGGGCGACCGGCCACACTGGGACTGAGACACGGCCCAGACTCCTACGGGAGGCAGCAGTGGGGAATATTGGGCAATGGAGGAAACTCTGACCCAGCGACGCCGCGTGCGGGATGAAGGCCTTCGGGTTGTAAAC…
ASV_135	SSU-ASV_284	OTU_98	Bacteria;Actinobacteria;Actinobacteria;Frankiales;Sporichthyaceae;	0	0	0	0	0	0	0	0	0	0	0	0	0	0	0	0	0	0	0	40	0	0	0	0	GACGAACGCTGGCGGCGTGCTTTACACATGCAAGTCGAGCGATGAGATCCCTTCGGGGATGGATTAGCGGCGAACGGGTGAGGAACACGTGAGGAATCTGCCTTCAACACTGGGATAACTCCGGGAAACCGGGGCTAATACCGGATACGAGGCCCGCAGGCATCTGTGGGTCTGGAAAGTTTTTCGGTTGAAGATGACCTCGCGGCCTATCAGCTTGTTGGTGAGGTAATGGCTCACCAAGGCGACGACGGGTAGCCGGCCTGAGAGGGCGACCGGCCACACTGGGACTGAGACACGGCCCAGACTCCTACGGGAGGCAGCAGTGGGGAATATTGGGCAATGGAGGAAACTCTGACCCAGCGACGCCGCGTGCGGGATGAAGGCCTTCGGGTTGTAAAC…
ASV_136	SSU-ASV_200	OTU_101	Bacteria;Actinobacteria;Actinobacteria;Frankiales;Sporichthyaceae;hgcI clade;	0	0	0	0	0	0	0	0	0	0	0	0	0	0	0	0	0	0	0	40	0	0	0	0	GACGAACGCTGGCGGCGTGCTTAACACATGCAAGTCGAGCGATGAAGTTTCTTCGGAAATGGATTAGCGGCGAACGGGTGAGGAACACGTGAAGAATCTGCCCTCCACTTTGGGATAACACCGGGAAACCGGTGCTAATACCGAATATTGAAACATAAGTGGCATCACTGAGTTTTGAAAGAATTTCGGTGGAGGATGACTTCGCGGCCTATCAGCTAGTTGGTGAGGTAATGGCTCACCAAGGCAACGACGGGTAGCCGGCCTGAGAGGGCGACCGGCCACACTGGGACTGAGACACGGCCCAGACTCCTACGGGAGGCAGCAGTGGGGAATATTGGGCAATGGAGGAAACTCTGACCCAGCGACGCCGCGTGCGGGATGAAGGCCTTCGGGTTGTAA…
ASV_137	SSU-ASV_243	OTU_103	Bacteria;Actinobacteria;Acidimicrobiia;Microtrichales;Ilumatobacteraceae;CL500-29 marine group;	20	0	19	0	0	0	0	0	0	0	0	0	0	0	0	0	0	0	0	0	0	0	0	0	GACGAACGCTGGCGGCGTGCTTAACACATGCAAGTCGAACGATGAAGTGGAGCTTGCTCCACGGATTAGTGGCGAACGGGTGAGGAACACGTGAGAAACCTGCCTCGGATTTTGGGATAACAAATGGAAACGTTTGCTAATACCAAATAACGTCGGAGAGTCACATGACTTTCTGACGAAAGGAATTCCGATTCGAGAGGGTCTCGCGGCCTATCAGCTTGTTGGCGGGGTAATGGCCCACCAAGGCAACGACGGGTAGCTGGTCTGAGAGGATGGTCAGCCACACTGGGACTGAGACACGGCCCAGACTCCTACGGGAGGCAGCAGTGGGGAATCTTGCGCAATGGGCGAAAGCCTGACGCAGCAACGCCGCGTGCGGGAAGAAGGCTTTCGGGCTGT…
ASV_138	SSU-ASV_239	OTU_103	Bacteria;Actinobacteria;Acidimicrobiia;Microtrichales;Ilumatobacteraceae;CL500-29 marine group;	0	0	0	0	39	0	0	0	0	0	0	0	0	0	0	0	0	0	0	0	0	0	0	0	GACGAACGCTGGCGGCGTGCTTAACACATGCAAGTCGAACGATGAAGTGGAGCTTGCTCCACGGATTAGTGGCGAACGGGTGAGGAACACGTGAGAAACCTGCCTCGGATTTTGGGATAACAAATGGAAACGTTTGCTAATACCAAATAACGTCGGAGAGTCACATGGCTTTCTGACGAAAGGAATTCCGATTCGAGAGGGTCTCGCGGCCTATCAGCTAGTTGGCGGGGTAATGGCCCACCAAGGCAACGACGGGTAGCTGGTCTGAGAGGATGGTCAGCCACACTGGGACTGAGACACGGCCCAGACTCCTACGGGAGGCAGCAGTGGGGAATCTTGCGCAATGGGCGAAAGCCTGACGCAGCAACGCCGCGTGCGGGAAGAAGGCTTTCGGGCTGT…
ASV_139	SSU-ASV_217	OTU_98	Bacteria;Actinobacteria;Actinobacteria;Frankiales;Sporichthyaceae;	0	0	0	0	0	0	0	0	9	30	0	0	0	0	0	0	0	0	0	0	0	0	0	0	GACGAACGCTGGCGGCGTGCTTTACACATGCAAGTCGAGCGATGAGATCCCTTCGGGGATGGATTAGCGGCGAACGGGTGAGGAACACGTGAGGAATCTGCCTTCAACACTGGGATAACTCCGGGAAACCGGGGCTAATACCGGATACGAGGCCCGCAGGCATCTGTGGGTCTGGAAAGTTTTTCGGTTGAAGATGACCTCGCGGCCTATCAGCTTGTTGGTGAGGTAATGGCTCACCAAGGCGACGACGGGTAGCCGGCCTGAGAGGGCGACCGGCCACACTGGGACTGAGACACGGCCCAGACTCCTACGGGAGGCAGCAGTGGGGAATATTGGGCAATGGAGGAAACTCTGACCCAGCGACGCCGCGTGCGGGATGAAGGCCTTCGGGTTGTAAAC…
ASV_140	SSU-ASV_239	OTU_103	Bacteria;Actinobacteria;Acidimicrobiia;Microtrichales;Ilumatobacteraceae;CL500-29 marine group;	0	0	0	0	0	0	0	0	0	0	0	0	0	0	34	5	0	0	0	0	0	0	0	0	GACGAACGCTGGCGGCGTGCTTAACACATGCAAGTCGAACGATGAAGTGGAGCTTGCTCCACGGATTAGTGGCGAACGGGTGAGGAACACGTGAGAAACCTGCCTCGGATTTTGGGATAACAAATGGAAACGTTTGCTAATACCAAATAACGTCGGAGAGTCACATGGCTTTCTGACGAAAGGAATTCCGATTCGAGAGGGTCTCGCGGCCTATCAGCTAGTTGGCGGGGTAATGGCCCACCAAGGCAACGACGGGTAGCTGGTCTGAGAGGATGGTCAGCCACACTGGGACTGAGACACGGCCCAGACTCCTACGGGAGGCAGCAGTGGGGAATCTTGCGCAATGGGCGAAAGCCTGACGCAGCAACGCCGCGTGCGGGAAGAAGGCTTTCGGGCTGT…
ASV_141	SSU-ASV_125	OTU_76	Bacteria;Actinobacteria;Acidimicrobiia;Microtrichales;Ilumatobacteraceae;CL500-29 marine group;	0	0	0	0	0	0	0	0	0	0	0	0	0	0	0	0	0	0	0	0	0	0	0	39	GACGAACGCTGGCGGCGTGCTTAACACATGCAAGTCGAACGGAATCCATGGTGTAGCAATACACCGGAAGATTTAGTGGCGAACGGGTGAGGATCACGTGAGAAACCTGCCCCAGACTTTGGGATAACAATTGGAAACGATTGCTAATACCGAATGACGTCGGAGAACCGCATGGTTCACTGACGAAAGGAAATCCGGTTTGGGAGGGTCTCGCGGCCTATCAGCTTGTTGGTGGGGTAATGGCCTACCAAGGCAACGACGGGTAGCTGGTCTGAGAGGATGATCAGCCACACTGGGACTGAGACACGGCCCAGACTCCTACGGGAGGCAGCAGTGGGGAATCTTGCGCAATGGGCGAAAGCCTGACGCAGCAACGCCGCGTGCGGGATGAAGGCCTTC…
ASV_142	SSU-ASV_205	OTU_101	Bacteria;Actinobacteria;Actinobacteria;Frankiales;Sporichthyaceae;hgcI clade;	0	0	0	8	0	0	0	0	0	0	0	0	0	0	0	0	0	0	18	12	0	0	0	0	GACGAACGCTGGCGGCGTGCTTAACACATGCAAGTCGAGCGATGAAGTTTCTTCGGAAATGGATTAGCGGCGAACGGGTGAGGAACACGTGAAGAATCTGCCCTCCACTTTGGGATAACACCGGGAAACCGGTGCTAATACCGAATATTGAAACATAAGTGGCATCACTGAGTTTTGAAAGAATTTCGGTGGAGGATGACTTCGCGGCCTATCAGCTAGTTGGTGAGGTAATGGCTCACCAAGGCAACGACGGGTAGCCGGCCTGAGAGGGCGACCGGCCACACTGGGACTGAGACACGGCCCAGACTCCTACGGGAGGCAGCAGTGGGGAATATTGGGCAATGGAGGAAACTCTGACCCAGCGACGCCGCGTGCGGGATGAAGGCCTTCGGGTTGTAA…
ASV_143	SSU-ASV_128	OTU_76	Bacteria;Actinobacteria;Acidimicrobiia;Microtrichales;Ilumatobacteraceae;CL500-29 marine group;	0	0	0	0	0	38	0	0	0	0	0	0	0	0	0	0	0	0	0	0	0	0	0	0	GACGAACGCTGGCGGCGTGCTTAACACATGCAAGTCGAACGGAATCCATGGTGTAGCAATACACCGGAAGATTTAGTGGCGAACGGGTGAGGATCACGTGAGAAACCTGCCCCAGACTTTGGGATAACAGTTGGAAACGACTGCTAATACCGAATGACGTCGGAGAACCGCATGGTTCACTGACGAAAGGAAATCCGGTTTGGGAGGGTCTCGCGGCCTATCAGCTTGTTGGTGGGGTAATGGCCTACCAAGGCAACGACGGGTAGCTGGTCTGAGAGGATGATCAGCCACACTGGGACTGAGACACGGCCCAGACTCCTACGGGAGGCAGCAGTGGGGAATCTTGCGCAATGGGCGAAAGCCTGACGCAGCAACGCCGCGTGCGGGATGAAGGCCTTC…
ASV_144	SSU-ASV_384	OTU_136	Bacteria;Proteobacteria;Alphaproteobacteria;SAR11 clade;Clade III;	0	0	37	0	0	0	0	0	0	0	0	0	0	0	0	0	0	0	0	0	0	0	0	0	AACGTACGCTGGCGGCACGCCTAACACATGCAAGTCGAACGCAGTAGCAATACTGAGTGGCAGACGGGTGAGTAACATGTGGGAATCTGCCTTGTGGTTCAGGACAACATTGGGAAACCGATGCTAATACTGGATAAGCCCTTACGGGGAAAGTTTTAATGCCATAAGATGAGCCCGCATTTGATTAGTTAGTTGGTGAGGTAATGGCTCACCAAGACAATGATCAATAGCTGATCTGAGAGGATGATCAGCCACACTGGGACTGAGACACGGCCCAGACTCCTACGGGAGGCAGCAGTGGGGAATCTTGCACAATGGAGGAAACTCTGATGCAGCGATGCCGCGTGAGTGAAGAAGGCCTTTGGGTTGTAAAGCTCTTTTGTAGGGGAAGATAATGAC…
ASV_145	SSU-ASV_393	OTU_136	Bacteria;Proteobacteria;Alphaproteobacteria;SAR11 clade;Clade III;	0	0	0	0	0	0	0	36	0	0	0	0	0	0	0	0	0	0	0	0	0	0	0	0	AACGTACGCTGGCGGCACGCCTAACACATGCAAGTCGAACGCAGTAGCAATACTGAGTGGCAGACGGGTGAGTAACATGTGGGAATCTGCCTTGTGGTTCAGGACAACATTGGGAAACCGATGCTAATACTGGATAAGCCCTTACGGGGAAAGTTTTAATGCCATAAGATGAGCCCGCATTTGATTAGTTAGTTGGTGAGGTAATGGCTCACCAAGACAATGATCAATAGCTGATCTGAGAGGATGATCAGCCACACTGGGACTGAGACACGGCCCAGACTCCTACGGGAGGCAGCAGTGGGGAATCTTGCACAATGGAGGAAACTCTGATGCAGCGATGCCGCGTGAGTGAAGAAGGCCTTTGGGTTGTAAAGCTCTTTTGTAGGGGAATATAATGAC…
ASV_146	SSU-ASV_287	OTU_102	Bacteria;Actinobacteria;Actinobacteria;Frankiales;Sporichthyaceae;hgcI clade;	0	0	0	0	0	0	0	0	0	0	0	0	0	0	0	0	36	0	0	0	0	0	0	0	GACGAACGCTGGCGGCGTGCTTAACACATGCAAGTCGAGCGATGAAACACCTTCGGGTGTGAATTAGCGGCGAACGGGTGAGGAACACGTGAAGAATCTGCCTTCAACTCTGGGATAACTCCGGGAAACCGGGGCTAATACCGGATATGAGCCTTGATCGCATGATCGGGGCTGGAAAGTTTTTCGGTTGAAGATGACTTCGCGGCCTATCAGCTTGTTGGTGAGGTAATGGCTCACCAAGGCGACGACGGGTAGCCGGCCTGAGAGGGCGACCGGCCACACTGGGACTGAGACACGGCCCAGACTCCTACGGGAGGCAGCAGTGGGGAATATTGGGCAATGGAGGAAACTCTGACCCAGCGACGCCGCGTGAGGGATGAAGGCCTTCGGGTTGTAAAC…
ASV_147	SSU-ASV_217	OTU_98	Bacteria;Actinobacteria;Actinobacteria;Frankiales;Sporichthyaceae;	0	0	0	0	0	0	0	0	0	0	0	0	0	0	0	0	0	36	0	0	0	0	0	0	GACGAACGCTGGCGGCGTGCTTTACACATGCAAGTCGAGCGATGAGATCCCTTCGGGGATGGATTAGCGGCGAACGGGTGAGGAACACGTGAGGAATCTGCCTTCAACACTGGGATAACTCCGGGAAACCGGGGCTAATACCGGATACGAGGCCCGCAGGCATCTGTGGGTCTGGAAAGTTTTTCGGTTGAAGATGACCTCGCGGCCTATCAGCTTGTTGGTGAGGTAATGGCTCACCAAGGCGACGACGGGTAGCCGGCCTGAGAGGGCGACCGGCCACACTGGGACTGAGACACGGCCCAGACTCCTACGGGAGGCAGCAGTGGGGAATATTGGGCAATGGAGGAAACTCTGACCCAGCGACGCCGCGTGCGGGATGAAGGCCTTCGGGTTGTAAAC…
ASV_148	SSU-ASV_184	OTU_95	Bacteria;Actinobacteria;Acidimicrobiia;IMCC26256;	0	0	0	0	0	0	0	0	0	0	0	0	0	0	0	0	0	0	0	0	0	0	0	36	GACGAACGCTGGCGGCGCGCTTAACACATGCAAGTCGAACGAGATACTCAGAGCTTGCTCTGAGTGGAAAGTGGCGAACGGGTGAGGAACACGTGAGGAACCTGCCCCGAAGACCGGGACAACATCGGGAAACCGGTGCTAATACCGGATGTCCTCGCCGAAGCTCATGCTTTGGTGAGGAAATGGATTCCGCTTCGGGATGGCCTCGCGGCCTATCAGCTTGTTGGTGAGGTAACGGCTCACCAAGGCTTCGACGGGTAGCTGGTCTGAGAGGATGTCCAGCCACACTGGGACTGAGACACGGCCCAGACTCCTACGGGAGGCAGCAGTGGGGAATATTGCACAATGGGCGCAAGCCTGATGCAGCGACGCCGCGTGCGGGATGACGGCCTTAGGGTT…
ASV_149	SSU-ASV_206	OTU_98	Bacteria;Actinobacteria;Actinobacteria;Frankiales;Sporichthyaceae;	0	0	0	0	0	0	0	0	18	17	0	0	0	0	0	0	0	0	0	0	0	0	0	0	GACGAACGCTGGCGGCGTGCTTTACACATGCAAGTCGAGCGATGAGATCCCTTCGGGGAAGGATTAGCGGCGAACGGGTGAGGAACACGTGAGGAATCTGCCTTCAACACTGGGATAACTCCGGGAAACCGGGGCTAATACCGGATACGAGACCTGCAGGCATCTGCGGGTCTGGAAAGTTTTTCGGTTGAAGATGACCTCGCGGCCTATCAGCTTGTTGGTGAGGTAATGGCTCACCAAGGCGACGACGGGTAGCCGGCCTGAGAGGGCGACCGGCCACACTGGGACTGAGACACGGCCCAGACTCCTACGGGAGGCAGCAGTGGGGAATATTGGGCAATGGAGGGAACTCTGACCCAGCGACGCCGCGTGCGGGATGAAGGCCTTCGGGTTGTAAAC…
ASV_150	SSU-ASV_107	OTU_64	Bacteria;Bacteroidetes;Bacteroidia;Sphingobacteriales;NS11-12 marine group;	34	0	0	0	0	0	0	0	0	0	0	0	0	0	0	0	0	0	0	0	0	0	0	0	GATGAACGCTAGCGGCAGGCCTAATACATGCAAGTCGAGGGAGATTGTTGGATTCGTCTGACATGAAACCGGCGCACGGGTGCGTAACACGTATGCAACCTACCTTTAACTGGGGTATAGCTCAGAGAAATCTGAATTAATCCCCCATAAGACTACGACATGGCATCATGATGTAGTTAAAGCTCCGGCGGTTAAGGATGGGCATGCGGTACATTAGCTAGTTGGTGAGGTAATGGCTCACCAAGGCTACGATGTATAGGGGGTCTGAGAGGATGATCCCCCACACTGGTACTGAGACACGGACCAGACTCCTACGGGAGGCAGCAGTAGGGAATATTGGTCAATGGACGCAAGTCTGAACCAGCCATGCCGCGTGAAGGATGAAGGCCCTATGGGTCG…
ASV_151	SSU-ASV_203	OTU_101	Bacteria;Actinobacteria;Actinobacteria;Frankiales;Sporichthyaceae;hgcI clade;	0	0	0	0	0	0	0	0	26	8	0	0	0	0	0	0	0	0	0	0	0	0	0	0	GACGAACGCTGGCGGCGTGCTTAACACATGCAAGTCGAGCGATGAAGTTTCTTCGGAAATGGATTAGCGGCGAACGGGTGAGGAACACGTGAAGAATCTGCCCTCCACTTTGGGATAACACCGGGAAACCGGTGCTAATACCGAATATTGAAACATAAGTGGCATCACTGAGTTTTGAAAGAATTTCGGTGGAGGATGACTTCGCGGCCTATCAGCTAGTTGGTGAGGTAATGGCTCACCAAGGCAACGACGGGTAGCCGGCCTGAGAGGGCGACCGGCCACACTGGGACTGAGACACGGCCCAGACTCCTACGGGAGGCAGCAGTGGGGAATATTGGGCAATGGAGGAAACTCTGACCCAGCGACGCCGCGTGCGGGATGAAGGCCTTCGGGTTGTAA…
ASV_152	SSU-ASV_241	OTU_103	Bacteria;Actinobacteria;Acidimicrobiia;Microtrichales;Ilumatobacteraceae;CL500-29 marine group;	0	0	0	0	0	0	0	0	0	0	0	0	0	17	0	0	0	0	0	0	0	17	0	0	GACGAACGCTGGCGGCGTGCTTAACACATGCAAGTCGAACGATGAAGTGGAGCTTGCTCCACGGATTAGTGGCGAACGGGTGAGGAACACGTGAGAAACCTGCCCCAGACTTTGGGATAACAAATGGAAACGTTTGCTAATACCAAATACCGTCGGAGAGTCACATGACTTTCTGACGAAAGGTATTCCGGTTTGGGAGGGTCTCGCGGCCTATCAGCTAGTTGGCGGGGTAATGGCCCACCAAGGCAACGACGGGTAGCTGGTCTGAGAGGATGGTCAGCCACACTGGGACTGAGACACGGCCCAGACTCCTACGGGAGGCAGCAGTGGGGAATCTTGCGCAATGGGCGAAAGCCTGACGCAGCAACGCCGCGTGCGGGAAGAAGGCTTTCGGGCTGT…
ASV_153	SSU-ASV_345	OTU_119	Bacteria;Chloroflexi;Anaerolineae;Anaerolineales;Anaerolineaceae;uncultured;	0	0	0	0	0	0	0	0	0	0	0	0	0	21	0	0	0	0	0	0	0	13	0	0	GATGAACGCTGGCGGCGTGCCTAATACATGCAAGTCGAACGAAGAGTGTAGCAATATGCTCTGAGTGGCGAACGGGTGAGTAACACGTGGGTGACCTACCCCAAAGTGTGGAATAACTCCTCGAAAGAGGTGCTAATACCGCATGTGGTCCCAGAGATTAGAGGCTTAGGGACTAAAGACTTCGGTCGCTTTGGGAGGGGCCCGCGGCCCATCAGCTAGTTGGTGAGGTAATGGCTCACCAAGGCAATGACGGGTAGGGGACTTGAGAGGGTGACCCCCCACACTGGAACTGAAACACGGTCCAGACACCTACGGGTGGCAGCAGTAGGGAATATTGGTCAATGGGCGAAAGCCTGAACCAGCAACGCCGCGTGCGCGATGAAGGCCTTCGGGTCGTAA…
ASV_154	SSU-ASV_197	OTU_101	Bacteria;Actinobacteria;Actinobacteria;Frankiales;Sporichthyaceae;hgcI clade;	0	0	0	0	0	0	0	0	0	0	0	0	0	0	0	0	0	34	0	0	0	0	0	0	GACGAACGCTGGCGGCGTGCTTAACACATGCAAGTCGAGCGATGAAGTTTCTTCGGAAATGGATTAGCGGCGAACGGGTGAGGAACACGTGAAGAATCTGCCCTCCACTTTGGGATAACACCGGGAAACCGGTGCTAATACCGAATATTGAAACATAAGTGGCATCACTGAGTTTTTAAAGAATTTCGGTGGAGGATGACTTCGCGGCCTATCAGCTAGTTGGTGAGGTAATGGCTCACCAAGGCAACGACGGGTAGCCGGCCTGAGAGGGCGACCGGCCACACTGGGACTGAGACACGGCCCAGACTCCTACGGGAGGCAGCAGTGGGGAATATTGGGCAATGGAGGAAACTCTGACCCAGCGACGCCGCGTGCGGGATGAAGGCCTTCGGGTTGTAA…
ASV_155	SSU-ASV_108	OTU_66	Bacteria;Actinobacteria;Acidimicrobiia;Microtrichales;Ilumatobacteraceae;CL500-29 marine group;	0	0	0	0	0	0	0	0	0	0	0	0	0	0	0	0	0	0	34	0	0	0	0	0	GACGAACGCTGGCGGCGTGCTTAACACATGCAAGTCGAACGAGATCCAATGTGTAGCAATACACATGAAGATCTAGTGGCGAACGGGTGAGGAACACGTGAGAAACGTACCCCAGACTTTGGGATAACAGTTCGAAAGGACTGCTAATACCAAATAACGTCGGAAGTCCGCATGGACATCTGACGAAAGGGATTCCGGTTTGGGAGCGTCTCGCGGACCTATCAGCTAGTTGGAGGGGTAACGGCCCACCAAGGCAACGACGGGTAGCTGGTCTGAGAGGATGGTCAGCCACACTGGGACTGAGACACGGCCCAGACTCCTACGGGAGGCAGCAGTGGGGAATCTTGCGCAATGGGCGAAAGCCTGACGCAGCAACGCCGCGTGCGGGAAGAAGGCTTT…
ASV_156	SSU-ASV_195	OTU_101	Bacteria;Actinobacteria;Actinobacteria;Frankiales;Sporichthyaceae;hgcI clade;	0	0	0	0	0	0	0	0	0	0	0	0	0	0	0	0	0	0	0	34	0	0	0	0	GACGAACGCTGGCGGCGTGCTTAACACATGCAAGTCGAGCGATGAAGTTTCTTCGGAAATGGATTAGCGGCGAACGGGTGAGGAACACGTGAAGAATCTGCCCTCCACTTTGGGATAACACCGGGAAACCGGTGCTAATACCGAATATTGAAACATAAGTGGCATCACTGAGTTTTGAAAGAATTTCGGTGGAGGATGACTTCGCGGCCTATCAGCTAGTTGGTGAGGTAATGGCTCACCAAGGCAACGACGGGTAGCCGGCCTGAGAGGGCGACCGGCCACACTGGGACTGAGACACGGCCCAGACTCCTACGGGAGGCAGCAGTGGGGAATATTGGGCAATGGAGGAAACTCTGACCCAGCGACGCCGCGTGCGGGATGAAGGCCTTCGGGTTGTAA…
ASV_157	SSU-ASV_206	OTU_98	Bacteria;Actinobacteria;Actinobacteria;Frankiales;Sporichthyaceae;	0	0	33	0	0	0	0	0	0	0	0	0	0	0	0	0	0	0	0	0	0	0	0	0	GACGAACGCTGGCGGCGTGCTTTACACATGCAAGTCGAGCGATGAGATCCCTTCGGGGAAGGATTAGCGGCGAACGGGTGAGGAACACGTGAGGAATCTGCCTTCAACACTGGGATAACTCCGGGAAACCGGGGCTAATACCGGATACGAGACCTGCAGGCATCTGCGGGTCTGGAAAGTTTTTCGGTTGAAGATGACCTCGCGGCCTATCAGCTTGTTGGTGAGGTAATGGCTCACCAAGGCGACGACGGGTAGCCGGCCTGAGAGGGCGACCGGCCACACTGGGACTGAGACACGGCCCAGACTCCTACGGGAGGCAGCAGTGGGGAATATTGGGCAATGGAGGGAACTCTGACCCAGCGACGCCGCGTGCGGGATGAAGGCCTTCGGGTTGTAAAC…
ASV_158	SSU-ASV_155	OTU_84	Bacteria;Actinobacteria;Acidimicrobiia;Microtrichales;Ilumatobacteraceae;CL500-29 marine group;	0	0	0	0	0	0	0	0	0	0	0	15	0	7	0	0	0	0	0	0	0	11	0	0	GACGAACGCTGGCGGCGGGCTTAACACATGCAAGTCGAACGAGGTCCATCTTGTAGCAATACAAGTGAAGATCTAGTGGCGAACGGGTGAGGAACACGTGAGAAATTTGCCCCGAACTTTGGGATAACAGTTGGAAACGACTGCTAATACCGAATGCCGTTACGAAGTGGCATCACTTTGTAACGAAAGAATTTCGGTTCGGGAGAATCTCGCGGCCTATCAGCTTGTTGGTGAGGTAACGGCTCACCAAGGCTACGACGGGTAGCTGGTCTGAGAGGATGATCAGCCACACTGGGACTGAGACACGGCCCAGACTCCTACGGGAGGCAGCAGTGGGGAATCTTGTGCAATGGACGAAAGTCTGACACAGCCACGCCGCGTGCGGGAAGAAGGCCTTCG…
ASV_159	SSU-ASV_250	OTU_103	Bacteria;Actinobacteria;Acidimicrobiia;Microtrichales;Ilumatobacteraceae;CL500-29 marine group;	0	0	0	0	0	0	0	0	0	0	0	0	0	0	0	27	0	0	0	0	0	0	0	6	GACGAACGCTGGCGGCGTGCTTAACACATGCAAGTCGAACGATGAAGTGGAGCTTGCTCCACGGATTAGTGGCGAACGGGTGAGGAACACGTGAGAAACCTGCCCCAGACTTTGGGATAACAAATGGAAACGTTTGCTAATACCAAATACCGTCGGAGAGTCACATGACTTTCTGACGAAAGGTATTCCGGTTTGGGAGGGTCTCGCGGCCTATCAGCTAGTTGGCGGGGTAATGGCCCACCAAGGCAACGACGGGTAGCTGGTCTGAGAGGATGGTCAGCCACACTGGGACTGAGACACGGCCCAGACTCCTACGGGAGGCAGCAGTGGGGAATCTTGCGCAATGGGCGAAAGCCTGACGCAGCAACGCCGCGTGCGGGAAGAAGGCTTTCGGGCTGT…
ASV_160	SSU-ASV_195	OTU_101	Bacteria;Actinobacteria;Actinobacteria;Frankiales;Sporichthyaceae;hgcI clade;	0	0	0	0	0	0	0	0	0	0	0	0	0	0	0	0	0	33	0	0	0	0	0	0	GACGAACGCTGGCGGCGTGCTTAACACATGCAAGTCGAGCGATGAAGTTTCTTCGGAAATGGATTAGCGGCGAACGGGTGAGGAACACGTGAAGAATCTGCCCTCCACTTTGGGATAACACCGGGAAACCGGTGCTAATACCGAATATTGAAACATAAGTGGCATCACTGAGTTTTGAAAGAATTTCGGTGGAGGATGACTTCGCGGCCTATCAGCTAGTTGGTGAGGTAATGGCTCACCAAGGCAACGACGGGTAGCCGGCCTGAGAGGGCGACCGGCCACACTGGGACTGAGACACGGCCCAGACTCCTACGGGAGGCAGCAGTGGGGAATATTGGGCAATGGAGGAAACTCTGACCCAGCGACGCCGCGTGCGGGATGAAGGCCTTCGGGTTGTAA…
ASV_161	SSU-ASV_195	OTU_101	Bacteria;Actinobacteria;Actinobacteria;Frankiales;Sporichthyaceae;hgcI clade;	0	0	0	0	0	0	0	0	0	0	0	0	0	0	0	0	0	0	24	9	0	0	0	0	GACGAACGCTGGCGGCGTGCTTAACACATGCAAGTCGAGCGATGAAGTTTCTTCGGAAATGGATTAGCGGCGAACGGGTGAGGAACACGTGAAGAATCTGCCCTCCACTTTGGGATAACACCGGGAAACCGGTGCTAATACCGAATATTGAAACATAAGTGGCATCACTGAGTTTTGAAAGAATTTCGGTGGAGGATGACTTCGCGGCCTATCAGCTAGTTGGTGAGGTAATGGCTCACCAAGGCAACGACGGGTAGCCGGCCTGAGAGGGCGACCGGCCACACTGGGACTGAGACACGGCCCAGACTCCTACGGGAGGCAGCAGTGGGGAATATTGGGCAATGGAGGAAACTCTGACCCAGCGACGCCGCGTGCGGGATGAAGGCCTTCGGGTTGTAA…
ASV_162	SSU-ASV_394	OTU_136	Bacteria;Proteobacteria;Alphaproteobacteria;SAR11 clade;Clade III;	0	0	0	0	0	0	0	0	0	0	0	0	0	0	0	0	0	0	0	0	33	0	0	0	AACGTACGCTGGCGGCACGCCTAACACATGCAAGTCGAACGCAGTAGCAATACTGAGTGGCAGACGGGTGAGTAACATGTGGGAATCTGCCTTGTGGTTCAGGACAACATTGGGAAACCGATGCTAATACTGGATAAGCCCTTACGGGGAAAGTTTTAATGCCATAAGATGAGCCCGCATTTGATTAGTTAGTTGGTGAGGTAATGGCTCACCAAGACAATGATCAATAGCTGATCTGAGAGGATGATCAGCCACACTGGGACTGAGACACGGCCCAGACTCCTACGGGAGGCAGCAGTGGGGAATCTTGCACAATGGAGGAAACTCTGATGCAGCGATGCCGCGTGAGTGAAGAAGGCCTTTGGGTTGTAAAGCTCTTTTGTAGGGGAAGATAATGAC…
ASV_163	SSU-ASV_154	OTU_77	Bacteria;Actinobacteria;Acidimicrobiia;Microtrichales;Ilumatobacteraceae;CL500-29 marine group;	0	0	0	0	0	0	0	0	0	0	0	0	0	0	0	0	0	0	0	0	0	0	0	33	GACGAACGCTGGCGGCGTGCTTAACACATGCAAGTCGAACGGAATCCAATGTGTAGCAATACACAGGAAGATTTAGTGGCGAACGGGTGAGGAACACGTGAGAAACCTGCCCCGAACTCTGGGATAACAGTTGGAAACGACTGCTAATACCGGATGCCGTCGAGGAGTCGCATGGCTCTTTGACGAAAGAATCTTGGTTCGGGAGGGTCTCGCGACCTATCAGCTTGTTGGCGGGGTAATGGCCCACCAAGGCTACGACGGGTAGCTGGTCTGAGAGGATGATCAGCCACACTGGGACTGAGACACGGCCCAGACTCCTACGGGAGGCAGCAGTGGGGAATCTTGCGCAATGGGCGAAAGCCTGACGCAGCAACGCCGCGTGCGGGAAGAAGGCCTTCG…
ASV_164	SSU-ASV_199	OTU_101	Bacteria;Actinobacteria;Actinobacteria;Frankiales;Sporichthyaceae;hgcI clade;	32	0	0	0	0	0	0	0	0	0	0	0	0	0	0	0	0	0	0	0	0	0	0	0	GACGAACGCTGGCGGCGTGCTTAACACATGCAAGTCGAGCGATGAAGTTTCTTCGGAAATGGATTAGCGGCGAACGGGTGAGGAACACGTGAAGAATCTGCCCTCCACTTTGGGATAACACCGGGAAACCGGTGCTAATACTGAATATTGAAACATAAGTGGCATCACTGAGTTTTGAAAGAATTTCGGTGGAGGATGACTTCGCGGCCTATCAGCTAGTTGGTGAGGTAATGGCTCACCAAGGCAACGACGGGTAGCCGGCCTGAGAGGGCGACCGGCCACACTGGGACTGAGACACGGCCCAGACTCCTACGGGAGGCAGCAGTGGGGAATATTGGGCAATGGAGGAAACTCTGACCCAGCGACGCCGCGTGCGGGATGAAGGCCTTCGGGTTGTAA…
ASV_165	SSU-ASV_368	OTU_129	Bacteria;Cyanobacteria;Oxyphotobacteria;Chloroplast;	0	0	0	20	0	0	0	0	0	0	0	0	0	0	0	0	0	0	0	12	0	0	0	0	GATGAACGCTGGCGGTATGCTTAACACATGCAAGTCGTACGAAGATCTTTGATCTTAGTGGCGGACGGGTGAGTAACACGTGAGAATCTGCCCTTAGGAAGAGGATAACAGCTGGAAACGGTTGCTAATACTCTATACGCCGAGAGGTAAAAGGATTTATCCACCTTAGGAAGAGCTCGCGCCTGATTAGCTTGTTGGTAAGGTAATGGCTTACCAAGGCGACGATCAGTAGCTGGTTTGAGAGGACGACCAGCCACACTGGGACTGAGACACGGCCCAGACTCCTACGGGAGGCAGCAGTGGGGAATTTTCCGCAATGGGCGAAAGCCTGACGGAGCAATACCGCGTGAGGGATGAAAGCCTGTGGGTTGTAAACCTCTTTTCTCAAGGAAGAAATTC…
ASV_166	SSU-ASV_129	OTU_77	Bacteria;Actinobacteria;Acidimicrobiia;Microtrichales;Ilumatobacteraceae;CL500-29 marine group;	0	0	0	32	0	0	0	0	0	0	0	0	0	0	0	0	0	0	0	0	0	0	0	0	GACGAACGCTGGCGGCGTGCTTAACACATGCAAGTCGAACGGAATCCAATGTGTAGCAATACACAGGAAGATTTAGTGGCGAACGGGTGAGGAACACGTGAGAAACCTGCCCCGAACTCTGGGATAACAGTTGGAAACGACTGCTAATACCGGATGCCGTCGAGGAGTCGCATGGCTCTTTGACGAAAGAATCTTGGTTCGGGAGGGTCTCGCGACCTATCAGCTTGTTGGCGGGGTAATGGCCCACCAAGGCTACGACGGGTAGCTGGTCTGAGAGGATGATCAGCCACACTGGGACTGAGACACGGCCCAGACTCCTACGGGAGGCAGCAGTGGGGAATCTTGCGCAATGGGCGAAAGCCTGACGCAGCAACGCCGCGTGCGGGAAGAAGGCCTTCG…
ASV_167	SSU-ASV_98	OTU_63	Bacteria;Bacteroidetes;Bacteroidia;Cytophagales;Cyclobacteriaceae;Algoriphagus;	0	0	0	0	0	0	0	0	0	0	0	0	0	0	0	0	0	0	16	0	16	0	0	0	GATGAACGCTAGCGGCAGGCCTAATACATGCAAGTCGAGCGGCAAGTTGAGTAGTAATACTTAACCTAGAGCGGCGCACGGGTGCGTAACGCGTATGCAACCTACCTTTTACTGGGGGATAGCCCGGAGAAATCTGGATTAATACCCCATGGCATCTATGAATCGCCTGGTTTGTAGCTTAAAGATTTATCGGTAAAAGATGGGCATGCGTCTGATTAGCTAGTTGGCGGGGTAACGGCCCACCAAGGCGACGATCAGTAGGGGTTCTGAGAGGAAGGTCCCCCACACTGGCACTGAGATACGGGCCAGACTCCTACGGGAGGCAGCAGTAGGGAATATTGGGCAATGGTCGCAAGACTGACCCAGCCATGCCGCGTGCAGGAAGACGGCCCTCTGGGT…
ASV_168	SSU-ASV_206	OTU_98	Bacteria;Actinobacteria;Actinobacteria;Frankiales;Sporichthyaceae;	0	0	0	0	0	0	0	0	0	0	0	0	0	0	0	0	0	0	0	32	0	0	0	0	GACGAACGCTGGCGGCGTGCTTTACACATGCAAGTCGAGCGATGAGATCCCTTCGGGGAAGGATTAGCGGCGAACGGGTGAGGAACACGTGAGGAATCTGCCTTCAACACTGGGATAACTCCGGGAAACCGGGGCTAATACCGGATACGAGACCTGCAGGCATCTGCGGGTCTGGAAAGTTTTTCGGTTGAAGATGACCTCGCGGCCTATCAGCTTGTTGGTGAGGTAATGGCTCACCAAGGCGACGACGGGTAGCCGGCCTGAGAGGGCGACCGGCCACACTGGGACTGAGACACGGCCCAGACTCCTACGGGAGGCAGCAGTGGGGAATATTGGGCAATGGAGGGAACTCTGACCCAGCGACGCCGCGTGCGGGATGAAGGCCTTCGGGTTGTAAAC…
ASV_169	SSU-ASV_251	OTU_103	Bacteria;Actinobacteria;Acidimicrobiia;Microtrichales;Ilumatobacteraceae;CL500-29 marine group;	0	0	0	0	0	0	0	0	0	0	0	0	0	0	0	0	0	0	0	0	0	0	14	18	GACGAACGCTGGCGGCGTGCTTAACACATGCAAGTCGAACGATGAAGTGGAGCTTGCTCCACGGATTAGTGGCGAACGGGTGAGGAACACGTGAGAAACCTGCCTCGGATTTTGGGATAACAAATGGAAACGTTTGCTAATACCAAATAACGTCGGAGAGCTTCATGGCTTTCTGACGAAAGGAATTCCGATTCGAGAGGGTCTCGCGGCCTATCAGCTTGTTGGCGGGGTAATGGCCCACCAAGGCAACGACGGGTAGCTGGTCTGAGAGGATGGTCAGCCACACTGGGACTGAGACACGGCCCAGACTCCTACGGGAGGCAGCAGTGGGGAATCTTGCGCAATGGGCGAAAGCCTGACGCAGCAACGCCGCGTGCGGGAAGAAGGCTTTCGGGCTGT…
ASV_170	SSU-ASV_366	OTU_127	Bacteria;Cyanobacteria;Oxyphotobacteria;Nostocales;Microcystaceae;Microcystis PCC-7914;	31	0	0	0	0	0	0	0	0	0	0	0	0	0	0	0	0	0	0	0	0	0	0	0	GATGAACGCTGGCGGCGTGCCTAACACATGCAAGTCGAACGGAGATCTTCGGATCTTAGTGGCGGACGGGTGAGTAACGCGTGAGAATCTACCTTCAGGACGGGGACAACAGTTGGAAACGACTGCTAAGACCGGATATGCCGAAAGGTGAAACTATTTATAGCCTGGAGAAGAGCTCGCGTCTGATTAGCTAGATGGTGGGGTAAAGGCCTACCATGGCGACGATCAGTAGCTGGTCTGAGAGGATGAGCAGCCACACTGGGACTGAGACACGGCCCAGACTCCTACGGGAGGCAGCAGTGGGGAATTTTCCGCAATGGGCGAAAGCCTGACGGAGCAACGCCGCGTGGGGGAGGAAGGTCCTTGGATTGTAAACCTCTTTTCTCAAGGAAGAAAAAA…
ASV_171	SSU-ASV_379	OTU_135	Bacteria;Cyanobacteria;Oxyphotobacteria;Synechococcales;Cyanobiaceae;Cyanobium PCC-6307;	20	11	0	0	0	0	0	0	0	0	0	0	0	0	0	0	0	0	0	0	0	0	0	0	GATGAACGCTGGCGGCGTGCTTAACACATGCAAGTCGAACGAACCTTTCGGGGTTAGTGGCGGACGGGTGAGTAACGCGTGAGAATCTGCCCTCAGGAGGGGGATAACGACTGGAAACGGTCGCTAATACCCCATATGCCGAGAGGTGAAATGAATTTCGCCTGAGGATGAGCTCGCGTCTGATTAGCTAGTTGGTGGGGTAAAGGCCTACCAAGGCGACGATCAGTAGCTGGTCTGAGAGGATGATCAGCCACACTGGGACTGAGACACGGCCCAGACTCCTACGGGAGGCAGCAGTGGGGAATTTTCCGCAATGGGCGAAAGCCTGACGGAGCAACGCCGCGTGAGGGATGAAGGCCTCTGGGCTGTAAACCTCTTTTCTCAAGGAAGAAGATCTGA…
ASV_172	SSU-ASV_32	OTU_28	Bacteria;Chloroflexi;TK10;	0	0	0	31	0	0	0	0	0	0	0	0	0	0	0	0	0	0	0	0	0	0	0	0	GATAAACGCTGGCGGCGTGCCTTACCAATGCGAGTCGAACGAGGTCAGACTTCGGTCTGGTTGAGTGGCGTCCGGGTGCGTGACACGTCGGTGACCTACCCATTTGTGGGGAATACCCTGCCGAAAGGTGGGCTAATACCGCATACGATCCCTTCGTCGCAGAAGGGATGAAAGCTCGCAAGGGCGCTGATGGAGGGGCCGGCGGCCTATCAGCTAGTTGGTGGGGTAAAGGCCTACCAAGGCAACGACGGGGAGCCGATCTGAGAGGATGAACGGCCACAGTGGGACTGAGATATGGTCCACAGCCCTACGGGGTTTAGCATGGAGGAATCTTGCGCAACATCCGACAGGATGGCGCAGCAACGCCGCGTGGGGGATGAAGCCGTTTGCGGTGTAAAC…
ASV_173	SSU-ASV_108	OTU_66	Bacteria;Actinobacteria;Acidimicrobiia;Microtrichales;Ilumatobacteraceae;CL500-29 marine group;	0	0	0	0	19	0	0	0	0	0	0	0	0	0	0	0	0	0	12	0	0	0	0	0	GACGAACGCTGGCGGCGTGCTTAACACATGCAAGTCGAACGAGATCCAATGTGTAGCAATACACATGAAGATCTAGTGGCGAACGGGTGAGGAACACGTGAGAAACGTACCCCAGACTTTGGGATAACAGTTCGAAAGGACTGCTAATACCAAATAACGTCGGAAGTCCGCATGGACATCTGACGAAAGGGATTCCGGTTTGGGAGCGTCTCGCGGACCTATCAGCTAGTTGGAGGGGTAACGGCCCACCAAGGCAACGACGGGTAGCTGGTCTGAGAGGATGGTCAGCCACACTGGGACTGAGACACGGCCCAGACTCCTACGGGAGGCAGCAGTGGGGAATCTTGCGCAATGGGCGAAAGCCTGACGCAGCAACGCCGCGTGCGGGAAGAAGGCTTT…
ASV_174	SSU-ASV_238	OTU_103	Bacteria;Actinobacteria;Acidimicrobiia;Microtrichales;Ilumatobacteraceae;CL500-29 marine group;	0	0	0	0	0	0	0	23	0	0	0	0	0	0	0	0	0	0	0	8	0	0	0	0	GACGAACGCTGGCGGCGTGCTTAACACATGCAAGTCGAACGATGAAGTGGAGCTTGCTCCACGGATTAGTGGCGAACGGGTGAGGAACACGTGAGAAACCTGCCTCGGATTTTGGGATAACAAATGGAAACGTTTGCTAATACCAAATAACGTCGGAGAGTCACATGACTTTCTGACGAAAGGAATTCCGATTCGAGAGGGTCTCGCGGCCTATCAGCTAGTTGGCGGGGTAATGGCCCACCAAGGCAACGACGGGTAGCTGGTCTGAGAGGATGGTCAGCCACACTGGGACTGAGACACGGCCCAGACTCCTACGGGAGGCAGCAGTGGGGAATCTTGCGCAATGGGCGAAAGCCTGACGCAGCAACGCCGCGTGCGGGAAGAAGGCTTTCGGGCTGT…
ASV_175	SSU-ASV_286	OTU_106	Bacteria;Actinobacteria;Actinobacteria;Frankiales;Sporichthyaceae;	0	0	0	0	0	0	0	0	0	0	0	0	31	0	0	0	0	0	0	0	0	0	0	0	GACGAACGCTGGCGGCGTGCTTAACACATGCAAGTCGAGCGATGAAACACCTTCGGGTGTGAATTAGCGGCGAACGGGTGAGGAACACGTGAGAAATCTGCCTTCAACACTGGGATAACTCCGGGAAACCGGGGCTAATACCGGATATGAAATCTGCGGGCATCCGCGGATTTGGAAAGTTTTTCGGTTGAAGATGATCTCGCGGCCTATCAGCTTGTTGGTGAGGTAATGGCTCACCAAGGCGACGACGGGTAGCCGGCCTGAGAGGGCGACCGGCCACACTGGGACTGAGACACGGCCCAGACTCCTACGGGAGGCAGCAGTGGGGAATATTGGGCAATGGAGGAAACTCTGACCCAGCGACGCCGCGTGCGGGATGAAGGCCTTCGGGTTGTAAAC…
ASV_176	SSU-ASV_239	OTU_103	Bacteria;Actinobacteria;Acidimicrobiia;Microtrichales;Ilumatobacteraceae;CL500-29 marine group;	0	0	0	0	0	0	0	0	0	0	0	0	0	0	0	0	0	0	0	0	0	0	0	31	GACGAACGCTGGCGGCGTGCTTAACACATGCAAGTCGAACGATGAAGTGGAGCTTGCTCCACGGATTAGTGGCGAACGGGTGAGGAACACGTGAGAAACCTGCCTCGGATTTTGGGATAACAAATGGAAACGTTTGCTAATACCAAATAACGTCGGAGAGTCACATGGCTTTCTGACGAAAGGAATTCCGATTCGAGAGGGTCTCGCGGCCTATCAGCTAGTTGGCGGGGTAATGGCCCACCAAGGCAACGACGGGTAGCTGGTCTGAGAGGATGGTCAGCCACACTGGGACTGAGACACGGCCCAGACTCCTACGGGAGGCAGCAGTGGGGAATCTTGCGCAATGGGCGAAAGCCTGACGCAGCAACGCCGCGTGCGGGAAGAAGGCTTTCGGGCTGT…
ASV_177	SSU-ASV_385	OTU_136	Bacteria;Proteobacteria;Alphaproteobacteria;SAR11 clade;Clade III;	0	30	0	0	0	0	0	0	0	0	0	0	0	0	0	0	0	0	0	0	0	0	0	0	AACGTACGCTGGCGGCACGCCTAACACATGCAAGTCGAACGCAGTAGCAATACTGAGTGGCAGACGGGTGAGTAACATGTGGGAATCTGCCTTGTGGTTCAGGACAACATTGGGAAACCGATGCTAATACTGGATAAGCCCTTACGGGGAAAGTTTTAATGCCATAAGATGAGCCCGCATTTGATTAGTTAGTTGGTGAGGTAATGGCTCACCAAGACAATGATCAATAGCTGATCTGAGAGGATGATCAGCCACACTGGGACTGAGACACGGCCCAGACTCCTACGGGAGGCAGCAGTGGGGAATCTTGCACAATGGAGGAAACTCTGATGCAGCGATGCCGCGTGAGTGAAGAAGGCCTTTGGGTTGTAAAGCTCTTTTGTAGGGGAAGATAATGAC…
ASV_178	SSU-ASV_345	OTU_119	Bacteria;Chloroflexi;Anaerolineae;Anaerolineales;Anaerolineaceae;uncultured;	0	0	0	30	0	0	0	0	0	0	0	0	0	0	0	0	0	0	0	0	0	0	0	0	GATGAACGCTGGCGGCGTGCCTAATACATGCAAGTCGAACGAAGAGTGTAGCAATATGCTCTGAGTGGCGAACGGGTGAGTAACACGTGGGTGACCTACCCCAAAGTGTGGAATAACTCCTCGAAAGAGGTGCTAATACCGCATGTGGTCCCAGAGATTAGAGGCTTAGGGACTAAAGACTTCGGTCGCTTTGGGAGGGGCCCGCGGCCCATCAGCTAGTTGGTGAGGTAATGGCTCACCAAGGCAATGACGGGTAGGGGACTTGAGAGGGTGACCCCCCACACTGGAACTGAAACACGGTCCAGACACCTACGGGTGGCAGCAGTAGGGAATATTGGTCAATGGGCGAAAGCCTGAACCAGCAACGCCGCGTGCGCGATGAAGGCCTTCGGGTCGTAA…
ASV_179	SSU-ASV_386	OTU_136	Bacteria;Proteobacteria;Alphaproteobacteria;SAR11 clade;Clade III;	0	0	0	0	0	0	0	0	30	0	0	0	0	0	0	0	0	0	0	0	0	0	0	0	AACGTACGCTGGCGGCACGCCTAACACATGCAAGTCGAACGCAGTAGCAATACTGAGTGGCAGACGGGTGAGTAACATGTGGGAATCTGCCTTGTGGTTCAGGACAACATTGGGAAACCGATGCTAATACTGGATAAGCCCTTACGGGGAAAGTTTTAATGCCATAAGATGAGCCCGCATTTGATTAGTTAGTTGGTGAGGTAATGGCTCACCAAGACAATGATCAATAGCTGATCTGAGAGGATGATCAGCCACACTGGGACTGAGACACGGCCCAGACTCCTACGGGAGGCAGCAGTGGGGAATCTTGCACAATGGAGGAAACTCTGATGCAGCGATGCCGCGTGAGTGAAGAAGGCCTTTGGGTTGTAAAGCTCTTTTGTAGGGGAAGATAATGAC…
ASV_180	SSU-ASV_76	OTU_51	Bacteria;Proteobacteria;Gammaproteobacteria;Betaproteobacteriales;Burkholderiaceae;GKS98 freshwater group;	0	0	0	0	0	0	0	0	0	0	0	0	30	0	0	0	0	0	0	0	0	0	0	0	ATTGAACGCTAGCGGGATGCCTTACACATGCAAGTCGAACGGCAGCGCGGACTTCGGTCTGGCGGCGAGTGGCGAACGGGTGAGTAATATATCGGAACGTGCCTAGTAGCGGGGGATAACTACTCGAAAGAGTGGCTAATACCGCATACGCCCTACGGGGGAAAGGGGGGGATCGCAAGACCTCTCACTATTAGAGCGGCCGATATCGGATTAGCTAGTTGGTGGGGTAAAGGCCCACCAAGGCGACGATCCGTAGCTGGTTTGAGAGGACGACCAGCCACACTGGGACTGAGACACGGCCCAGACTCCTACGGGAGGCAGCAGTGGGGAATTTTGGACAATGGGGGAAACCCTGATCCAGCCATTCCGCGTGTGCGATGAAGGCCTTCGGGTTGTAAA…
ASV_181	SSU-ASV_265	OTU_98	Bacteria;Actinobacteria;Actinobacteria;Frankiales;Sporichthyaceae;	0	0	0	0	0	0	0	0	0	0	0	0	0	0	0	0	0	30	0	0	0	0	0	0	GACGAACGCTGGCGGCGTGCTTTACACATGCAAGTCGAGCGATGAGATCCCTTCGGGGATGGATTAGCGGCGAACGGGTGAGGAACACGTGAGGAATCTGCCTTCAACACTGGGATAACTCCGGGAAACCGGGGCTAATACCGGATACGAGAGCTGCAGGCATCTGCGGCTCTGGAAAGTTTTTCGGTTGAAGATGACCTCGCGGCCTATCAGCTTGTTGGTGAGGTAATAGCTCACCAAGGCGACGACGGGTAGCCGGCCTGAGAGGGCGACCGGCCACACTGGGACTGAGACACGGCCCAGACTCCTACGGGAGGCAGCAGTGGGGAATATTGGGCAATGGAGGAAACTCTGACCCAGCGACGCCGCGTGCGGGATGAAGGCCTTCGGGTTGTAAAC…
ASV_182	SSU-ASV_205	OTU_101	Bacteria;Actinobacteria;Actinobacteria;Frankiales;Sporichthyaceae;hgcI clade;	0	0	0	0	0	0	0	0	0	0	0	0	0	0	0	0	0	0	30	0	0	0	0	0	GACGAACGCTGGCGGCGTGCTTAACACATGCAAGTCGAGCGATGAAGTTTCTTCGGAAATGGATTAGCGGCGAACGGGTGAGGAACACGTGAAGAATCTGCCCTCCACTTTGGGATAACACCGGGAAACCGGTGCTAATACCGAATATTGAAACATAAGTGGCATCACTGAGTTTTGAAAGAATTTCGGTGGAGGATGACTTCGCGGCCTATCAGCTAGTTGGTGAGGTAATGGCTCACCAAGGCAACGACGGGTAGCCGGCCTGAGAGGGCGACCGGCCACACTGGGACTGAGACACGGCCCAGACTCCTACGGGAGGCAGCAGTGGGGAATATTGGGCAATGGAGGAAACTCTGACCCAGCGACGCCGCGTGCGGGATGAAGGCCTTCGGGTTGTAA…
ASV_183	SSU-ASV_244	OTU_103	Bacteria;Actinobacteria;Acidimicrobiia;Microtrichales;Ilumatobacteraceae;CL500-29 marine group;	0	0	0	0	0	0	0	0	0	0	0	0	0	0	0	0	0	0	0	30	0	0	0	0	GACGAACGCTGGCGGCGTGCTTAACACATGCAAGTCGAACGATGAAGTGGAGCTTGCTCCACTGATTAGTGGCGAACGGGTGAGGAACACGTGAGAAACCTGCCTCGGATTTTGGGATAACAAATGGAAACGTTTGCTAATACCAAATAACGTCGGAGAGCTTCATGGCTTTCTGACGAAAGGAATTCCGATTCGAGAGGGTCTCGCGGCCTATCAGCTTGTTGGCGGGGTAATGGCCCACCAAGGCAACGACGGGTAGCTGGTCTGAGAGGATGGTCAGCCACACTGGGACTGAGACACGGCCCAGACTCCTACGGGAGGCAGCAGTGGGGAATCTTGCGCAATGGGCGAAAGCCTGACGCAGCAACGCCGCGTGCGGGAAGAAGGCTTTCGGGCTGT…
ASV_184	SSU-ASV_174	OTU_90	Bacteria;Actinobacteria;Actinobacteria;Frankiales;Sporichthyaceae;hgcI clade;	10	0	0	0	0	0	0	0	0	0	0	0	0	0	0	0	0	0	19	0	0	0	0	0	GACGAACGCTGGAGGCGTGCTTAACACATGCAAGTCGAACGATGAAGTGGAGCTTGCTCCACGGATTAGTGGCGAACGGGTGAGTAACACGTGAATAACCTGCCCTCAATTTCGGAATAACCCAGGGAAACCTGGGCTAATACCGGATACGTAAACCTGTGGCATCACATGGTTTTGGAAAGTTTTTCGATTGAGGATGGATTCGCGGCCTATCAGCTTGTTGGTGAGGTAATGGCTCACCAAGGCGACGACGGGTAGCCGGCCTGAGAGGGTGGACGGCCACACTGGGACTGAGACACGGCCCAGACTCCTACGGGAGGCAGCAGTGGGGAATATTGCGCAATGGACGAAAGTCTGACGCAGCGACGCCTCGTGAGGGACGAAGGTCTTCGGATTGTA…
ASV_185	SSU-ASV_345	OTU_119	Bacteria;Chloroflexi;Anaerolineae;Anaerolineales;Anaerolineaceae;uncultured;	0	0	0	29	0	0	0	0	0	0	0	0	0	0	0	0	0	0	0	0	0	0	0	0	GATGAACGCTGGCGGCGTGCCTAATACATGCAAGTCGAACGAAGAGTGTAGCAATATGCTCTGAGTGGCGAACGGGTGAGTAACACGTGGGTGACCTACCCCAAAGTGTGGAATAACTCCTCGAAAGAGGTGCTAATACCGCATGTGGTCCCAGAGATTAGAGGCTTAGGGACTAAAGACTTCGGTCGCTTTGGGAGGGGCCCGCGGCCCATCAGCTAGTTGGTGAGGTAATGGCTCACCAAGGCAATGACGGGTAGGGGACTTGAGAGGGTGACCCCCCACACTGGAACTGAAACACGGTCCAGACACCTACGGGTGGCAGCAGTAGGGAATATTGGTCAATGGGCGAAAGCCTGAACCAGCAACGCCGCGTGCGCGATGAAGGCCTTCGGGTCGTAA…
ASV_186	SSU-ASV_241	OTU_103	Bacteria;Actinobacteria;Acidimicrobiia;Microtrichales;Ilumatobacteraceae;CL500-29 marine group;	0	0	0	0	0	10	0	0	0	0	0	0	0	0	0	0	0	0	0	19	0	0	0	0	GACGAACGCTGGCGGCGTGCTTAACACATGCAAGTCGAACGATGAAGTGGAGCTTGCTCCACGGATTAGTGGCGAACGGGTGAGGAACACGTGAGAAACCTGCCCCAGACTTTGGGATAACAAATGGAAACGTTTGCTAATACCAAATACCGTCGGAGAGTCACATGACTTTCTGACGAAAGGTATTCCGGTTTGGGAGGGTCTCGCGGCCTATCAGCTAGTTGGCGGGGTAATGGCCCACCAAGGCAACGACGGGTAGCTGGTCTGAGAGGATGGTCAGCCACACTGGGACTGAGACACGGCCCAGACTCCTACGGGAGGCAGCAGTGGGGAATCTTGCGCAATGGGCGAAAGCCTGACGCAGCAACGCCGCGTGCGGGAAGAAGGCTTTCGGGCTGT…
ASV_187	SSU-ASV_199	OTU_101	Bacteria;Actinobacteria;Actinobacteria;Frankiales;Sporichthyaceae;hgcI clade;	0	0	0	0	0	0	29	0	0	0	0	0	0	0	0	0	0	0	0	0	0	0	0	0	GACGAACGCTGGCGGCGTGCTTAACACATGCAAGTCGAGCGATGAAGTTTCTTCGGAAATGGATTAGCGGCGAACGGGTGAGGAACACGTGAAGAATCTGCCCTCCACTTTGGGATAACACCGGGAAACCGGTGCTAATACTGAATATTGAAACATAAGTGGCATCACTGAGTTTTGAAAGAATTTCGGTGGAGGATGACTTCGCGGCCTATCAGCTAGTTGGTGAGGTAATGGCTCACCAAGGCAACGACGGGTAGCCGGCCTGAGAGGGCGACCGGCCACACTGGGACTGAGACACGGCCCAGACTCCTACGGGAGGCAGCAGTGGGGAATATTGGGCAATGGAGGAAACTCTGACCCAGCGACGCCGCGTGCGGGATGAAGGCCTTCGGGTTGTAA…
ASV_188	SSU-ASV_201	OTU_98	Bacteria;Actinobacteria;Actinobacteria;Frankiales;Sporichthyaceae;	0	0	0	0	0	0	0	0	0	0	0	29	0	0	0	0	0	0	0	0	0	0	0	0	GACGAACGCTGGCGGCGTGCTTTACACATGCAAGTCGAGCGATGAGATCCCTTCGGGGATGGATTAGCGGCGAACGGGTGAGGAACACGTGAGGAATCTGCCTTCAACACTGGGATAACTCCGGGAAACCGGGGCTAATACCGGATACGAGAGCTGCAGGCATCTGCGGCTCTGGAAAGTTTTTCGGTTGAAGATGACCTCGCGGCCTATCAGCTTGTTGGTGAGGTAATGGCTCACCAAGGCGACGACGGGTAGCCGGCCTGAGAGGGCGACCGGCCACACTGGGACTGAGACACGGCCCAGACTCCTACGGGAGGCAGCAGTGGGGAATATTGGGCAATGGAGGAAACTCTGACCCAGCGACGCCGCGTGCGGGATGAAGGCCTTCGGGTTGTAAAC…
ASV_189	SSU-ASV_384	OTU_136	Bacteria;Proteobacteria;Alphaproteobacteria;SAR11 clade;Clade III;	0	0	0	0	0	0	0	0	0	0	0	0	0	0	0	0	0	29	0	0	0	0	0	0	AACGTACGCTGGCGGCACGCCTAACACATGCAAGTCGAACGCAGTAGCAATACTGAGTGGCAGACGGGTGAGTAACATGTGGGAATCTGCCTTGTGGTTCAGGACAACATTGGGAAACCGATGCTAATACTGGATAAGCCCTTACGGGGAAAGTTTTAATGCCATAAGATGAGCCCGCATTTGATTAGTTAGTTGGTGAGGTAATGGCTCACCAAGACAATGATCAATAGCTGATCTGAGAGGATGATCAGCCACACTGGGACTGAGACACGGCCCAGACTCCTACGGGAGGCAGCAGTGGGGAATCTTGCACAATGGAGGAAACTCTGATGCAGCGATGCCGCGTGAGTGAAGAAGGCCTTTGGGTTGTAAAGCTCTTTTGTAGGGGAAGATAATGAC…
ASV_190	SSU-ASV_195	OTU_101	Bacteria;Actinobacteria;Actinobacteria;Frankiales;Sporichthyaceae;hgcI clade;	0	0	0	0	0	0	0	0	0	0	0	0	0	0	0	0	0	0	0	0	29	0	0	0	GACGAACGCTGGCGGCGTGCTTAACACATGCAAGTCGAGCGATGAAGTTTCTTCGGAAATGGATTAGCGGCGAACGGGTGAGGAACACGTGAAGAATCTGCCCTCCACTTTGGGATAACACCGGGAAACCGGTGCTAATACCGAATATTGAAACATAAGTGGCATCACTGAGTTTTGAAAGAATTTCGGTGGAGGATGACTTCGCGGCCTATCAGCTAGTTGGTGAGGTAATGGCTCACCAAGGCAACGACGGGTAGCCGGCCTGAGAGGGCGACCGGCCACACTGGGACTGAGACACGGCCCAGACTCCTACGGGAGGCAGCAGTGGGGAATATTGGGCAATGGAGGAAACTCTGACCCAGCGACGCCGCGTGCGGGATGAAGGCCTTCGGGTTGTAA…
ASV_191	SSU-ASV_250	OTU_103	Bacteria;Actinobacteria;Acidimicrobiia;Microtrichales;Ilumatobacteraceae;CL500-29 marine group;	0	0	0	0	0	0	0	0	0	0	0	0	0	0	0	0	0	0	0	0	0	0	0	29	GACGAACGCTGGCGGCGTGCTTAACACATGCAAGTCGAACGATGAAGTGGAGCTTGCTCCACGGATTAGTGGCGAACGGGTGAGGAACACGTGAGAAACCTGCCCCAGACTTTGGGATAACAAATGGAAACGTTTGCTAATACCAAATACCGTCGGAGAGTCACATGACTTTCTGACGAAAGGTATTCCGGTTTGGGAGGGTCTCGCGGCCTATCAGCTAGTTGGCGGGGTAATGGCCCACCAAGGCAACGACGGGTAGCTGGTCTGAGAGGATGGTCAGCCACACTGGGACTGAGACACGGCCCAGACTCCTACGGGAGGCAGCAGTGGGGAATCTTGCGCAATGGGCGAAAGCCTGACGCAGCAACGCCGCGTGCGGGAAGAAGGCTTTCGGGCTGT…
ASV_192	SSU-ASV_177	OTU_90	Bacteria;Actinobacteria;Actinobacteria;Frankiales;Sporichthyaceae;hgcI clade;	28	0	0	0	0	0	0	0	0	0	0	0	0	0	0	0	0	0	0	0	0	0	0	0	GACGAACGCTGGAGGCGTGCTTAACACATGCAAGTCGAACGATGAAGTGGAGCTTGCTCCACGGATTAGTGGCGAACGGGTGAGTAACACGTGAATAACCTGCCCTCAATTTCGGAATAACCCAGGGAAACCTGGGCTAATACCGGATACGTAAACCTGTGGCATCACATGGTTTTGGAAAGTTTTTCGATTGAGGATGGATTCGCGGCCTATCAGCTTGTTGGTGAGGTAATGGCTCACCAAGGCGACGACGGGTAGCCGGCCTGAGAGGGTGAACGGCCACACTGGGACTGAGACACGGCCCAGACTCCTACGGGAGGCAGCAGTGGGGAATATTGCGCAATGGACGAAAGTCTGACGCAGCGACGCCTCGTGAGGGACGAAGGTCTTCGGATTGTA…
ASV_193	SSU-ASV_195	OTU_101	Bacteria;Actinobacteria;Actinobacteria;Frankiales;Sporichthyaceae;hgcI clade;	0	0	0	28	0	0	0	0	0	0	0	0	0	0	0	0	0	0	0	0	0	0	0	0	GACGAACGCTGGCGGCGTGCTTAACACATGCAAGTCGAGCGATGAAGTTTCTTCGGAAATGGATTAGCGGCGAACGGGTGAGGAACACGTGAAGAATCTGCCCTCCACTTTGGGATAACACCGGGAAACCGGTGCTAATACCGAATATTGAAACATAAGTGGCATCACTGAGTTTTGAAAGAATTTCGGTGGAGGATGACTTCGCGGCCTATCAGCTAGTTGGTGAGGTAATGGCTCACCAAGGCAACGACGGGTAGCCGGCCTGAGAGGGCGACCGGCCACACTGGGACTGAGACACGGCCCAGACTCCTACGGGAGGCAGCAGTGGGGAATATTGGGCAATGGAGGAAACTCTGACCCAGCGACGCCGCGTGCGGGATGAAGGCCTTCGGGTTGTAA…
ASV_194	SSU-ASV_395	OTU_136	Bacteria;Proteobacteria;Alphaproteobacteria;SAR11 clade;Clade III;	0	0	0	28	0	0	0	0	0	0	0	0	0	0	0	0	0	0	0	0	0	0	0	0	AACGTACGCTGGCGGCACGCCTAACACATGCAAGTCGAACGCAGTAGCAATACTGAGTGGCAGACGGGTGAGTAACATGTGGGAATCTGCCTTGTGGTTCAGGACAACATTGGGAAACCGATGCTAATACTGGATAAGCCCTTACGGGGAAAGTTTTAATGCCATAAGATGAGCCCGCATTTGATTAGTTAGTTGGTGAGGTAATGGCTCACCAAGACAATGATCAATAGCTGATCTGAGAGGATGATCAGCCACACTGGGACTGAGACACGGCCCAGACTCCTACGGGAGGCAGCAGTGGGGAATCTTGCACAATGGAGGAAACTCTGATGCAGCGATGCCGCGTGAGTGAAGAAGGCCTTTGGGTTGTAAAGCTCTTTTGTAGGGGAAGATAATGAC…
ASV_195	SSU-ASV_185	OTU_95	Bacteria;Actinobacteria;Acidimicrobiia;IMCC26256;	0	0	0	0	0	0	0	28	0	0	0	0	0	0	0	0	0	0	0	0	0	0	0	0	GACGAACGCTGGCGGCGCGCTTAACACATGCAAGTCGAACGAGATACTCAGAGCTTGCTCTGAGTGGAAAGTGGCGAACGGGTGAGGAACACGTGAGGAACCTGCCCCGAAGACCGGGACAACATCGGGAAACCGGTGCTAATACCGGATGTCCTCGCCGAAGCTCATGCTTTGGTGAGGAAATGGATTCCGCTTCGGGATGGCCTCGCGGCCTATCAGCTTGTTGGTGAGGTAACGGCTCACCAAGGCTTCGACGGGTAGCTGGTCTGAGAGGATGTCCAGCCACACTGGGACTGAGACACGGCCCAGACTCCTACGGGAGGCAGCAGTGGGGAATATTGCACAATGGGCGCAAGCCTGATGCAGCGACGCCGCGTGCGGGATGACGGCCTTAGGGTT…
ASV_196	SSU-ASV_203	OTU_101	Bacteria;Actinobacteria;Actinobacteria;Frankiales;Sporichthyaceae;hgcI clade;	0	0	0	0	0	0	0	0	15	13	0	0	0	0	0	0	0	0	0	0	0	0	0	0	GACGAACGCTGGCGGCGTGCTTAACACATGCAAGTCGAGCGATGAAGTTTCTTCGGAAATGGATTAGCGGCGAACGGGTGAGGAACACGTGAAGAATCTGCCCTCCACTTTGGGATAACACCGGGAAACCGGTGCTAATACCGAATATTGAAACATAAGTGGCATCACTGAGTTTTGAAAGAATTTCGGTGGAGGATGACTTCGCGGCCTATCAGCTAGTTGGTGAGGTAATGGCTCACCAAGGCAACGACGGGTAGCCGGCCTGAGAGGGCGACCGGCCACACTGGGACTGAGACACGGCCCAGACTCCTACGGGAGGCAGCAGTGGGGAATATTGGGCAATGGAGGAAACTCTGACCCAGCGACGCCGCGTGCGGGATGAAGGCCTTCGGGTTGTAA…
ASV_197	SSU-ASV_123	OTU_76	Bacteria;Actinobacteria;Acidimicrobiia;Microtrichales;Ilumatobacteraceae;CL500-29 marine group;	0	0	0	0	0	0	0	0	0	0	0	0	0	0	0	0	0	28	0	0	0	0	0	0	GACGAACGCTGGCGGCGTGCTTAACACATGCAAGTCGAACGGAATCCATGGTGTAGCAATACACCGGAAGATTTAGTGGCGAACGGGTGAGGATCACGTGAGAAACCTGCCCCAGACTTTGGGATAACAATTGGAAACGATTGCTAATACCGAATGACGTCGGAGAACCGCATGGTTCACTGACGAAAGGAAATCCGGTTTGGGAGGGTCTCGCGGCCTATCAGCTTGTTGGTGGGGTAATGGCCTACCAAGGCAACGACGGGTAGCTGGTCTGAGAGGATGATCAGCCACACTGGGACTGAGACACGGCCCAGACTCCTACGGGAGGCAGCAGTGGGGAATCTTGCGCAATGGGCGAAAGCCTGACGCAGCAACGCCGCGTGCGGGATGAAGGCCTTC…
ASV_198	SSU-ASV_195	OTU_101	Bacteria;Actinobacteria;Actinobacteria;Frankiales;Sporichthyaceae;hgcI clade;	0	0	0	0	0	0	0	0	0	0	0	0	0	0	0	0	0	0	0	0	28	0	0	0	GACGAACGCTGGCGGCGTGCTTAACACATGCAAGTCGAGCGATGAAGTTTCTTCGGAAATGGATTAGCGGCGAACGGGTGAGGAACACGTGAAGAATCTGCCCTCCACTTTGGGATAACACCGGGAAACCGGTGCTAATACCGAATATTGAAACATAAGTGGCATCACTGAGTTTTGAAAGAATTTCGGTGGAGGATGACTTCGCGGCCTATCAGCTAGTTGGTGAGGTAATGGCTCACCAAGGCAACGACGGGTAGCCGGCCTGAGAGGGCGACCGGCCACACTGGGACTGAGACACGGCCCAGACTCCTACGGGAGGCAGCAGTGGGGAATATTGGGCAATGGAGGAAACTCTGACCCAGCGACGCCGCGTGCGGGATGAAGGCCTTCGGGTTGTAA…
ASV_199	SSU-ASV_238	OTU_103	Bacteria;Actinobacteria;Acidimicrobiia;Microtrichales;Ilumatobacteraceae;CL500-29 marine group;	0	13	14	0	0	0	0	0	0	0	0	0	0	0	0	0	0	0	0	0	0	0	0	0	GACGAACGCTGGCGGCGTGCTTAACACATGCAAGTCGAACGATGAAGTGGAGCTTGCTCCACGGATTAGTGGCGAACGGGTGAGGAACACGTGAGAAACCTGCCTCGGATTTTGGGATAACAAATGGAAACGTTTGCTAATACCAAATAACGTCGGAGAGTCACATGACTTTCTGACGAAAGGAATTCCGATTCGAGAGGGTCTCGCGGCCTATCAGCTAGTTGGCGGGGTAATGGCCCACCAAGGCAACGACGGGTAGCTGGTCTGAGAGGATGGTCAGCCACACTGGGACTGAGACACGGCCCAGACTCCTACGGGAGGCAGCAGTGGGGAATCTTGCGCAATGGGCGAAAGCCTGACGCAGCAACGCCGCGTGCGGGAAGAAGGCTTTCGGGCTGT…
ASV_200	SSU-ASV_128	OTU_76	Bacteria;Actinobacteria;Acidimicrobiia;Microtrichales;Ilumatobacteraceae;CL500-29 marine group;	0	0	0	0	0	0	0	0	0	0	0	5	0	22	0	0	0	0	0	0	0	0	0	0	GACGAACGCTGGCGGCGTGCTTAACACATGCAAGTCGAACGGAATCCATGGTGTAGCAATACACCGGAAGATTTAGTGGCGAACGGGTGAGGATCACGTGAGAAACCTGCCCCAGACTTTGGGATAACAGTTGGAAACGACTGCTAATACCGAATGACGTCGGAGAACCGCATGGTTCACTGACGAAAGGAAATCCGGTTTGGGAGGGTCTCGCGGCCTATCAGCTTGTTGGTGGGGTAATGGCCTACCAAGGCAACGACGGGTAGCTGGTCTGAGAGGATGATCAGCCACACTGGGACTGAGACACGGCCCAGACTCCTACGGGAGGCAGCAGTGGGGAATCTTGCGCAATGGGCGAAAGCCTGACGCAGCAACGCCGCGTGCGGGATGAAGGCCTTC…
ASV_201	SSU-ASV_129	OTU_77	Bacteria;Actinobacteria;Acidimicrobiia;Microtrichales;Ilumatobacteraceae;CL500-29 marine group;	0	0	0	0	0	0	0	0	0	0	0	0	0	0	0	0	0	0	0	27	0	0	0	0	GACGAACGCTGGCGGCGTGCTTAACACATGCAAGTCGAACGGAATCCAATGTGTAGCAATACACAGGAAGATTTAGTGGCGAACGGGTGAGGAACACGTGAGAAACCTGCCCCGAACTCTGGGATAACAGTTGGAAACGACTGCTAATACCGGATGCCGTCGAGGAGTCGCATGGCTCTTTGACGAAAGAATCTTGGTTCGGGAGGGTCTCGCGACCTATCAGCTTGTTGGCGGGGTAATGGCCCACCAAGGCTACGACGGGTAGCTGGTCTGAGAGGATGATCAGCCACACTGGGACTGAGACACGGCCCAGACTCCTACGGGAGGCAGCAGTGGGGAATCTTGCGCAATGGGCGAAAGCCTGACGCAGCAACGCCGCGTGCGGGAAGAAGGCCTTCG…
ASV_202	SSU-ASV_109	OTU_64	Bacteria;Bacteroidetes;Bacteroidia;Sphingobacteriales;NS11-12 marine group;	0	26	0	0	0	0	0	0	0	0	0	0	0	0	0	0	0	0	0	0	0	0	0	0	GATGAACGCTAGCGGCAGGCCTAATACATGCAAGTCGAGGGAGATTGTTGGATTCGTCTGACATGAAACCGGCGCACGGGTGCGTAACACGTATGCAACCTACCTTTAACTGGGGTATAGCTCAGAGAAATCTGAATTAATCCCCCATAAGACTACGACATGGCATCATGATGTAGTTAAAGCTCCGGCGGTTAAGGATGGGCATGCGGTACATTAGCTAGTTGGTGAGGTAATGGCTCACCAAGGCTACGATGTATAGGGGGTCTGAGAGGATGATCCCCCACACTGGTACTGAGACACGGACCAGACTCCTACGGGAGGCAGCAGTAGGGAATATTGGTCAATGGACGCAAGTCTGAACCAGCCATGCCGCGTGAAGGATGAAGGCCCTATGGGTCG…
ASV_203	SSU-ASV_327	OTU_110	Bacteria;Gemmatimonadetes;Gemmatimonadetes;Gemmatimonadales;Gemmatimonadaceae;uncultured;	0	26	0	0	0	0	0	0	0	0	0	0	0	0	0	0	0	0	0	0	0	0	0	0	GACGAACGCTGGCGGCGTGCCTAACACATGCAAGTCGAACGGAGCCGCAAGGCTCAGTGGCGAACGGGTGCGTAACACGTGAGGAACATGGCAATCGGCGGGGGATAGCCGGCCCAACGGCCGGGTAATACCGCGTACGACCTTCGGGTGGCATCACCTGGAGGTGAAAGCAGCAATGCGCCGATTGGGTGCCTCGCGGCCTATCAGCTAGTTGGTGAGGTAACGGCTCACCAAGGCTACGACGGGTAGCTGGTCCGAGAGGATGACCAGCCACATTGGGACTGAGACACGGCCCAGACTCCTACGGGAGGCAGCAGTGGGGAATATTGCGCAATGGGCGAAAGCCTGACGCAGCGACGCCGCGTGTGGGATGACGGTCTTCGGATTGTAAACCACTGT…
ASV_204	SSU-ASV_88	OTU_60	Unclassified;	0	0	0	26	0	0	0	0	0	0	0	0	0	0	0	0	0	0	0	0	0	0	0	0	GATGAACGCTAGCGGCAGGCTTAATACATGCAAGTCGAGCGGTAACAGGTGTAGCAATACATGCTGACGAGCGGCAGACGGGTGAGGAACGCGTACGCAATCTACCTTTAACTGGGGCACAACCCCGCGAAAGCGGGGCTAATTCCCCATAAAAAATTGATGTGGCATCACATTAATTTTAAAGTTCCGACGGTTAAAGATGAGCGTGCGTCTGATTAGCTAGTTGGTGAGGTAACGGCTCACCAAGGCAACGATCAGTAACTGGTGTGAGAGCACGACCAGTCACACGGGCACTGAGATACGGGCCCGACTCCTACGGGAGGCAGCAGTAAGGAATATTGGGCAATGGACGCAAGTCTGACCCAGCCATGCCGCGTGCAGGATGAAGGCCCTTTGGGT…
ASV_205	SSU-ASV_391	OTU_136	Bacteria;Proteobacteria;Alphaproteobacteria;SAR11 clade;Clade III;	0	0	0	26	0	0	0	0	0	0	0	0	0	0	0	0	0	0	0	0	0	0	0	0	AACGTACGCTGGCGGCACGCCTAACACATGCAAGTCGAACGCAGTAGCAATACTGAGTGGCAGACGGGTGAGTAACATGTGGGAATCTGCCTTGTGGTTCAGGACAACATTGGGAAACCGATGCTAATACTGGATAAGCCCTTACGGGGAAAGTTTTAATGCCATAAGATGAGCCCGCATTTGATTAGTTAGTTGGTGAGGTAATGGCTCACCAAGACAATGATCAATAGCTGATCTGAGAGGATGATCAGCCACACTGGGACTGAGACACGGCCCAGACTCCTACGGGAGGCAGCAGTGGGGAATCTTGCACAATGGAGGAAACTCTGATGCAGCGATGCCGCGTGAGTGAAGAAGGCCTTTGGGTTGTAAAGCTCTTTTGTAGGGGAAGATAATGAC…
ASV_206	SSU-ASV_345	OTU_119	Bacteria;Chloroflexi;Anaerolineae;Anaerolineales;Anaerolineaceae;uncultured;	0	0	0	26	0	0	0	0	0	0	0	0	0	0	0	0	0	0	0	0	0	0	0	0	GATGAACGCTGGCGGCGTGCCTAATACATGCAAGTCGAACGAAGAGTGTAGCAATATGCTCTGAGTGGCGAACGGGTGAGTAACACGTGGGTGACCTACCCCAAAGTGTGGAATAACTCCTCGAAAGAGGTGCTAATACCGCATGTGGTCCCAGAGATTAGAGGCTTAGGGACTAAAGACTTCGGTCGCTTTGGGAGGGGCCCGCGGCCCATCAGCTAGTTGGTGAGGTAATGGCTCACCAAGGCAATGACGGGTAGGGGACTTGAGAGGGTGACCCCCCACACTGGAACTGAAACACGGTCCAGACACCTACGGGTGGCAGCAGTAGGGAATATTGGTCAATGGGCGAAAGCCTGAACCAGCAACGCCGCGTGCGCGATGAAGGCCTTCGGGTCGTAA…
ASV_207	SSU-ASV_45	OTU_20	Bacteria;Actinobacteria;Thermoleophilia;Solirubrobacterales;Solirubrobacteraceae;Conexibacter;	0	0	0	0	0	0	0	26	0	0	0	0	0	0	0	0	0	0	0	0	0	0	0	0	GACGAACGCTGGCGGCGTGCTTAACACATGCAAGTGGGGCGACGAACCAGACTTCGGTCTGGGGCAGAGCCGCGAACGGGTGAGTAACACGTGGGCAACCTGCCCCGTTGATCGGGACAACCCTAGGAAACTGGGGCTAATACCGAATGAGGTGCCAACTCATAAGAGTTGTCACGAAAGGAAGCTTCGGCCTCCGCGACGGGATGGGCCCGCGGCCCATTAGTTAGTTGGTGGGGTAACGGCCTACCAAGGCATCGATGGGTAGCTGGTCTGAGAGGACGATCAGCCACACTGGGACTGAGACACGGCCCAGACTCCTACGGGAGGCTGCAGTGGGGAATCTTGCGCAATGCACGAAAGTGTGACGCAGCAACGCCGCGTGGAGGAAGAAGGCTCTCG…
ASV_208	SSU-ASV_110	OTU_66	Bacteria;Actinobacteria;Acidimicrobiia;Microtrichales;Ilumatobacteraceae;CL500-29 marine group;	0	0	0	0	0	0	0	0	0	0	0	0	0	0	0	0	0	0	26	0	0	0	0	0	GACGAACGCTGGCGGCGTGCTTAACACATGCAAGTCGAACGAGATCCAATGTGTAGCAATACACATGAAGATCTAGTGGCGAACGGGTGAGGAACACGTGAGAAACGTACCCCAGACTTTGGGATAACAGTTCGAAAGGACTGCTAATACCAAATAACGTCGGAAGTCCGCATGGAAATCTGACGAAAGGGATTCCGGTTTGGGAGCGTCTCGCGGACCTATCAGCTAGTTGGAGGGGTAACGGCCCACCAAGGCAACGACGGGTAGCTGGTCTGAGAGGATGGTCAGCCACACTGGGACTGAGACACGGCCCAGACTCCTACGGGAGGCAGCAGTGGGGAATCTTGCGCAATGGGCGAAAGCCTGACGCAGCAACGCCGCGTGCGGGAAGAAGGCTTT…
ASV_209	SSU-ASV_174	OTU_90	Bacteria;Actinobacteria;Actinobacteria;Frankiales;Sporichthyaceae;hgcI clade;	0	0	0	0	0	0	0	0	0	0	0	0	0	0	0	0	0	0	26	0	0	0	0	0	GACGAACGCTGGAGGCGTGCTTAACACATGCAAGTCGAACGATGAAGTGGAGCTTGCTCCACGGATTAGTGGCGAACGGGTGAGTAACACGTGAATAACCTGCCCTCAATTTCGGAATAACCCAGGGAAACCTGGGCTAATACCGGATACGTAAACCTGTGGCATCACATGGTTTTGGAAAGTTTTTCGATTGAGGATGGATTCGCGGCCTATCAGCTTGTTGGTGAGGTAATGGCTCACCAAGGCGACGACGGGTAGCCGGCCTGAGAGGGTGGACGGCCACACTGGGACTGAGACACGGCCCAGACTCCTACGGGAGGCAGCAGTGGGGAATATTGCGCAATGGACGAAAGTCTGACGCAGCGACGCCTCGTGAGGGACGAAGGTCTTCGGATTGTA…
ASV_210	SSU-ASV_125	OTU_76	Bacteria;Actinobacteria;Acidimicrobiia;Microtrichales;Ilumatobacteraceae;CL500-29 marine group;	0	0	0	0	0	0	0	0	0	0	0	0	0	0	0	0	0	0	0	26	0	0	0	0	GACGAACGCTGGCGGCGTGCTTAACACATGCAAGTCGAACGGAATCCATGGTGTAGCAATACACCGGAAGATTTAGTGGCGAACGGGTGAGGATCACGTGAGAAACCTGCCCCAGACTTTGGGATAACAATTGGAAACGATTGCTAATACCGAATGACGTCGGAGAACCGCATGGTTCACTGACGAAAGGAAATCCGGTTTGGGAGGGTCTCGCGGCCTATCAGCTTGTTGGTGGGGTAATGGCCTACCAAGGCAACGACGGGTAGCTGGTCTGAGAGGATGATCAGCCACACTGGGACTGAGACACGGCCCAGACTCCTACGGGAGGCAGCAGTGGGGAATCTTGCGCAATGGGCGAAAGCCTGACGCAGCAACGCCGCGTGCGGGATGAAGGCCTTC…
ASV_211	SSU-ASV_70	OTU_47	Bacteria;Proteobacteria;Gammaproteobacteria;Methylococcales;Methylomonaceae;uncultured;	0	0	0	0	0	0	0	0	0	0	0	0	0	0	0	0	0	0	0	0	0	0	0	26	ATTGAACGCTGGCGGTATGCTTAACACATGCAAGTCGAACGGTAGCAGCTCTTCGGAGGCTGACGAGTGGCGGACGGGTGCGTAACGCGTAGGAATCTGCCTATTAGTGGGGGACAACTTAGGGAAACTTAAGCTAATACCGCATACGCCCTACGGGGGAAAGGAGGGGATCTTCGGACCTTTCGCTAATAGATGAGCCTGCGTAGGATTAGCTAGTTGGTAGGGTAAAGGCCTACCAAGGCGACGATCCTTAGCTGGTCTGAGAGGATGATCAGCCACACTGGAACTGAGACACGGTCCAGACTCCTACGGGAGGCAGCAGTGGGGAATATTGGACAATGGGCGAAAGCCTGATCCAGCAATACCGCGTGTGTGAAGAAGGCCTTAGGGTTGTAAAGC…
ASV_212	SSU-ASV_195	OTU_101	Bacteria;Actinobacteria;Actinobacteria;Frankiales;Sporichthyaceae;hgcI clade;	0	0	0	0	0	0	14	11	0	0	0	0	0	0	0	0	0	0	0	0	0	0	0	0	GACGAACGCTGGCGGCGTGCTTAACACATGCAAGTCGAGCGATGAAGTTTCTTCGGAAATGGATTAGCGGCGAACGGGTGAGGAACACGTGAAGAATCTGCCCTCCACTTTGGGATAACACCGGGAAACCGGTGCTAATACCGAATATTGAAACATAAGTGGCATCACTGAGTTTTGAAAGAATTTCGGTGGAGGATGACTTCGCGGCCTATCAGCTAGTTGGTGAGGTAATGGCTCACCAAGGCAACGACGGGTAGCCGGCCTGAGAGGGCGACCGGCCACACTGGGACTGAGACACGGCCCAGACTCCTACGGGAGGCAGCAGTGGGGAATATTGGGCAATGGAGGAAACTCTGACCCAGCGACGCCGCGTGCGGGATGAAGGCCTTCGGGTTGTAA…
ASV_213	SSU-ASV_288	OTU_102	Bacteria;Actinobacteria;Actinobacteria;Frankiales;Sporichthyaceae;hgcI clade;	0	0	0	0	0	0	0	0	25	0	0	0	0	0	0	0	0	0	0	0	0	0	0	0	GACGAACGCTGGCGGCGTGCTTAACACATGCAAGTCGAGCGATGAGATCACTTCGGTGAAGGATTAGCGGCGAACGGGTGAGGAACACGTGAAGAATCTGCCTTCAACTCTGGGATAACTCCGGGAAACCGGGGCTAATACCGGATATGAGCCTTGATCGCATGATCGGGGCTGGAAAGTTTTTCGGTTGAAGATGACTTCGCGGCCTATCAGCTTGTTGGTGAGGTAATGGCTCACCAAGGCGACGACGGGTAGCCGGCCTGAGAGGGCGACCGGCCACACTGGGACTGAGACACGGCCCAGACTCCTACGGGAGGCAGCAGTGGGGAATATTGGGCAATGGAGGAAACTCTGACCCAGCGACGCCGCGTGCGGGATGAAGGCCTTCGGGTTGTAAAC…
ASV_214	SSU-ASV_350	OTU_121	Bacteria;Cyanobacteria;Oxyphotobacteria;Chloroplast;	0	0	0	0	0	0	0	0	0	13	0	0	0	0	0	0	0	0	0	0	0	12	0	0	GATGAACGCTGGCGGTATGCCTTACACATGCAAGTCGAACGGAAATTAGCTTCGGTTAATTTTAGTGGCGGACGGGTGAGTAACACGTGAGAATTCGCCTTTAGGAGGGGGATAACGAATGGAAACATTCGCTAAAACCCCATATGCCCTAGGGTGAAAAAGAGGTTAATAGTAAAACTGAATAACCTCTGCCTGAAGAGAAGCTCGCGGCTGATTAGCTAGTTGGTAGGGTAAAGGCCTACCAAGGCGACGATCAGTAGCTGGTCTGAGAGGACGATCAGCCACACTGGAACTGAGACACGGTCCAGACTCCTACGGGAGGCAGCAGTGAGGAATTTTCTGCAATGGGCGAAAGCCTGACAGAGCAATACCGCGTGAGGGATGAAGACTTACTGAGTT…
ASV_215	SSU-ASV_289	OTU_102	Bacteria;Actinobacteria;Actinobacteria;Frankiales;Sporichthyaceae;hgcI clade;	0	0	0	0	0	0	0	0	0	0	14	11	0	0	0	0	0	0	0	0	0	0	0	0	GACGAACGCTGGCGGCGTGCTTAACACATGCAAGTCGAGCGATGAAGCACCTTCGGGTGTGAATTAGCGGCGAACGGGTGAGGAACACGTGAAGAATCTGCCTTCAACTCTGGGATAACTCCGGGAAACCGGGGCTAATACCGGATATGAGCCTTGATCGCATGATCGGGGCTGGAAAGTTTTTCGGTTGAAGATGACTTCGCGGCCTATCAGCTTGTTGGTGAGGTAATGGCTCACCAAGGCGACGACGGGTAGCCGGCCTGAGAGGGCGACCGGCCACACTGGGACTGAGACACGGCCCAGACTCCTACGGGAGGCAGCAGTGGGGAATATTGGGCAATGGAGGAAACTCTGACCCAGCGACGCCGCGTGAGGGATGAAGGCCTTCGGGTTGTAAAC…
ASV_216	SSU-ASV_238	OTU_103	Bacteria;Actinobacteria;Acidimicrobiia;Microtrichales;Ilumatobacteraceae;CL500-29 marine group;	0	0	0	0	0	0	0	0	0	0	0	0	0	0	0	0	0	25	0	0	0	0	0	0	GACGAACGCTGGCGGCGTGCTTAACACATGCAAGTCGAACGATGAAGTGGAGCTTGCTCCACGGATTAGTGGCGAACGGGTGAGGAACACGTGAGAAACCTGCCTCGGATTTTGGGATAACAAATGGAAACGTTTGCTAATACCAAATAACGTCGGAGAGTCACATGACTTTCTGACGAAAGGAATTCCGATTCGAGAGGGTCTCGCGGCCTATCAGCTAGTTGGCGGGGTAATGGCCCACCAAGGCAACGACGGGTAGCTGGTCTGAGAGGATGGTCAGCCACACTGGGACTGAGACACGGCCCAGACTCCTACGGGAGGCAGCAGTGGGGAATCTTGCGCAATGGGCGAAAGCCTGACGCAGCAACGCCGCGTGCGGGAAGAAGGCTTTCGGGCTGT…
ASV_217	SSU-ASV_201	OTU_98	Bacteria;Actinobacteria;Actinobacteria;Frankiales;Sporichthyaceae;	0	0	0	0	0	0	0	0	0	0	0	0	0	0	0	0	0	25	0	0	0	0	0	0	GACGAACGCTGGCGGCGTGCTTTACACATGCAAGTCGAGCGATGAGATCCCTTCGGGGATGGATTAGCGGCGAACGGGTGAGGAACACGTGAGGAATCTGCCTTCAACACTGGGATAACTCCGGGAAACCGGGGCTAATACCGGATACGAGAGCTGCAGGCATCTGCGGCTCTGGAAAGTTTTTCGGTTGAAGATGACCTCGCGGCCTATCAGCTTGTTGGTGAGGTAATGGCTCACCAAGGCGACGACGGGTAGCCGGCCTGAGAGGGCGACCGGCCACACTGGGACTGAGACACGGCCCAGACTCCTACGGGAGGCAGCAGTGGGGAATATTGGGCAATGGAGGAAACTCTGACCCAGCGACGCCGCGTGCGGGATGAAGGCCTTCGGGTTGTAAAC…
ASV_218	SSU-ASV_252	OTU_103	Bacteria;Actinobacteria;Acidimicrobiia;Microtrichales;Ilumatobacteraceae;CL500-29 marine group;	0	0	0	0	0	0	0	0	0	0	0	0	0	0	0	0	0	0	0	0	0	25	0	0	GACGAACGCTGGCGGCGTGCTTAACACATGCAAGTCGAACGATGAAGTGGAGCTTGCTCCACGGATTAGTGGCGAACGGGTGAGGAACACGTGAGAAACCTGCCCCAGACTTTGGGATAACAAATGGAAACGTTTGCTAATACCAAATACCGTCGGAGAGTCACATGACTTTCTGACGAAAGGTATTCCGGTTTGGGAGGGTCTCGCGGCCTATCAGCTAGTTGGCGGGGTAATGGCCCACCAAGGCAACGACGGGTAGCTGGTCTGAGAGGATGGTCAGCCACACTGGGACTGAGACACGGCCCAGACTCCTACGGGAGGCAGCAGTGGGGAATCTTGCGCAATGGGCGAAAGCCTGACGCAGCAACGCCGCGTGCGGGAAGAAGGCTTTCGGGCTGT…
ASV_219	SSU-ASV_345	OTU_119	Bacteria;Chloroflexi;Anaerolineae;Anaerolineales;Anaerolineaceae;uncultured;	0	24	0	0	0	0	0	0	0	0	0	0	0	0	0	0	0	0	0	0	0	0	0	0	GATGAACGCTGGCGGCGTGCCTAATACATGCAAGTCGAACGAAGAGTGTAGCAATATGCTCTGAGTGGCGAACGGGTGAGTAACACGTGGGTGACCTACCCCAAAGTGTGGAATAACTCCTCGAAAGAGGTGCTAATACCGCATGTGGTCCCAGAGATTAGAGGCTTAGGGACTAAAGACTTCGGTCGCTTTGGGAGGGGCCCGCGGCCCATCAGCTAGTTGGTGAGGTAATGGCTCACCAAGGCAATGACGGGTAGGGGACTTGAGAGGGTGACCCCCCACACTGGAACTGAAACACGGTCCAGACACCTACGGGTGGCAGCAGTAGGGAATATTGGTCAATGGGCGAAAGCCTGAACCAGCAACGCCGCGTGCGCGATGAAGGCCTTCGGGTCGTAA…
ASV_220	SSU-ASV_241	OTU_103	Bacteria;Actinobacteria;Acidimicrobiia;Microtrichales;Ilumatobacteraceae;CL500-29 marine group;	0	0	0	24	0	0	0	0	0	0	0	0	0	0	0	0	0	0	0	0	0	0	0	0	GACGAACGCTGGCGGCGTGCTTAACACATGCAAGTCGAACGATGAAGTGGAGCTTGCTCCACGGATTAGTGGCGAACGGGTGAGGAACACGTGAGAAACCTGCCCCAGACTTTGGGATAACAAATGGAAACGTTTGCTAATACCAAATACCGTCGGAGAGTCACATGACTTTCTGACGAAAGGTATTCCGGTTTGGGAGGGTCTCGCGGCCTATCAGCTAGTTGGCGGGGTAATGGCCCACCAAGGCAACGACGGGTAGCTGGTCTGAGAGGATGGTCAGCCACACTGGGACTGAGACACGGCCCAGACTCCTACGGGAGGCAGCAGTGGGGAATCTTGCGCAATGGGCGAAAGCCTGACGCAGCAACGCCGCGTGCGGGAAGAAGGCTTTCGGGCTGT…
ASV_221	SSU-ASV_241	OTU_103	Bacteria;Actinobacteria;Acidimicrobiia;Microtrichales;Ilumatobacteraceae;CL500-29 marine group;	0	0	0	24	0	0	0	0	0	0	0	0	0	0	0	0	0	0	0	0	0	0	0	0	GACGAACGCTGGCGGCGTGCTTAACACATGCAAGTCGAACGATGAAGTGGAGCTTGCTCCACGGATTAGTGGCGAACGGGTGAGGAACACGTGAGAAACCTGCCCCAGACTTTGGGATAACAAATGGAAACGTTTGCTAATACCAAATACCGTCGGAGAGTCACATGACTTTCTGACGAAAGGTATTCCGGTTTGGGAGGGTCTCGCGGCCTATCAGCTAGTTGGCGGGGTAATGGCCCACCAAGGCAACGACGGGTAGCTGGTCTGAGAGGATGGTCAGCCACACTGGGACTGAGACACGGCCCAGACTCCTACGGGAGGCAGCAGTGGGGAATCTTGCGCAATGGGCGAAAGCCTGACGCAGCAACGCCGCGTGCGGGAAGAAGGCTTTCGGGCTGT…
ASV_222	SSU-ASV_130	OTU_78	Bacteria;Actinobacteria;Acidimicrobiia;Microtrichales;Ilumatobacteraceae;CL500-29 marine group;	0	0	0	0	24	0	0	0	0	0	0	0	0	0	0	0	0	0	0	0	0	0	0	0	GACGAACGCTGGCGGCGTGCTTAACACATGCAAGTCGAACGAGGTCCACTGAGTAGCAATACAAGGGAAGACCTAGTGGCGAACGGGTGAGTATCACGTGAGAAACCAACCCCGGTCTCTGGGATAACAGTTGGAAACGACTGCTAATACTGGATGTCGTCGTACCCTCGCATGGGGGGATGACGAAAGGGTTACCGGATCGGGACGGTCTCGCGGCCTATCAGCTTGTTGGGGAGGTAACGGCTCACCAAGGCTTCGACGGGTAGCTGGTCTGAGAGGATGATCAGCCACACTGGGACTGAGACACGGCCCAGACTCCTACGGGAGGCAGCAGTGGGGAATCTTGCGCAATGGGCGAAAGCCTGACGCAGCAACGCCGCGTGCGGGATGAAGGCCTTA…
ASV_223	SSU-ASV_186	OTU_94	Bacteria;Actinobacteria;Actinobacteria;Corynebacteriales;Mycobacteriaceae;Mycobacterium;	0	0	0	0	0	0	0	0	9	15	0	0	0	0	0	0	0	0	0	0	0	0	0	0	GACGAACGCTGGCGGCGTGCTTAACACATGCAAGTCGAACGGTAAGGCCCTTCGGGGTACACGAGTGGCGAACGGGTGAGTAACACGTGGGTGATCTGCCCTGCACTTCGGGATAAGCCTGGGAAACTGGGTCTAATACCGGATATGACTACAGGCTTCATGGTCTGTGGTGGAAAGCTTTTGCGGTGTGGGATGGGCCCGCGGCCTATCAGCTTGTTGGTGGGGTAATGGCCTACCAAGGCGACGACGGGTAGCCGGCCTGAGAGGGTGTCCGGCCACACTGGGACTGAGATACGGCCCAGACTCCTACGGGAGGCAGCAGTGGGGAATATTGCACAATGGGCGCAAGCCTGATGCAGCGACGCCGCGTGGGGGATGACGGCCTTCGGGTTGTAAACC…
ASV_224	SSU-ASV_290	OTU_98	Bacteria;Actinobacteria;Actinobacteria;Frankiales;Sporichthyaceae;	0	0	0	0	0	0	0	0	0	0	0	0	0	0	0	0	24	0	0	0	0	0	0	0	GACGAACGCTGGCGGCGTGCTTTACACATGCAAGTCGAGCGATGAGATCCCTTCGGGGAAGGATTAGCGGCGAACGGGTGAGGAACACGTGAGGAATCTGCCTTCAACACTGGGATAACTCCGGGAAACCGGGGCTAATACCGGATATGAGACCTGCAGGCATCTGCGGGTCTGGAAAGTTTTTCGGTTGAAGATGACCTCGCGGCCTATCAGCTTGTTGGTGAGGTAATGGCTCACCAAGGCGACGACGGGTAGCCGGCCTGAGAGGGCGACCGGCCACACTGGGACTGAGACACGGCCCAGACTCCTACGGGAGGCAGCAGTGGGGAATATTGGGCAATGGAGGGAACTCTGACCCAGCGACGCCGCGTGCGGGATGAAGGCCTTCGGGTTGTAAAC…
ASV_225	SSU-ASV_199	OTU_101	Bacteria;Actinobacteria;Actinobacteria;Frankiales;Sporichthyaceae;hgcI clade;	23	0	0	0	0	0	0	0	0	0	0	0	0	0	0	0	0	0	0	0	0	0	0	0	GACGAACGCTGGCGGCGTGCTTAACACATGCAAGTCGAGCGATGAAGTTTCTTCGGAAATGGATTAGCGGCGAACGGGTGAGGAACACGTGAAGAATCTGCCCTCCACTTTGGGATAACACCGGGAAACCGGTGCTAATACTGAATATTGAAACATAAGTGGCATCACTGAGTTTTGAAAGAATTTCGGTGGAGGATGACTTCGCGGCCTATCAGCTAGTTGGTGAGGTAATGGCTCACCAAGGCAACGACGGGTAGCCGGCCTGAGAGGGCGACCGGCCACACTGGGACTGAGACACGGCCCAGACTCCTACGGGAGGCAGCAGTGGGGAATATTGGGCAATGGAGGAAACTCTGACCCAGCGACGCCGCGTGCGGGATGAAGGCCTTCGGGTTGTAA…
ASV_226	SSU-ASV_341	OTU_118	Bacteria;Bacteroidetes;Bacteroidia;Chitinophagales;Saprospiraceae;Candidatus Aquirestis;	0	0	0	0	0	0	0	0	11	0	0	0	0	0	0	0	0	0	0	0	12	0	0	0	GATGAACGCTAGCGGGAGGCTTAATACATGCAAGTCGAGCGGTAAGGTCTTCGGACCCTAGAGCGGCGCACGGGTGAGTAACGCGTACGAAACCTGCCTTTAAGAGAGGAATAGCCCTGGGAAACTGGGAGTAATACCTCATAGTATTCAATTACCGCATGGTGACTGGATTAAAGCTGAGGCGCTTAAAGATGGTCGTGCGTCTGATTAGCTAGTTGGTAGGGTAACGGCCTACCAAGGCGACGATCAGTAGGGGGCGTGAGAGCGTGGCCCCCCACACGGGTACTGAGACACGGACCCGACTCCTACGGGAGGCAGCAGTAAGGAATATTGGGCAATGGACGCAAGTCTGACCCAGCCATCCCGCGTGCAGGATGAATGCCCTATGGGTTGTAAACT…
ASV_227	SSU-ASV_283	OTU_102	Bacteria;Actinobacteria;Actinobacteria;Frankiales;Sporichthyaceae;hgcI clade;	0	0	0	0	0	0	0	0	0	0	11	12	0	0	0	0	0	0	0	0	0	0	0	0	GACGAACGCTGGCGGCGTGCTTAACACATGCAAGTCGAGCGATGAGATCACTTCGGTGAAGGATTAGCGGCGAACGGGTGAGGAACACGTGAAGAATCTGCCTTCAACTCTGGGATAACTCCGGGAAACCGGGGCTAATACCGGATATGAGCCTTGATCGCATGATCGGGGCTGGAAAGTTTTTCGGTTGAAGATGACTTCGCGGCCTATCAGCTTGTTGGTGAGGTAATGGCTCACCAAGGCGACGACGGGTAGCCGGCCTGAGAGGGCGACCGGCCACACTGGGACTGAGACACGGCCCAGACTCCTACGGGAGGCAGCAGTGGGGAATATTGGGCAATGGAGGAAACTCTGACCCAGCGACGCCGCGTGCGGGATGAAGGCCTTCGGGTTGTAAAC…
ASV_228	SSU-ASV_64	OTU_44	Bacteria;Verrucomicrobia;Verrucomicrobiae;uncultured;	0	0	0	0	0	0	0	0	0	0	0	0	0	23	0	0	0	0	0	0	0	0	0	0	AGTGAACGCTGGCGGCGTGGTTAAGACATGCAAGTCGAGCGATTTTTGTAGCAATACAAAGAGAGCGGCAAACGGGTGCGTAACACGTGAGCAATCTGCCCTTAAGACCGGAATAGCCCAGGGAAACTTGGATTAATACCGGATGTGGAGGAGTCAGGCATCTGACTTCTTCCAAAGCTTGTAATGGCGCTTAAGGAGGAGCTCGCGGCCTATCAGCTAGTTGGCGAGGTAACGGCTCACCAAGGCTAAGACGGGTAACTGGTCTGAGAGGATGATCAGTCACACTGGAACTGAGACACGGTCCAGACACCTACGGGTGGCAGCAGTTTCGAATCGTTCACAATGGGGGCAACCCTGATGGCGCGACGCCGCGTGGGGGATGAAGGTCTTCGGATTGTA…
ASV_229	SSU-ASV_131	OTU_76	Bacteria;Actinobacteria;Acidimicrobiia;Microtrichales;Ilumatobacteraceae;CL500-29 marine group;	0	0	0	0	0	0	0	0	0	0	0	0	0	0	0	0	0	0	23	0	0	0	0	0	GACGAACGCTGGCGGCGTGCTTAACACATGCAAGTCGAACGAAATCCATGGTGTAGCAATACACCGGAAGATTTAGTGGCGAACGGGTGAGGATCACGTGAGAAACGTGCCCCAGACTCTGGGATAACAATTGGAAACGATTGCTAATACCGGATGACGTCGGAGAATCGCATGATTCACTGACGAAAGATATTTCGGTTTGGGAGCGTCTCGCGGCCTATCAGCTTGTTGGTGGGGTAATGGCCTACCAAGGCAACGACGGGTAGCTGGTCTGAGAGGATGATCAGCCACACTGGGACTGAGACACGGCCCAGACTCCTACGGGAGGCAGCAGTGGGGAATCTTGCGCAATGGGCGAAAGCCTGACGCAGCAACGCCGCGTGCGGGATGAAGGCCTTC…
ASV_230	SSU-ASV_24	OTU_20	Bacteria;Actinobacteria;Thermoleophilia;Solirubrobacterales;Solirubrobacteraceae;Conexibacter;	0	0	0	0	0	0	0	0	0	0	0	0	0	0	0	0	0	0	0	23	0	0	0	0	GACGAACGCTGGCGGCGTGCTTAACACATGCAAGTGGGGCGACGAACCAGACTTCGGTCTGGGGCAGAGCCGCGAACGGGTGAGTAACACGTGGGCAACCTGCCCCGTTGATCGGGACAACCCTAGGAAACTGGGGCTAATACCGAATGAGGTGCCGACTCATAAGAGTTGTCACGAAAGGAAGCTTCGGCCTCCGCGACGGGATGGGCCCGCGGCCCATTAGTTTGTTGGTGGGGTAACGGCCTACCAAGGCATCGATGGGTAGCTGGTCTGAGAGGACGATCAGCCACACTGGGACTGAGACACGGCCCAGACTCCTACGGGAGGCTGCAGTGGGGAATCTTGCGCAATGCACGAAAGTGTGACGCAGCAACGCCGCGTGGGGGAAGAAGGCTCTCG…
ASV_231	SSU-ASV_207	OTU_98	Bacteria;Actinobacteria;Actinobacteria;Frankiales;Sporichthyaceae;	0	0	0	0	0	0	0	0	0	0	0	0	0	0	0	0	0	0	0	23	0	0	0	0	GACGAACGCTGGCGGCGTGCTTAACACATGCAAGTCGAGCGATGAGATCCCTTCGGGGAAGGATTAGCGGCGAACGGGTGAGGAACACGTGAGGAATCTGCCTTCAACACTGGGATAACTCCGGGAAACCGGGGCTAATACCGGATACGAGACTCGGTGGCATCACTGAGTTTGGAAAGTTTTTCGGTTGAAGATGACCTCGCGGCCTATCAGCTTGTTGGTGAGGTAATGGCTCACCAAGGCGACGACGGGTAGCCGGCCTGAGAGGGCGACCGGCCACACTGGGACTGAGACACGGCCCAGACTCCTACGGGAGGCAGCAGTGGGGAATATTGGGCAATGGAGGAAACTCTGACCCAGCGACGCCGCGTGCGGGATGAAGGCCTTCGGGTTGTAAAC…
ASV_232	SSU-ASV_132	OTU_76	Bacteria;Actinobacteria;Acidimicrobiia;Microtrichales;Ilumatobacteraceae;CL500-29 marine group;	0	0	0	0	0	0	0	0	0	0	0	0	0	0	0	0	0	0	0	0	0	0	0	23	GACGAACGCTGGCGGCGTGCTTAACACATGCAAGTCGAACGGAATCCATGGTGTAGCAATACACCGGAAGATTTAGTGGCGAACGGGTGAGGATCACGTGAGAAACCTGCCCCAGACTTTGGGATAACAATTGGAAACGATTGCTAATACCGAATGACGTCGGAGAACCGCATGGTTCACTGACGAAAGGAAATCCGGTTTGGGAGGGTCTCGCGGCCTATCAGCTTGTTGGTGGGGTAATGGCCTACCAAGGCAACGACGGGTAGCTGGTCTGAGAGGATGATCAGCCACACTGGGACTGAGACACGGCCCAGACTCCTACGGGAGGCAGCAGTGGGGAATCTTGCGCAATGGGCGAAAGCCTGACGCAGCAACGCCGCGTGCGGGATGAAGGCCTTC…
ASV_233	SSU-ASV_203	OTU_101	Bacteria;Actinobacteria;Actinobacteria;Frankiales;Sporichthyaceae;hgcI clade;	0	0	0	0	0	0	0	0	22	0	0	0	0	0	0	0	0	0	0	0	0	0	0	0	GACGAACGCTGGCGGCGTGCTTAACACATGCAAGTCGAGCGATGAAGTTTCTTCGGAAATGGATTAGCGGCGAACGGGTGAGGAACACGTGAAGAATCTGCCCTCCACTTTGGGATAACACCGGGAAACCGGTGCTAATACCGAATATTGAAACATAAGTGGCATCACTGAGTTTTGAAAGAATTTCGGTGGAGGATGACTTCGCGGCCTATCAGCTAGTTGGTGAGGTAATGGCTCACCAAGGCAACGACGGGTAGCCGGCCTGAGAGGGCGACCGGCCACACTGGGACTGAGACACGGCCCAGACTCCTACGGGAGGCAGCAGTGGGGAATATTGGGCAATGGAGGAAACTCTGACCCAGCGACGCCGCGTGCGGGATGAAGGCCTTCGGGTTGTAA…
ASV_234	SSU-ASV_208	OTU_98	Bacteria;Actinobacteria;Actinobacteria;Frankiales;Sporichthyaceae;	0	0	0	0	0	0	0	0	0	22	0	0	0	0	0	0	0	0	0	0	0	0	0	0	GACGAACGCTGGCGGCGTGCTTTACACATGCAAGTCGAGCGATGAGATCCCTTCGGGGAAGGATTAGCGGCGAACGGGTGAGGAACACGTGAGGAATCTGCCTTCAACACTGGGATAACTCCGGGAAACCGGGGCTAATACCGGATACGAAACTCGGTGGCATCACTGAGTTTGGAAAGTTTTTCGGTTGAAGATGACCTCGCGGCCTATCAGCTTGTTGGTGAGGTAATGGCTCACCAAGGCGACGACGGGTAGCCGGCCTGAGAGGGCGACCGGCCACACTGGGACTGAGACACGGCCCAGACTCCTACGGGAGGCAGCAGTGGGGAATATTGGGCAATGGAGGAAACTCTGACCCAGCGACGCCGCGTGCGGGATGAAGGCCTTCGGGTTGTAAAC…
ASV_235	SSU-ASV_342	OTU_118	Bacteria;Bacteroidetes;Bacteroidia;Chitinophagales;Saprospiraceae;Candidatus Aquirestis;	0	0	0	0	0	0	0	0	0	0	0	0	22	0	0	0	0	0	0	0	0	0	0	0	GATGAACGCTAGCGGGAGGCTTAATACATGCAAGTCGAGCGGTAAGGTTTTCGGACCCTAGAGCGGCGAACGGGTGAGTAACGCGTACGAAACCTACCTTTAAGAGAGGAATAGCCCTGGGAAACTGGGAGTAATACCTCATAGTATTCATTTACCGCATGGTTTATGGATTAAAGCTTTGGCGCTTAAAGATGGTCGTGCGTCTGATTAGCTAGTTGGTAGGGTAACGGCCTACCAAGGCTACGATCAGTAGGGGACGTGAGAGCGTGGCCCCCCACACGGGTACTGAGACACGGACCCGACTCCTACGGGAGGCAGCAGTAAGGAATATTGGGCAATGGACGCAAGTCTGACCCAGCCATCCCGCGTGCAGGACGAATGCCCTATGGGTTGTAAACT…
ASV_236	SSU-ASV_156	OTU_85	Bacteria;Actinobacteria;Actinobacteria;Micrococcales;Microbacteriaceae;	0	0	0	0	0	0	0	0	0	0	0	0	0	0	0	0	22	0	0	0	0	0	0	0	GACGAACGCTGGCGGCGTGCTTAACACATGCAAGTCGAACGATGAACGCGGGAGCTTGCTCCTGCCGGAATAGTGGCGAACGGGTGAGTAACACGTGAGCAATCTGCCCTTGACTCTGGGATAACGCCGAGAAATTGGTGCTAATACCGGATATGACCCCTGGCGGCATCGCTGGGGGTGGAAAGTTTTTCGGTCAAGGATGAGCTCGCGGCCTATCAGCTAGTTGGTGAGGTAATGGCTCACCAAGGCGACGACGGGTAGCCGGCCTGAGAGGGTGACCGGCCACACTGGGACTGAGACACGGCCCAGACTCCTACGGGAGGCAGCAGTGGGGAATATTGCACAATGGGCGAAAGCCTGATGCAGCAACGCCGCGTGGGGGATGACGGCCTTCGGGTT…
ASV_237	SSU-ASV_291	OTU_98	Bacteria;Actinobacteria;Actinobacteria;Frankiales;Sporichthyaceae;	0	0	0	0	0	0	0	0	0	0	0	0	0	0	0	0	22	0	0	0	0	0	0	0	GACGAACGCTGGCGGCGTGCTTTACACATGCAAGTCGAGCGATGAGATCCCTTCGGGGAAGGATTAGCGGCGAACGGGTGAGGAACACGTGAGGAATCTGCCTTCAACACTGGGATAACTCCGGGAAACCGGGGCTAATACCGGATACGAGACCTGCAGGCATCTGCGGGTCTGGAAAGTTTTTCGGTTGAAGATGACCTCGCGGCCTATCAGCTTGTTGGTGAGGTAATGGCTCACCAAGGCGACGACGGGTAGCCGGCCTGAGAGGGCGACCGGCCACACTGGGACTGAGACACGGCCCAGACTCCTACGGGAGGCAGCAGTGGGGAATATTGGGCAATGGAGGGAACTCTGACCCAGCGACGCCGCGTGCGGGATGAAGGCCTTCGGGTTGTAAAC…
ASV_238	SSU-ASV_380	OTU_136	Bacteria;Proteobacteria;Alphaproteobacteria;SAR11 clade;Clade III;	0	0	0	0	0	0	0	0	0	0	0	0	0	0	0	0	0	0	22	0	0	0	0	0	AACGTACGCTGGCGGCACGCCTAACACATGCAAGTCGAACGCAGTAGCAATACTGAGTGGCAGACGGGTGAGTAACATGTGGGAATCTGCCTTGTGGTTCAGGACAACATTGGGAAACCGATGCTAATACTGGATAAGCCCTTACGGGGAAAGTTTTAATGCCATAAGATGAGCCCGCATTTGATTAGTTAGTTGGTGAGGTAATGGCTCACCAAGACAATGATCAATAGCTGATCTGAGAGGATGATCAGCCACACTGGGACTGAGACACGGCCCAGACTCCTACGGGAGGCAGCAGTGGGGAATCTTGCACAATGGAGGAAACTCTGATGCAGCGATGCCGCGTGAGTGAAGAAGGCCTTTGGGTTGTAAAGCTCTTTTGTAGGGGAAGATAATGAC…
ASV_239	SSU-ASV_253	OTU_103	Bacteria;Actinobacteria;Acidimicrobiia;Microtrichales;Ilumatobacteraceae;CL500-29 marine group;	0	0	0	0	0	0	0	0	0	0	0	0	0	0	0	0	0	0	0	22	0	0	0	0	GACGAACGCTGGCGGCGTGCTTAACACATGCAAGTCGAACGATGAAGTGGAGCTTGCTCCACGGATTAGTGGCGAACGGGTGAGGAACACGTGAGAAACCTGCCTCGGATTTTGGGATAACAAATGGAAACGTTTGCTAATACCAAATAACGTCGGAGAGTCACATGGCTTTCTGACGAAAGGAATTCCGATTCGAGAGGGTCTCGCGGCCTATCAGCTAGTTGGCGGGGTAATGGCCCACCAAGGCAACGACGGGTAGCTGGTCTGAGAGGATGGTCAGCCACACTGGGACTGAGACACGGCCCAGACTCCTACGGGAGGCAGCAGTGGGGAATCTTGCGCAATGGGCGAAAGCCTGACGCAGCAACGCCGCGTGCGGGAAGAAGGCTTTCGGGCTGT…
ASV_240	SSU-ASV_345	OTU_119	Bacteria;Chloroflexi;Anaerolineae;Anaerolineales;Anaerolineaceae;uncultured;	0	0	0	0	0	0	0	0	0	0	0	0	0	0	0	0	0	0	0	0	0	22	0	0	GATGAACGCTGGCGGCGTGCCTAATACATGCAAGTCGAACGAAGAGTGTAGCAATATGCTCTGAGTGGCGAACGGGTGAGTAACACGTGGGTGACCTACCCCAAAGTGTGGAATAACTCCTCGAAAGAGGTGCTAATACCGCATGTGGTCCCAGAGATTAGAGGCTTAGGGACTAAAGACTTCGGTCGCTTTGGGAGGGGCCCGCGGCCCATCAGCTAGTTGGTGAGGTAATGGCTCACCAAGGCAATGACGGGTAGGGGACTTGAGAGGGTGACCCCCCACACTGGAACTGAAACACGGTCCAGACACCTACGGGTGGCAGCAGTAGGGAATATTGGTCAATGGGCGAAAGCCTGAACCAGCAACGCCGCGTGCGCGATGAAGGCCTTCGGGTCGTAA…
ASV_241	SSU-ASV_123	OTU_76	Bacteria;Actinobacteria;Acidimicrobiia;Microtrichales;Ilumatobacteraceae;CL500-29 marine group;	0	0	0	0	0	0	0	0	0	0	0	0	0	0	0	0	0	0	0	0	0	0	0	22	GACGAACGCTGGCGGCGTGCTTAACACATGCAAGTCGAACGGAATCCATGGTGTAGCAATACACCGGAAGATTTAGTGGCGAACGGGTGAGGATCACGTGAGAAACCTGCCCCAGACTTTGGGATAACAATTGGAAACGATTGCTAATACCGAATGACGTCGGAGAACCGCATGGTTCACTGACGAAAGGAAATCCGGTTTGGGAGGGTCTCGCGGCCTATCAGCTTGTTGGTGGGGTAATGGCCTACCAAGGCAACGACGGGTAGCTGGTCTGAGAGGATGATCAGCCACACTGGGACTGAGACACGGCCCAGACTCCTACGGGAGGCAGCAGTGGGGAATCTTGCGCAATGGGCGAAAGCCTGACGCAGCAACGCCGCGTGCGGGATGAAGGCCTTC…
ASV_242	SSU-ASV_217	OTU_98	Bacteria;Actinobacteria;Actinobacteria;Frankiales;Sporichthyaceae;	0	0	0	0	0	0	0	0	0	21	0	0	0	0	0	0	0	0	0	0	0	0	0	0	GACGAACGCTGGCGGCGTGCTTTACACATGCAAGTCGAGCGATGAGATCCCTTCGGGGATGGATTAGCGGCGAACGGGTGAGGAACACGTGAGGAATCTGCCTTCAACACTGGGATAACTCCGGGAAACCGGGGCTAATACCGGATACGAGGCCCGCAGGCATCTGTGGGTCTGGAAAGTTTTTCGGTTGAAGATGACCTCGCGGCCTATCAGCTTGTTGGTGAGGTAATGGCTCACCAAGGCGACGACGGGTAGCCGGCCTGAGAGGGCGACCGGCCACACTGGGACTGAGACACGGCCCAGACTCCTACGGGAGGCAGCAGTGGGGAATATTGGGCAATGGAGGAAACTCTGACCCAGCGACGCCGCGTGCGGGATGAAGGCCTTCGGGTTGTAAAC…
ASV_243	SSU-ASV_276	OTU_106	Bacteria;Actinobacteria;Actinobacteria;Frankiales;Sporichthyaceae;	0	0	0	0	0	0	0	0	0	0	21	0	0	0	0	0	0	0	0	0	0	0	0	0	GACGAACGCTGGCGGCGTGCTTAACACATGCAAGTCGAGCGATGAAACACCTTCGGGTGTGAATTAGCGGCGAACGGGTGAGGAACACGTGAGAAATCTGCCTTCAACACTGGGATAACTCCGGGAAACCGGGGCTAATACCGGATATGAAATCTGCGGGCATCCGCGGATTTGGAAAGTTTTTCGGTTGAAGATGATCTCGCGGCCTATCAGCTTGTTGGTGAGGTAATGGCTCACCAAGGCGACGACGGGTAGCCGGCCTGAGAGGGCGACCGGCCACACTGGGACTGAGACACGGCCCAGACTCCTACGGGAGGCAGCAGTGGGGAATATTGGGCAATGGAGGAAACTCTGACCCAGCGACGCCGCGTGCGGGATGAAGGCCTTCGGGTTGTAAAC…
ASV_244	SSU-ASV_423	OTU_145	Bacteria;Cyanobacteria;Oxyphotobacteria;Chloroplast;	0	0	0	0	0	0	0	0	0	0	0	21	0	0	0	0	0	0	0	0	0	0	0	0	GATGAACGCTGGCGGTATGCCTTATACATGCAAGTCGTACGGGAGTTTTTAACTCAAGTGGCGGACGGGTGAGTAACACGTAAGAATTTGCCTTTAGGAGGGGGATAACAACTGGAAACGGTTGCTAATACCCCATATGCTTTCGAGTGAAATGGATTTCCGCCTAAAGAGAAGCTTGCGGCTGATTAGCTTGTTGGTGAGGTAATGGCTCACCAAGGCGACGATCAGTATCTGGTTTGAGAGGACGATCAGACACACTGGAACTGAGACACGGTCCAGACTCCTACGGGAGGCAGCAGTAGGGAATTTTCCGCAATGGGCGAAAGCCTGACGGAGCAATACCGCGTGAGGGATGACTGCCTATGGGTTGTAAACCTCTTTTTTCAGGGAGGAACACAA…
ASV_245	SSU-ASV_254	OTU_105	Bacteria;Actinobacteria;Actinobacteria;Frankiales;Sporichthyaceae;hgcI clade;	0	0	0	0	0	0	0	0	0	0	0	5	0	0	0	0	0	0	0	0	0	16	0	0	GACGAACGCTGGCGGCGTGCTTAACACATGCAAGTCGAACGATGAACTTCCTTCGGGAAGGGATTAGTGGCGAACGGGTGAGTAACACGTGAGAAATCTGCCCTTCACTCTGGAATAACTCCGGGAAACCGGAGCTAATACCGGATACTCAAATCTGGCGGCATCGCTGGATTTGGAAAGTTTTTCGGTGAAGGATGATCTCGCGGCCTATCAGCTTGTTGGTGAGGTAACGGCTCACCAAGGCTACGACGGGTAACCGGCCTGAGAGGGCGAACGGTCACACTGGGACTGAGACACGGCCCAGACTCCTACGGGAGGCAGCAGTGGGGAATATTGGGCAATGGGCGCAAGCCTGACCCAGCGACGCCGCGTGAGGGATGAAGGCCTTCGGGTTGTAAA…
ASV_246	SSU-ASV_282	OTU_102	Bacteria;Actinobacteria;Actinobacteria;Frankiales;Sporichthyaceae;hgcI clade;	0	0	0	0	0	0	0	0	0	0	0	0	20	0	0	0	0	0	0	0	0	0	0	0	GACGAACGCTGGCGGCGTGCTTAACACATGCAAGTCGAGCGATGAGATCACTTCGGTGAAGGATTAGCGGCGAACGGGTGAGGAACACGTGAAGAATCTGCCTTCAACTCTGGGATAACTCCGGGAAACCGGGGCTAATACCGGATATGAGCCTTGATCGCATGATCGGGGCTGGAAAGTTTTTCGGTTGAAGATGACTTCGCGGCCTATCAGCTTGTTGGTGAGGTAATGGCTCACCAAGGCGACGACGGGTAGCCGGCCTGAGAGGGCGACCGGCCACACTGGGACTGAGACACGGCCCAGACTCCTACGGGAGGCAGCAGTGGGGAATATTGGGCAATGGAGGAAACTCTGACCCAGCGACGCCGCGTGCGGGATGAAGGCCTTCGGGTTGTAAAC…
ASV_247	SSU-ASV_333	OTU_114	Unclassified;	0	0	0	0	0	0	0	0	0	0	0	0	0	4	0	0	0	0	0	0	0	16	0	0	AATGAACGCTGGCGGCGTGCCTAAGACATGCAAGTCGTACGAGAAAGTAGCAATACGAGTACAGTGGCGCACGGGTGAGTAATACTTGGATAATGCGCCTCCTCGCTGGGGATAACCAGGCGAAAGCTTGGCTAATACCGAATAGTCCGGTCGGAACTGCGGTTCTGATCGGTAAAGCCGTAAGGCGCGAGGAGAGTAGTCCAAATCCCATTAGCTAGTTGGCAGGGTAAAAGCCTACCAAGGCAACGATGGGTAGCTGGTCTGAGAGGACGATCAGCCACACTGGAACTGGAACACGGTCCAGACTCCTACGGGAGGCAGCAGTTAGGAATTTTGCGCAATGGGGGAAACCCTGACGCAGCAACGCCGCGTGAAGGATGAAGGCTTTCGGGTTGTAAA…
ASV_248	SSU-ASV_77	OTU_52	Bacteria;Proteobacteria;Gammaproteobacteria;Betaproteobacteriales;Burkholderiaceae;Limnohabitans;	0	0	0	0	0	0	0	0	0	0	0	0	0	0	0	0	20	0	0	0	0	0	0	0	ATTGAACGCTGGCGGAATGCTTTACACATGCAAGTCGAACGGTAGAGGGGGCAACCCCTTGAGAGTGGCGAACGGGTGAGTAATGTATCGGAACGTGCCCAGTCGTGGGGGATAACGTAGTGAAAATTACGCTAATACCGCATACGATCTATGGATGAAAGCGGGGGATCGCAAGACCTCGCGCGATTGGAGCGGCCGATATCAGATTAGGTAGTTGGTGGGGTAAAAGCTCACCAAGCCAACGATCTGTAGCTGGTCTGAGAGGACGACCAGCCACACTGGAACTGAGACACGGTCCAGACTCCTACGGGAGGCAGCAGTGGGGAATTTTGGACAATGGACGCAAGTCTGATCCAGCCATTCCGCGTGCAGGACGAAGGCCTTCGGGTTGTAAACTGC…
ASV_249	SSU-ASV_292	OTU_105	Bacteria;Actinobacteria;Actinobacteria;Frankiales;Sporichthyaceae;hgcI clade;	0	0	0	0	0	0	0	0	0	0	0	0	0	0	0	0	0	20	0	0	0	0	0	0	GACGAACGCTGGCGGCGTGCTTAACACATGCAAGTCGAACGATGAACTTCCTTCGGGAAGGGATTAGTGGCGAACGGGTGAGTAACACGTGAGAAATCTGCCCTTCACTCTGGAATAACTCCGGGAAACCGGAGCTAATACCGGATACTCAAATCTGGCGGCATCGCTGGATTTGGAAAGTTTTTCGGTGAGGGATGATCTCGCGGCCTATCAGCTTGTTGGTGAGGTAACGGCTCACCAAGGCTACGACGGGTAACCGGCCTGAGAGGGCGAACGGTCACACTGGGACTGAGACACGGCCCAGACTCCTACGGGAGGCAGCAGTGGGGAATATTGGGCAATGGGCGCAAGCCTGACCCAGCGACGCCGCGTGAGGGATGAAGGCCTTCGGGTTGTAAA…
ASV_250	SSU-ASV_199	OTU_101	Bacteria;Actinobacteria;Actinobacteria;Frankiales;Sporichthyaceae;hgcI clade;	0	0	0	0	0	0	0	0	0	0	0	0	0	0	0	0	0	0	0	20	0	0	0	0	GACGAACGCTGGCGGCGTGCTTAACACATGCAAGTCGAGCGATGAAGTTTCTTCGGAAATGGATTAGCGGCGAACGGGTGAGGAACACGTGAAGAATCTGCCCTCCACTTTGGGATAACACCGGGAAACCGGTGCTAATACTGAATATTGAAACATAAGTGGCATCACTGAGTTTTGAAAGAATTTCGGTGGAGGATGACTTCGCGGCCTATCAGCTAGTTGGTGAGGTAATGGCTCACCAAGGCAACGACGGGTAGCCGGCCTGAGAGGGCGACCGGCCACACTGGGACTGAGACACGGCCCAGACTCCTACGGGAGGCAGCAGTGGGGAATATTGGGCAATGGAGGAAACTCTGACCCAGCGACGCCGCGTGCGGGATGAAGGCCTTCGGGTTGTAA…
ASV_251	SSU-ASV_123	OTU_76	Bacteria;Actinobacteria;Acidimicrobiia;Microtrichales;Ilumatobacteraceae;CL500-29 marine group;	0	0	0	0	0	0	0	0	0	0	0	0	0	0	0	0	0	0	0	20	0	0	0	0	GACGAACGCTGGCGGCGTGCTTAACACATGCAAGTCGAACGGAATCCATGGTGTAGCAATACACCGGAAGATTTAGTGGCGAACGGGTGAGGATCACGTGAGAAACCTGCCCCAGACTTTGGGATAACAATTGGAAACGATTGCTAATACCGAATGACGTCGGAGAACCGCATGGTTCACTGACGAAAGGAAATCCGGTTTGGGAGGGTCTCGCGGCCTATCAGCTTGTTGGTGGGGTAATGGCCTACCAAGGCAACGACGGGTAGCTGGTCTGAGAGGATGATCAGCCACACTGGGACTGAGACACGGCCCAGACTCCTACGGGAGGCAGCAGTGGGGAATCTTGCGCAATGGGCGAAAGCCTGACGCAGCAACGCCGCGTGCGGGATGAAGGCCTTC…
ASV_252	SSU-ASV_217	OTU_98	Bacteria;Actinobacteria;Actinobacteria;Frankiales;Sporichthyaceae;	0	0	0	0	0	0	0	0	0	0	0	0	0	0	0	0	0	0	0	20	0	0	0	0	GACGAACGCTGGCGGCGTGCTTTACACATGCAAGTCGAGCGATGAGATCCCTTCGGGGATGGATTAGCGGCGAACGGGTGAGGAACACGTGAGGAATCTGCCTTCAACACTGGGATAACTCCGGGAAACCGGGGCTAATACCGGATACGAGGCCCGCAGGCATCTGTGGGTCTGGAAAGTTTTTCGGTTGAAGATGACCTCGCGGCCTATCAGCTTGTTGGTGAGGTAATGGCTCACCAAGGCGACGACGGGTAGCCGGCCTGAGAGGGCGACCGGCCACACTGGGACTGAGACACGGCCCAGACTCCTACGGGAGGCAGCAGTGGGGAATATTGGGCAATGGAGGAAACTCTGACCCAGCGACGCCGCGTGCGGGATGAAGGCCTTCGGGTTGTAAAC…
ASV_253	SSU-ASV_195	OTU_101	Bacteria;Actinobacteria;Actinobacteria;Frankiales;Sporichthyaceae;hgcI clade;	0	0	0	0	0	0	0	0	0	0	0	0	0	0	0	0	0	0	0	0	10	10	0	0	GACGAACGCTGGCGGCGTGCTTAACACATGCAAGTCGAGCGATGAAGTTTCTTCGGAAATGGATTAGCGGCGAACGGGTGAGGAACACGTGAAGAATCTGCCCTCCACTTTGGGATAACACCGGGAAACCGGTGCTAATACCGAATATTGAAACATAAGTGGCATCACTGAGTTTTGAAAGAATTTCGGTGGAGGATGACTTCGCGGCCTATCAGCTAGTTGGTGAGGTAATGGCTCACCAAGGCAACGACGGGTAGCCGGCCTGAGAGGGCGACCGGCCACACTGGGACTGAGACACGGCCCAGACTCCTACGGGAGGCAGCAGTGGGGAATATTGGGCAATGGAGGAAACTCTGACCCAGCGACGCCGCGTGCGGGATGAAGGCCTTCGGGTTGTAA…
ASV_254	SSU-ASV_345	OTU_119	Bacteria;Chloroflexi;Anaerolineae;Anaerolineales;Anaerolineaceae;uncultured;	0	0	0	0	0	0	0	0	0	0	0	0	0	0	0	0	0	0	0	0	0	20	0	0	GATGAACGCTGGCGGCGTGCCTAATACATGCAAGTCGAACGAAGAGTGTAGCAATATGCTCTGAGTGGCGAACGGGTGAGTAACACGTGGGTGACCTACCCCAAAGTGTGGAATAACTCCTCGAAAGAGGTGCTAATACCGCATGTGGTCCCAGAGATTAGAGGCTTAGGGACTAAAGACTTCGGTCGCTTTGGGAGGGGCCCGCGGCCCATCAGCTAGTTGGTGAGGTAATGGCTCACCAAGGCAATGACGGGTAGGGGACTTGAGAGGGTGACCCCCCACACTGGAACTGAAACACGGTCCAGACACCTACGGGTGGCAGCAGTAGGGAATATTGGTCAATGGGCGAAAGCCTGAACCAGCAACGCCGCGTGCGCGATGAAGGCCTTCGGGTCGTAA…
ASV_255	SSU-ASV_345	OTU_119	Bacteria;Chloroflexi;Anaerolineae;Anaerolineales;Anaerolineaceae;uncultured;	0	0	0	0	0	19	0	0	0	0	0	0	0	0	0	0	0	0	0	0	0	0	0	0	GATGAACGCTGGCGGCGTGCCTAATACATGCAAGTCGAACGAAGAGTGTAGCAATATGCTCTGAGTGGCGAACGGGTGAGTAACACGTGGGTGACCTACCCCAAAGTGTGGAATAACTCCTCGAAAGAGGTGCTAATACCGCATGTGGTCCCAGAGATTAGAGGCTTAGGGACTAAAGACTTCGGTCGCTTTGGGAGGGGCCCGCGGCCCATCAGCTAGTTGGTGAGGTAATGGCTCACCAAGGCAATGACGGGTAGGGGACTTGAGAGGGTGACCCCCCACACTGGAACTGAAACACGGTCCAGACACCTACGGGTGGCAGCAGTAGGGAATATTGGTCAATGGGCGAAAGCCTGAACCAGCAACGCCGCGTGCGCGATGAAGGCCTTCGGGTCGTAA…
ASV_256	SSU-ASV_173	OTU_77	Bacteria;Actinobacteria;Acidimicrobiia;Microtrichales;Ilumatobacteraceae;CL500-29 marine group;	0	0	0	0	0	0	0	19	0	0	0	0	0	0	0	0	0	0	0	0	0	0	0	0	GACGAACGCTGGCGGCGTGCTTAACACATGCAAGTCGAACGGAATCCAATGTGTAGCAATACACAGGAAGATTTAGTGGCGAACGGGTGAGGAACACGTGAGAAACCTGCCCCGAACTCTGGGATAACAGTTGGAAACGACTGCTAATACCGGATGCCGTCGAGGAGTCGCATGGCTCTTTGACGAAAGAATCTTGGTTCGGGAGGGTCTCGCGACCTATCAGCTTGTTGGCGGGGTAATGGCCCACCAAGGCTACGACGGGTAGCTGGTCTGAGAGGATGATCAGCCACACTGGGACTGAGACACGGCCCAGACTCCTACGGGAGGCAGCAGTGGGGAATCTTGCGCAATGGGCGAAAGCCTGACGCAGCAACGCCGCGTGCGGGAAGAAGGCCTTCG…
ASV_257	SSU-ASV_204	OTU_102	Bacteria;Actinobacteria;Actinobacteria;Frankiales;Sporichthyaceae;hgcI clade;	0	0	0	0	0	0	0	0	0	0	14	5	0	0	0	0	0	0	0	0	0	0	0	0	GACGAACGCTGGCGGCGTGCTTAACACATGCAAGTCGAGCGATGAAACTACTTCGGTAGTGAATTAGCGGCGAACGGGTGAGGAACACGTGAGGAATCTGCCTTCAACACTGGGATAACTCCGGGAAACCGGGGCTAATACCGGATACGAGCCTTGATCGCATGATCGAGGCTGGAAAGTTTTTCGGTTGAAGATGACCTCGCGGCCTATCAGCTTGTTGGTGAGGTAATGGCTCACCAAGGCGACGACGGGTAGCCGGCCTGAGAGGGCGACCGGCCACACTGGGACTGAGACACGGCCCAGACTCCTACGGGAGGCAGCAGTGGGGAATATTGGGCAATGGAGGAAACTCTGACCCAGCGACGCCGCGTGCGGGATGAAGGCCTTCGGGTTGTAAAC…
ASV_258	SSU-ASV_195	OTU_101	Bacteria;Actinobacteria;Actinobacteria;Frankiales;Sporichthyaceae;hgcI clade;	0	0	0	0	0	0	0	0	0	0	3	0	6	0	0	0	0	0	0	0	10	0	0	0	GACGAACGCTGGCGGCGTGCTTAACACATGCAAGTCGAGCGATGAAGTTTCTTCGGAAATGGATTAGCGGCGAACGGGTGAGGAACACGTGAAGAATCTGCCCTCCACTTTGGGATAACACCGGGAAACCGGTGCTAATACCGAATATTGAAACATAAGTGGCATCACTGAGTTTTGAAAGAATTTCGGTGGAGGATGACTTCGCGGCCTATCAGCTAGTTGGTGAGGTAATGGCTCACCAAGGCAACGACGGGTAGCCGGCCTGAGAGGGCGACCGGCCACACTGGGACTGAGACACGGCCCAGACTCCTACGGGAGGCAGCAGTGGGGAATATTGGGCAATGGAGGAAACTCTGACCCAGCGACGCCGCGTGCGGGATGAAGGCCTTCGGGTTGTAA…
ASV_259	SSU-ASV_154	OTU_77	Bacteria;Actinobacteria;Acidimicrobiia;Microtrichales;Ilumatobacteraceae;CL500-29 marine group;	0	0	0	0	0	0	0	0	0	0	0	0	0	0	0	0	0	12	0	7	0	0	0	0	GACGAACGCTGGCGGCGTGCTTAACACATGCAAGTCGAACGGAATCCAATGTGTAGCAATACACAGGAAGATTTAGTGGCGAACGGGTGAGGAACACGTGAGAAACCTGCCCCGAACTCTGGGATAACAGTTGGAAACGACTGCTAATACCGGATGCCGTCGAGGAGTCGCATGGCTCTTTGACGAAAGAATCTTGGTTCGGGAGGGTCTCGCGACCTATCAGCTTGTTGGCGGGGTAATGGCCCACCAAGGCTACGACGGGTAGCTGGTCTGAGAGGATGATCAGCCACACTGGGACTGAGACACGGCCCAGACTCCTACGGGAGGCAGCAGTGGGGAATCTTGCGCAATGGGCGAAAGCCTGACGCAGCAACGCCGCGTGCGGGAAGAAGGCCTTCG…
ASV_260	SSU-ASV_293	OTU_106	Bacteria;Actinobacteria;Actinobacteria;Frankiales;Sporichthyaceae;	0	0	0	0	0	0	0	0	0	0	0	0	0	0	0	0	0	0	19	0	0	0	0	0	GACGAACGCTGGCGGCGTGCTTAACACATGCAAGTCGAGCGATGAAGCACCTTCGGGTGTGAATTAGCGGCGAACGGGTGAGGAACACGTGAGAAATCTGCCTTCAACACTGGGATAACTCCGGGAAACCGGGGCTAATACCGGATATGAAACCTGCGGGCATCCGCGGGTTTGGAAAGTTTTTCGGTTGAAGATGATCTCGCGGCCTATCAGCTTGTTGGTGAGGTAATGGCTCACCAAGGCGACGACGGGTAGCCGGCCTGAGAGGGCGACCGGCCACACTGGGACTGAGACACGGCCCAGACTCCTACGGGAGGCAGCAGTGGGGAATATTGGGCAATGGAGGAAACTCTGACCCAGCGACGCCGCGTGCGGGATGAAGGCCTTCGGGTTGTAAAC…
ASV_261	SSU-ASV_191	OTU_97	Bacteria;Actinobacteria;Actinobacteria;Frankiales;Sporichthyaceae;hgcI clade;	0	0	0	0	0	0	0	0	0	0	0	0	0	0	0	0	0	0	0	19	0	0	0	0	GACGAACGCTGGCGGCGTGCTTTACACATGCAAGTCGAACGATGAAGTTCCTTCGGGAATGGATTAGTGGCGAACGGGTGAGGAACACGTGAGAAATCTGCCCTTCATTTTGGGATAACTCCGGGAAACCGGGGCTAATACCAAATACTCCATCCTGGTGGCATCACTGGGCTGGGAAAGAATTTCGATGAAGGTTGATCTCGCGGCCTATCAGCTAGTTGGTGAGGTAATGGCTCACCAAGGCAACGACGGGTAGCCGGCCTGAGAGGGCGACCGGCCACACTGGGACTGAGACACGGCCCAGACTCCTACGGGAGGCAGCAGTGGGGAATATTGGGCAATGGGCGCAAGCCTGACCCAGCGACGCCGCGTGAGGGATGAAGGTCTTCGGATTGTAAA…
ASV_262	SSU-ASV_201	OTU_98	Bacteria;Actinobacteria;Actinobacteria;Frankiales;Sporichthyaceae;	0	0	0	18	0	0	0	0	0	0	0	0	0	0	0	0	0	0	0	0	0	0	0	0	GACGAACGCTGGCGGCGTGCTTTACACATGCAAGTCGAGCGATGAGATCCCTTCGGGGATGGATTAGCGGCGAACGGGTGAGGAACACGTGAGGAATCTGCCTTCAACACTGGGATAACTCCGGGAAACCGGGGCTAATACCGGATACGAGAGCTGCAGGCATCTGCGGCTCTGGAAAGTTTTTCGGTTGAAGATGACCTCGCGGCCTATCAGCTTGTTGGTGAGGTAATGGCTCACCAAGGCGACGACGGGTAGCCGGCCTGAGAGGGCGACCGGCCACACTGGGACTGAGACACGGCCCAGACTCCTACGGGAGGCAGCAGTGGGGAATATTGGGCAATGGAGGAAACTCTGACCCAGCGACGCCGCGTGCGGGATGAAGGCCTTCGGGTTGTAAAC…
ASV_263	SSU-ASV_345	OTU_119	Bacteria;Chloroflexi;Anaerolineae;Anaerolineales;Anaerolineaceae;uncultured;	0	0	0	0	0	18	0	0	0	0	0	0	0	0	0	0	0	0	0	0	0	0	0	0	GATGAACGCTGGCGGCGTGCCTAATACATGCAAGTCGAACGAAGAGTGTAGCAATATGCTCTGAGTGGCGAACGGGTGAGTAACACGTGGGTGACCTACCCCAAAGTGTGGAATAACTCCTCGAAAGAGGTGCTAATACCGCATGTGGTCCCAGAGATTAGAGGCTTAGGGACTAAAGACTTCGGTCGCTTTGGGAGGGGCCCGCGGCCCATCAGCTAGTTGGTGAGGTAATGGCTCACCAAGGCAATGACGGGTAGGGGACTTGAGAGGGTGACCCCCCACACTGGAACTGAAACACGGTCCAGACACCTACGGGTGGCAGCAGTAGGGAATATTGGTCAATGGGCGAAAGCCTGAACCAGCAACGCCGCGTGCGCGATGAAGGCCTTCGGGTCGTAA…
ASV_264	SSU-ASV_396	OTU_136	Bacteria;Proteobacteria;Alphaproteobacteria;SAR11 clade;Clade III;	0	0	0	0	0	0	0	0	18	0	0	0	0	0	0	0	0	0	0	0	0	0	0	0	AACGTACGCTGGCGGCACGCCTAACACATGCAAGTCGAACGCAGTAGCAATACTGAGTGGCAGACGGGTGAGTAACATGTGGGAATCTGCCTTGTGGTTCAGGACAACATTGGGAAACCGATGCTAATACTGGATAAGCCCTTACGGGGAAAGTTTTAATGCCATAAGATGAGCCCGCATTTGATTAGTTAGTTGGTGAGGTAATGGCTCACCAAGACAATGATCAATAGCTGATCTGAGAGGATGATCAGCCACACTGGGACTGAGACACGGCCCAGACTCCTACGGGAGGCAGCAGTGGGGAATCTTGCACAATGGAGGAAACTCTGATGCAGCGATGCCGCGTGAGTGAAGAAGGCCTTTGGGTTGTAAAGCTCTTTTGTAGGGGAAGATAATGAC…
ASV_265	SSU-ASV_255	OTU_103	Bacteria;Actinobacteria;Acidimicrobiia;Microtrichales;Ilumatobacteraceae;CL500-29 marine group;	0	0	0	0	0	0	0	0	0	18	0	0	0	0	0	0	0	0	0	0	0	0	0	0	GACGAACGCTGGCGGCGTGCTTAACACATGCAAGTCGAACGATGAAGTGGAGCTTGCTCCACGGATTAGTGGCGAACGGGTGAGGAACACGTGAGAAACCTGCCTCGGATTTTGGGATAACAAATGGAAACGTTTGCTAATACCAAATAACGTCGGAGAGTCACATGACTTTCTGACGAAAGGAATTCCGATTCGAGAGGGTCTCGCGGCCTATCAGCTAGTTGGCGGGGTAATGGCCCACCAAGGCAACGACGGGTAGCTGGTCTGAGAGGATGGTCAGCCACACTGGGACTGAGACACGGCCCAGACTCCTACGGGAGGCAGCAGTGGGGAATCTTGCGCAATGGGCGAAAGCCTGACGCAGCAACGCCGCGTGCGGGAAGAAGGCTTTCGGGCTGT…
ASV_266	SSU-ASV_195	OTU_101	Bacteria;Actinobacteria;Actinobacteria;Frankiales;Sporichthyaceae;hgcI clade;	0	0	0	0	0	0	0	0	0	0	0	0	0	0	0	0	0	0	18	0	0	0	0	0	GACGAACGCTGGCGGCGTGCTTAACACATGCAAGTCGAGCGATGAAGTTTCTTCGGAAATGGATTAGCGGCGAACGGGTGAGGAACACGTGAAGAATCTGCCCTCCACTTTGGGATAACACCGGGAAACCGGTGCTAATACCGAATATTGAAACATAAGTGGCATCACTGAGTTTTGAAAGAATTTCGGTGGAGGATGACTTCGCGGCCTATCAGCTAGTTGGTGAGGTAATGGCTCACCAAGGCAACGACGGGTAGCCGGCCTGAGAGGGCGACCGGCCACACTGGGACTGAGACACGGCCCAGACTCCTACGGGAGGCAGCAGTGGGGAATATTGGGCAATGGAGGAAACTCTGACCCAGCGACGCCGCGTGCGGGATGAAGGCCTTCGGGTTGTAA…
ASV_267	SSU-ASV_133	OTU_78	Bacteria;Actinobacteria;Acidimicrobiia;Microtrichales;Ilumatobacteraceae;CL500-29 marine group;	0	0	0	0	0	0	0	0	0	0	0	0	0	0	0	0	0	0	0	18	0	0	0	0	GACGAACGCTGGCGGCGGGCTTAACACATGCAAGTCGAACGAGGTTCACCGAGTAGCAATACGAGGGAAGACCTAGTGGCGAACGGGTGAGTATCACGTGAGAAACCAACCCCGGTCTCTGGGATAACAGTTGGAAACGACTGCTAATACTGGATGTCGTCGTACCCTCGCATGGGGGGATGACGAAAGGGTTACCGGATCGGGACGGTCTCGCGGCCTATCAGCTTGTTGGGGAGGTAACGGCTCACCAAGGCTTCGACGGGTAGCTGGTCTGAGAGGATGATCAGCCACACTGGGACTGAGACACGGCCCAGACTCCTACGGGAGGCAGCAGTGGGGAATCTTGCGCAATGGGCGAAAGCCTGACGCAGCCACGCCGCGTGCGGGATGAAGGCCCTA…
ASV_268	SSU-ASV_125	OTU_76	Bacteria;Actinobacteria;Acidimicrobiia;Microtrichales;Ilumatobacteraceae;CL500-29 marine group;	0	0	0	0	0	0	0	0	0	0	0	0	0	0	0	0	0	0	0	18	0	0	0	0	GACGAACGCTGGCGGCGTGCTTAACACATGCAAGTCGAACGGAATCCATGGTGTAGCAATACACCGGAAGATTTAGTGGCGAACGGGTGAGGATCACGTGAGAAACCTGCCCCAGACTTTGGGATAACAATTGGAAACGATTGCTAATACCGAATGACGTCGGAGAACCGCATGGTTCACTGACGAAAGGAAATCCGGTTTGGGAGGGTCTCGCGGCCTATCAGCTTGTTGGTGGGGTAATGGCCTACCAAGGCAACGACGGGTAGCTGGTCTGAGAGGATGATCAGCCACACTGGGACTGAGACACGGCCCAGACTCCTACGGGAGGCAGCAGTGGGGAATCTTGCGCAATGGGCGAAAGCCTGACGCAGCAACGCCGCGTGCGGGATGAAGGCCTTC…
ASV_269	SSU-ASV_294	OTU_98	Bacteria;Actinobacteria;Actinobacteria;Frankiales;Sporichthyaceae;	0	0	0	0	0	0	0	0	0	0	0	0	0	0	0	0	0	0	0	18	0	0	0	0	GACGAACGCTGGCGGCGTGCTTTACACATGCAAGTCGAGCGATGAGATCCCTTCGGGGATGGATTAGCGGCGAACGGGTGAGGAACACGTGAGGAATCTGCCTTCAACACTGGGATAACTCCGGGAAACCGGGGCTAATACCGGATACGAGGCCTGCAGGCATCTGCGGGTCTGGAAAGTTTTTCGGTTGAAGATGACCTCGCGGCCTATCAGCTTGTTGGTGAGGTAATGGCTCACCAAGGCGACGACGGGTAGCCGGCCTGAGAGGGCGACCGGCCACACTGGGACTGAGACACGGCCCAGACTCCTACGGGAGGCAGCAGTGGGGAATATTGGGCAATGGAGGAAACTCTGACCCAGCGACGCCGCGTGCGGGATGAAGGCCTTCGGGTTGTAAAC…
ASV_270	SSU-ASV_256	OTU_101	Bacteria;Actinobacteria;Actinobacteria;Frankiales;Sporichthyaceae;hgcI clade;	0	0	0	0	0	0	0	0	0	0	0	0	0	0	0	0	0	0	0	18	0	0	0	0	GACGAACGCTGGCGGCGTGCTTAACACATGCAAGTCGAGCGATGAAGTTTCTTCGGAAATGGATTAGCGGCGAACGGGTGAGGAACACGTGAAGAATCTGCCCTCCACTTTGGGATAACACCGGGAAACCGGTGCTAATACCGAATATTGAAACATAAGTGGCATCACTGAGTTTTGAAAGAATTTCGGTGGAGGATGACTTCGCGGCCTATCAGCTAGTTGGTGAGGTAATGGCTCACCAAGGCAACGACGGGTAGCCGGCCTGAGAGGGCGACCGGCCACACTGGGACTGAGACACGGCCCAGACTCCTACGGGAGGCAGCAGTGGGGAATATTGGGCAATGGAGGAAACTCTGACCCAGCGACGCCGCGTGCGGGATGAAGGCCTTCGGGTTGTAA…
ASV_271	SSU-ASV_201	OTU_98	Bacteria;Actinobacteria;Actinobacteria;Frankiales;Sporichthyaceae;	0	0	0	0	0	0	0	0	0	0	0	0	0	0	0	0	0	0	0	0	0	18	0	0	GACGAACGCTGGCGGCGTGCTTTACACATGCAAGTCGAGCGATGAGATCCCTTCGGGGATGGATTAGCGGCGAACGGGTGAGGAACACGTGAGGAATCTGCCTTCAACACTGGGATAACTCCGGGAAACCGGGGCTAATACCGGATACGAGAGCTGCAGGCATCTGCGGCTCTGGAAAGTTTTTCGGTTGAAGATGACCTCGCGGCCTATCAGCTTGTTGGTGAGGTAATGGCTCACCAAGGCGACGACGGGTAGCCGGCCTGAGAGGGCGACCGGCCACACTGGGACTGAGACACGGCCCAGACTCCTACGGGAGGCAGCAGTGGGGAATATTGGGCAATGGAGGAAACTCTGACCCAGCGACGCCGCGTGCGGGATGAAGGCCTTCGGGTTGTAAAC…
ASV_272	SSU-ASV_35	OTU_30	Bacteria;Nitrospirae;Nitrospira;Nitrospirales;Nitrospiraceae;Nitrospira;	0	17	0	0	0	0	0	0	0	0	0	0	0	0	0	0	0	0	0	0	0	0	0	0	AATGAACGCTGGCGGCGCGCCTAATACATGCAAGTCGAGCGAGAAGACGTAGCAATACGTTTGTAAAGCGGCGAACGGGTGAGGAATACATGGGTAACCTACCCTAGAGTGGGGAATAACCAGCCGAAAGGTTGGCTAATACCGCGTACGCTTCTTGGACTTCGGTTCAGGGAGGAAAGCGCTACCGAGGGTAGCGCGCTCTTGGATGGGCTCATGTCCTATCAGCTTGTTGGTGAGGTAACGGCTCACCAAGGCTTCGACGGGTAGCTGGTCTGAGAGGACGATCAGCCACACTGGCACTGCGACACGGGCCAGACTCCTACGGGAGGCAGCAGTAAGGAATATTGCGCAATGGGCGAAAGCCTGACGCAGCGACGCCGCGTGGGGGATGAAGGTCTT…
ASV_273	SSU-ASV_36	OTU_28	Bacteria;Chloroflexi;TK10;	0	17	0	0	0	0	0	0	0	0	0	0	0	0	0	0	0	0	0	0	0	0	0	0	GATAAACGCTGGCGGCGTGCCTTACCAATGCGAGTCGAACGAGGTCAGACTTCGGTCTGGTTGAGTGGCGTCCGGGTGCGTGACACGTCGGTGACCTACCCATTTGTGGGGAATACCCTGCCGAAAGGTGGGCTAATACCGCATACGATCCCTTCGTCGCAGAAGGGATGAAAGCTCGCAAGGGCGCTGATGGAGGGGCCGGCGGCCTATCAGCTAGTTGGTGGGGTAAAGGCCTACCAAGGCAACGACGGGGAGCCGATCTGAGAGGATGAACGGCCACAGTGGGACTGAGATATGGTCCACAGCCCTACGGGGTTTAGCATGGAGGAATCTTGCGCAACATCCGACAGGATGGCGCAGCAACGCCGCGTGGGGGATGAAGCCGTTTGCGGTGTAAAC…
ASV_274	SSU-ASV_111	OTU_70	Bacteria;Actinobacteria;Acidimicrobiia;Microtrichales;Ilumatobacteraceae;CL500-29 marine group;	0	0	0	17	0	0	0	0	0	0	0	0	0	0	0	0	0	0	0	0	0	0	0	0	GACGAACGCTGGCGGCGTGCTTAACACATGCAAGTCGAACGGGCTCCAAGTAGTAGCAATACTACGGAAGATCTAGTGGCGAACGGGTGAGTAACACGTGAGGAACCTACCCCGGACTCAGGGATAACAGACGGAAACATCTGCTAATACCTGATGCCGTCGGAGCATCACATGGTGCACTGACGAAAGAATCTCGGTTCGGGAGGGCCTCGCGGCCTATCAGCTTGTTGGTGGGGTAACGGCCTACCAAGGCGTCGACGGGTAGCTGGTCTGAGAGGATGATCAGCCACACTGGGACTGAGACACGGCCCAGACTCCTACGGGAGGCAGCAGTGGGGAATCTTGCGCAATGGGCGAAAGCCTGACGCAGCAACGCCGCGTGCGGGATGAAGGCCCTAG…
ASV_275	SSU-ASV_351	OTU_119	Bacteria;Chloroflexi;Anaerolineae;Anaerolineales;Anaerolineaceae;uncultured;	0	0	0	17	0	0	0	0	0	0	0	0	0	0	0	0	0	0	0	0	0	0	0	0	GATGAACGCTGGCGGCGTGCCTAATACATGCAAGTCGAACGAAGAGTGTAGCAATATGCTCTGAGTGGCGAACGGGTGAGTAACACGTGGGTGACCTACCCCAAAGTGTGGAATAACTCCTCGAAAGAGGTGCTAATACCGCATGTGGTCCCAGAGATTAGAGGCTTAGGGACTAAAGACTTCGGTCGCTTTGGGAGGGGCCCGCGGCCCATCAGCTAGTTGGTGAGGTAATGGCTCACCAAGGCAATGACGGGTAGGGGACTTGAGAGGGTGACCCCCCACACTGGAACTGAAACACGGTCCAGACACCTACGGGTGGCAGCAGTAGGGAATATTGGTCAATGGGCGAAAGCCTGAACCAGCAACGCCGCGTGCGCGATGAAGGCCTTCGGGTCGTAA…
ASV_276	SSU-ASV_197	OTU_101	Bacteria;Actinobacteria;Actinobacteria;Frankiales;Sporichthyaceae;hgcI clade;	0	0	0	17	0	0	0	0	0	0	0	0	0	0	0	0	0	0	0	0	0	0	0	0	GACGAACGCTGGCGGCGTGCTTAACACATGCAAGTCGAGCGATGAAGTTTCTTCGGAAATGGATTAGCGGCGAACGGGTGAGGAACACGTGAAGAATCTGCCCTCCACTTTGGGATAACACCGGGAAACCGGTGCTAATACCGAATATTGAAACATAAGTGGCATCACTGAGTTTTTAAAGAATTTCGGTGGAGGATGACTTCGCGGCCTATCAGCTAGTTGGTGAGGTAATGGCTCACCAAGGCAACGACGGGTAGCCGGCCTGAGAGGGCGACCGGCCACACTGGGACTGAGACACGGCCCAGACTCCTACGGGAGGCAGCAGTGGGGAATATTGGGCAATGGAGGAAACTCTGACCCAGCGACGCCGCGTGCGGGATGAAGGCCTTCGGGTTGTAA…
ASV_277	SSU-ASV_134	OTU_76	Bacteria;Actinobacteria;Acidimicrobiia;Microtrichales;Ilumatobacteraceae;CL500-29 marine group;	0	0	0	0	17	0	0	0	0	0	0	0	0	0	0	0	0	0	0	0	0	0	0	0	GACGAACGCTGGCGGCGTGCTTAACACATGCAAGTCGAACGGAATCCATGGTGTAGCAATACACCGGAAGATTTAGTGGCGAACGGGTGAGGATCACGTGAGAAACGTGCCCCAGACTCTGGGATAACAATTGGAAACGATTGCTAATACCGGATGACGTCGGAGAATCGCATGATTCACTGACGAAAGATATTTCGGTTTGGGAGCGTCTCGCGGCCTATCAGCTTGTTGGTGGGGTAATGGCCTACCAAGGCAACGACGGGTAGCTGGTCTGAGAGGATGATCAGCCACACTGGGACTGAGACACGGCCCAGACTCCTACGGGAGGCAGCAGTGGGGAATCTTGCGCAATGGGCGAAAGCCTGACGCAGCAACGCCGCGTGCGGGATGAAGGCCTTC…
ASV_278	SSU-ASV_209	OTU_101	Bacteria;Actinobacteria;Actinobacteria;Frankiales;Sporichthyaceae;hgcI clade;	0	0	0	0	17	0	0	0	0	0	0	0	0	0	0	0	0	0	0	0	0	0	0	0	GACGAACGCTGGCGGCGTGCTTAACACATGCAAGTCGAGCGATGAAGTTTCTTCGGAAATGGATTAGCGGCGAACGGGTGAGGAACACGTGAAGAATCTGCCCTCCACTTTGGGATAACACCGGGAAACCGGTGCTAATACCGAATATTGAAACATAAGTGGCATCACTGAGTTTTGAAAGAATTTCGGTGGAGGATGACTTCGCGGCCTATCAGCTAGTTGGTGAGGTAATGGCTCACCAAGGCAACGACGGGTAGCCGGCCTGAGAGGGCGACCGGCCACACTGGGACTGAGACACGGCCCAGACTCCTACGGGAGGCAGCAGTGGGGAATATTGGGCAATGGAGGAAACTCTGACCCAGCGACGCCGCGTGCGGGACGAAGGCCTTCGGGTTGTAA…
ASV_279	SSU-ASV_210	OTU_101	Bacteria;Actinobacteria;Actinobacteria;Frankiales;Sporichthyaceae;hgcI clade;	0	0	0	0	17	0	0	0	0	0	0	0	0	0	0	0	0	0	0	0	0	0	0	0	GACGAACGCTGGCGGCGTGCTTAACACATGCAAGTCGAGCGATGAAGTTTCTTCGGAAATGGATTAGCGGCGAACGGGTGAGGAACACGTGAAGAATCTGCCCTCCACTTTGGGATAACACCGGGAAACCGGTGCTAATACCGAATATTGAAACATAAGTGGCATCACTGAGTTTTGAAAGAATTTCGGTGGAGGATGACTTCGCGGCCTATCAGCTAGTTGGTGAGGTAATGGCTCACCAAGGCAACGACGGGTAGCCGGCCTGAGAGGGCGACCGGCCACACTGGGACTGAGACACGGCCCAGACTCCTACGGGAGGCAGCAGTGGGGAATATTGGGCAATGGAGGAAACTCTGACCCAGCGACGCCGCGTGCGGGATGAAGGCCTTCGGGTTGTAA…
ASV_280	SSU-ASV_135	OTU_67	Bacteria;Gemmatimonadetes;Gemmatimonadetes;Gemmatimonadales;Gemmatimonadaceae;uncultured;	0	0	0	0	0	17	0	0	0	0	0	0	0	0	0	0	0	0	0	0	0	0	0	0	GACGAACGCTGGCGGCGTGCTTAACACATGCAAGTCACGGGGGCCCGCAAGGGCAACCGGCGAACGGGTGCGTAACACGTGAGCAATCTGCCGATCTCTGGGGGATAGCCGGCCCAACGGCCGGGTAATACCGCATACGCTCATCGGGGGACATCCCCTGGTGAGGAAACCTCCGGGGGAGATCGAGGAGCTCGCGACCTATCAGCTAGTTGGTGAGGTAACGGCTCACCAAGGCTACGACGGGTAGCTGGTCTGAGAGGATGGCCAGCCACATTGGGACTGCGACACGGCCCAGACTCCTACGGGAGGCAGCAGTGGGGAATATTGCGCAATGGACGAAAGTCTGACGCAGCGACGCCGCGTGTGGGATGAAGCTCTTCGGGGTGTAAACCACTGTTG…
ASV_281	SSU-ASV_157	OTU_78	Bacteria;Actinobacteria;Acidimicrobiia;Microtrichales;Ilumatobacteraceae;CL500-29 marine group;	0	0	0	0	0	0	0	17	0	0	0	0	0	0	0	0	0	0	0	0	0	0	0	0	GACGAACGCTGGCGGCGGGCTTAACACATGCAAGTCGAACGAGGTTTACCGAGTAGCAATACGAGGGAAGACCTAGTGGCGAACGGGTGAGTATCACGTGAGAAACCAACCCCGGTCTCTGGGATAACAGTTGGAAACGACTGCTAATACTGGATGTCGTCGTACCCTCGCATGGGGGGATGACGAAAGGGTTACCGGATCGGGACGGTCTCGCGGCCTATCAGCTTGTTGGGGAGGTAACGGCTCACCAAGGCTTCGACGGGTAGCTGGTCTGAGAGGATGATCAGCCACACTGGGACTGAGACACGGCCCAGACTCCTACGGGAGGCAGCAGTGGGGAATCTTGCGCAATGGGCGAAAGCCTGACGCAGCCACGCCGCGTGCGGGATGAAGGCCCTA…
ASV_282	SSU-ASV_295	OTU_102	Bacteria;Actinobacteria;Actinobacteria;Frankiales;Sporichthyaceae;hgcI clade;	0	0	0	0	0	0	0	0	11	6	0	0	0	0	0	0	0	0	0	0	0	0	0	0	GACGAACGCTGGCGGCGTGCTTAACACATGCAAGTCGAGCGATGAAACACCTTCGGGTGTGAATTAGCGGCGAACGGGTGAGGAACACGTGAAGAATCTGCCTTCAACTCTGGGATAACTCCGGGAAACCGGGGCTAATACCGGATATGAGCCTTGATCGCATGATCGGGGCTGGAAAGTTTTTCGGTTGAAGATGACTTCGCGGCCTATCAGCTTGTTGGTGAGGTAATGGCTCACCAAGGCGACGACGGGTAGCCGGCCTGAGAGGGCGACCGGCCACACTGGGACTGAGACACGGCCCAGACTCCTACGGGAGGCAGCAGTGGGGAATATTGGGCAATGGAGGAAACTCTGACCCAGCGACGCCGCGTGAGGGATGAAGGCCTTCGGGTTGTAAAC…
ASV_283	SSU-ASV_196	OTU_101	Bacteria;Actinobacteria;Actinobacteria;Frankiales;Sporichthyaceae;hgcI clade;	0	0	0	0	0	0	0	0	0	17	0	0	0	0	0	0	0	0	0	0	0	0	0	0	GACGAACGCTGGCGGCGTGCTTAACACATGCAAGTCGAGCGATGAAGTTTCTTCGGAAATGGATTAGCGGCGAACGGGTGAGGAACACGTGAAGAATCTGCCCTCCACTTTGGGATAACACCGGGAAACCGGTGCTAATACCGAATATTGAAACATAAGTGGCATCACTGAGTTTTGAAAGAATTTCGGTGGAGGATGACTTCGCGGCCTATCAGCTAGTTGGTGAGGTAATGGCTCACCAAGGCAACGACGGGTAGCCGGCCTGAGAGGGCGACCGGCCACACTGGGACTGAGACACGGCCCAGACTCCTACGGGAGGCAGCAGTGGGGAATATTGGGCAATGGAGGAAACTCTGACCCAGCGACGCCGCGTGCGGGATGAAGGCCTTCGGGTTGTAA…
ASV_284	SSU-ASV_178	OTU_92	Bacteria;Actinobacteria;Acidimicrobiia;IMCC26256;	0	0	0	0	0	0	0	0	0	0	0	17	0	0	0	0	0	0	0	0	0	0	0	0	GACGAACGCTGGCGGCGCGCTTAACACATGCAAGTCGAACGTGAAGCGGGGCTTCGGCCCCGTGGAAAGTGGCGAACGGGTGCGTAACACGTGAGCAACCTGCCTCGGAGACCGGGATAACTCGGGGAAACTCGAGCTAATACCGGATGCCCTCCCCGGACCGCATGGTCTGGTGAGGAAATGGTCTTCCGCTCCGAGATGGGCTCGCGGCCTATCAGCTTGTTGGTGGGGTAATGGCCTACCAAGGCAACGACGGGTAGCTGGTCTGAGAGGATGTCCAGCCACACTGGAACTGAGACACGGTCCAGACTCCTACGGGAGGCAGCAGTGGGGAATCTTGCGCAATGGGCGAAAGCCTGACGCAGCGACGCCGCGTGCGGGATGAAGGCCCTCGGGTCG…
ASV_285	SSU-ASV_85	OTU_58	Bacteria;Bacteroidetes;Bacteroidia;Flavobacteriales;NS9 marine group;	0	0	0	0	0	0	0	0	0	0	0	0	17	0	0	0	0	0	0	0	0	0	0	0	GATGAACGCTAGCGGCAGGCCTAACACATGCAAGTTGAGGGGCAGCATGAATAATAGTAATATTATTTGATGGCGACCAGCGCACGGGTGCGTAACACGTATGCAATCTACCTCGTACATGGGCATAACTCCGAGAAATCGGTGCTAATTCCCAATAACACTATTGAAGTGGCATCACTTTATAGTTAAAGCTCCGGCGGTACGAGATGAGCATGCGTCCAATTAGCTAGTTGGTGAGGTAATGGCTCACCAAGGCTACGATTGGTAGGGGTTCTGAGAGGATGATCCCCCACACTGGTACTGAGACACGGACCAGACTCCTACGGGAGGCAGCAGTGAGGAATATTGCGCAATGGACGAAAGTCTGACGCAGCCATGCCGCGTGAAGGACGACTGCCC…
ASV_286	SSU-ASV_250	OTU_103	Bacteria;Actinobacteria;Acidimicrobiia;Microtrichales;Ilumatobacteraceae;CL500-29 marine group;	0	0	0	0	0	0	0	0	0	0	0	0	0	0	0	17	0	0	0	0	0	0	0	0	GACGAACGCTGGCGGCGTGCTTAACACATGCAAGTCGAACGATGAAGTGGAGCTTGCTCCACGGATTAGTGGCGAACGGGTGAGGAACACGTGAGAAACCTGCCCCAGACTTTGGGATAACAAATGGAAACGTTTGCTAATACCAAATACCGTCGGAGAGTCACATGACTTTCTGACGAAAGGTATTCCGGTTTGGGAGGGTCTCGCGGCCTATCAGCTAGTTGGCGGGGTAATGGCCCACCAAGGCAACGACGGGTAGCTGGTCTGAGAGGATGGTCAGCCACACTGGGACTGAGACACGGCCCAGACTCCTACGGGAGGCAGCAGTGGGGAATCTTGCGCAATGGGCGAAAGCCTGACGCAGCAACGCCGCGTGCGGGAAGAAGGCTTTCGGGCTGT…
ASV_287	SSU-ASV_296	OTU_106	Bacteria;Actinobacteria;Actinobacteria;Frankiales;Sporichthyaceae;	0	0	0	0	0	0	0	0	0	0	0	0	0	0	0	0	17	0	0	0	0	0	0	0	GACGAACGCTGGCGGCGTGCTTAACACATGCAAGTCGAGCGATGAAACACCTTCGGGTGTGAATTAGCGGCGAACGGGTGAGGAACACGTGAGAAATCTGCCTTCAACACTGGGATAACTCCGGGAAACCGGGGCTAATACCGGATATGAAATCTGCGGGCATCCGCGGATTTGGAAAGTTTTTCGGTTGAAGATGATCTCGCGGCCTATCAGCTTGTTGGTGAGGTAATGGCTCACCAAGGCGACGACGGGTAGCCGGCCTGAGAGGGCGACCGGCCACACTGGGACTGAGACACGGCCCAGACTCCTACGGGAGGCAGCAGTGGGGAATATTGGGCAATGGAGGAAACTCTGACCCAGCGACGCCGCGTGCGGGATGAAGGCCTTCGGGTTGTAAAC…
ASV_288	SSU-ASV_343	OTU_118	Bacteria;Bacteroidetes;Bacteroidia;Chitinophagales;Saprospiraceae;Candidatus Aquirestis;	0	0	0	0	0	0	0	0	0	0	0	0	0	0	0	0	17	0	0	0	0	0	0	0	GATGAACGCTAGCGGGAGGCTTAATACATGCAAGTCGAGCGGTAAGGTCTTCGGACCCTAGAGCGGCGCACGGGTGAGTAACGCGTACGAAACCTGCCTTTAAGAGAGGAATAGCCCTGGGAAACTGGGAGTAATACCTCATAGTATTCAATTACCGCATGGTGACTGGATTAAAGCTGAGGCGCTTAAAGATGGTCGTGCGTCTGATTAGCTAGTTGGTAGGGTAACGGCCTACCAAGGCGACGATCAGTAGGGGGCGTGAGAGCGTGGCCCCCCACACGGGTACTGAGACACGGACCCGACTCCTACGGGAGGCAGCAGTAAGGAATATTGGGCAATGGACGCAAGTCTGACCCAGCCATCCCGCGTGCAGGATGAATGCCCTATGGGTTGTAAACT…
ASV_289	SSU-ASV_99	OTU_63	Bacteria;Bacteroidetes;Bacteroidia;Cytophagales;Cyclobacteriaceae;Algoriphagus;	0	0	0	0	0	0	0	0	0	0	0	0	0	0	0	0	0	0	17	0	0	0	0	0	GATGAACGCTAGCGGCAGGCCTAATACATGCAAGTCGAGCGGCAAGTTGAGTAGTAATACTTAACCTAGAGCGGCGCACGGGTGCGTAACGCGTATGCAACCTACCTTTTACTGGGGGATAGCCCGGAGAAATCTGGATTAATACCCCATGGCATCTATGAATCGAATGGTTTGTAGCTTAAAGATTTATCGGTAAAAGATGGGCATGCGTCTGATTAGCTAGTTGGCGGGGTAACGGCCCACCAAGGCGACGATCAGTAGGGGTTCTGAGAGGAAGGTCCCCCACACTGGCACTGAGATACGGGCCAGACTCCTACGGGAGGCAGCAGTAGGGAATATTGGGCAATGGTCGCAAGACTGACCCAGCCATGCCGCGTGCAGGAAGACGGCCCTCTGGGT…
ASV_290	SSU-ASV_433	OTU_152	Bacteria;Chloroflexi;Chloroflexia;Chloroflexales;Roseiflexaceae;uncultured;	0	0	0	0	0	0	0	0	0	0	0	0	0	0	0	0	0	0	17	0	0	0	0	0	GACGAACGCTGGCGGCGTGCCTAATACATGCAAGTCGAACGCATCCTTCGGGGTGAGTGGCGCACGGCTGAGTAACACGTGGGAATCTGTCGTTTAGTGGGGGATAACGCATCGAAAGATACGCTAATCCCGCATACGCTCCGCAAGGAGGAAAGGCGCAAGTCGCTAAACGAGGAGCCTGCGGCCCATCAGGTAGTTGGAGAGGTAAAGGCTCACCAAGCCAATGACGGGTAGCTGGTCTGTGAGGACAACCAGCCAGACTGGGACTGAGAACGGCCCAGACTCCTACGGGAGGCAGCAGTAAGGAATTTTCGTCAATGGGGGAAACCCTGAACGAGCAACGCCGCGTGGAGGATGAAGGTTTTCGGATTGTAAACTCCTTTTGTGAGGGACGATAAT…
ASV_291	SSU-ASV_129	OTU_77	Bacteria;Actinobacteria;Acidimicrobiia;Microtrichales;Ilumatobacteraceae;CL500-29 marine group;	0	0	0	0	0	0	0	0	0	0	0	0	0	0	0	0	0	0	0	17	0	0	0	0	GACGAACGCTGGCGGCGTGCTTAACACATGCAAGTCGAACGGAATCCAATGTGTAGCAATACACAGGAAGATTTAGTGGCGAACGGGTGAGGAACACGTGAGAAACCTGCCCCGAACTCTGGGATAACAGTTGGAAACGACTGCTAATACCGGATGCCGTCGAGGAGTCGCATGGCTCTTTGACGAAAGAATCTTGGTTCGGGAGGGTCTCGCGACCTATCAGCTTGTTGGCGGGGTAATGGCCCACCAAGGCTACGACGGGTAGCTGGTCTGAGAGGATGATCAGCCACACTGGGACTGAGACACGGCCCAGACTCCTACGGGAGGCAGCAGTGGGGAATCTTGCGCAATGGGCGAAAGCCTGACGCAGCAACGCCGCGTGCGGGAAGAAGGCCTTCG…
ASV_292	SSU-ASV_46	OTU_20	Bacteria;Actinobacteria;Thermoleophilia;Solirubrobacterales;Solirubrobacteraceae;Conexibacter;	0	0	0	0	0	0	0	0	0	0	0	0	0	0	0	0	0	0	0	17	0	0	0	0	GACGAACGCTGGCGGCGTGCTTAACACATGCAAGTGGGGCGACGAACCAGACTTCGGTCTGGGGCAGAGCCGCGAACGGGTGAGTAACACGTGGGCAACCTGCCCCGTTGATCGGGACAACCCTAGGAAACTGGGGCTAATACCGAATGAGGTGCCAACTCATAAGAGTTGTCACGAAAGGAAGCTTCGGCCTCCGCGACGGGATGGGCCCGCGGCCCATTAGTTAGTTGGTGGGGTAACGGCCTACCAAGGCATCGATGGGTAGCTGGTCTGAGAGGACGATCAGCCACACTGGGACTGAGACACGGCCCAGACTCCTACGGGAGGCTGCAGTGGGGAATCTTGCGCAATGCACGAAAGTGTGACGCAGCAACGCCGCGTGGAGGAAGAAGGCTCTCG…
ASV_293	SSU-ASV_257	OTU_105	Bacteria;Actinobacteria;Actinobacteria;Frankiales;Sporichthyaceae;hgcI clade;	0	0	0	0	0	0	0	0	0	0	0	0	0	0	0	0	0	0	0	17	0	0	0	0	GACGAACGCTGGCGGCGTGCTTAACACATGCAAGTCGAACGATGAACTTCCTTCGGGAAGGGATTAGTGGCGAACGGGTGAGTAACACGTGAGAAATCTGCCCTTCACTCTGGAATAACTCCGGGAAACCGGAGCTAATACCGGATACTCAAATCTGGCGGCATCGCTGGATTTGGAAAGTTTTTCGGTGAGGGATGATCTCGCGGCCTATCAGCTTGTTGGTGAGGTAACGGCTCACCAAGGCTACGACGGGTAACCGGCCTGAGAGGGCGAACGGTCACACTGGGACTGAGACACGGCCCAGACTCCTACGGGAGGCAGCAGTGGGGAATATTGGGCAATGGGCGCAAGCCTGACCCAGCGACGCCGCGTGAGGGATGAAGGCCTTCGGGTTGTAAA…
ASV_294	SSU-ASV_345	OTU_119	Bacteria;Chloroflexi;Anaerolineae;Anaerolineales;Anaerolineaceae;uncultured;	0	0	0	0	0	0	0	0	0	0	0	0	0	0	0	0	0	0	0	0	0	17	0	0	GATGAACGCTGGCGGCGTGCCTAATACATGCAAGTCGAACGAAGAGTGTAGCAATATGCTCTGAGTGGCGAACGGGTGAGTAACACGTGGGTGACCTACCCCAAAGTGTGGAATAACTCCTCGAAAGAGGTGCTAATACCGCATGTGGTCCCAGAGATTAGAGGCTTAGGGACTAAAGACTTCGGTCGCTTTGGGAGGGGCCCGCGGCCCATCAGCTAGTTGGTGAGGTAATGGCTCACCAAGGCAATGACGGGTAGGGGACTTGAGAGGGTGACCCCCCACACTGGAACTGAAACACGGTCCAGACACCTACGGGTGGCAGCAGTAGGGAATATTGGTCAATGGGCGAAAGCCTGAACCAGCAACGCCGCGTGCGCGATGAAGGCCTTCGGGTCGTAA…
ASV_295	SSU-ASV_258	OTU_97	Bacteria;Actinobacteria;Actinobacteria;Frankiales;Sporichthyaceae;hgcI clade;	0	0	0	0	0	0	0	0	0	0	0	0	0	0	0	0	0	0	0	0	0	0	0	17	GACGAACGCTGGCGGCGTGCTTTACACATGCAAGTCGAACGATGAAGTTCCTTCGGGAATGGATTAGTGGCGAACGGGTGAGGAACACGTGAGAAATCTGCCCTTCATTTTGGGATAACTCCGGGAAACCGGGGCTAATACCAAATACTCCATCCCGGTGGCATCACTGGGCTGGGAAAGAATTTCGATGAAGGTTGATCTCGCGGCCTATCAGCTAGTTGGTGAGGTAATGGCTCACCAAGGCAACGACGGGTAGCCGGCCTGAGAGGGCGACCGGCCACACTGGGACTGAGACACGGCCCAGACTCCTACGGGAGGCAGCAGTGGGGAATATTGGGCAATGGGCGCAAGCCTGACCCAGCGACGCCGCGTGAGGGATGAAGGTCTTCGGATTGTAAA…
ASV_296	SSU-ASV_18	OTU_15	Bacteria;Proteobacteria;Deltaproteobacteria;PB19;	0	3	0	0	0	13	0	0	0	0	0	0	0	0	0	0	0	0	0	0	0	0	0	0	AACGAACGCTGGCGGCGTGCCTAACACATGCAAGTCGAACGTGAAAGGGCTTCGGCCTGAGTAAAGTGGCGCACGGGTGAGTAACGCGTGGGTAATCTGCCTCCGGGCGGGGGATAACGGGTCGAAAGGCCCGCTAATACCGCATGAGACCACGGCCTCGAGGGGTTGTGGGAAAAGATGGGGATCTTCGGACCTGTCACCTGGAGATGAGCCCGCGTACCATTAGGTAGTTGGTGAGGTAACGGCCCACCAAGCCGAAGATGGTTAGCTGGTCTGAGAGGATGATCAGCCACACTGGAACTGAGACACGGTCCAGACTCCTACGGGAGGCAGCAGTGGGGAATATTGCGCAATGGGGGAAACCCTGACGCAGCAACGCCGCGTGTGTGATGAAGGCCC…
ASV_297	SSU-ASV_158	OTU_84	Bacteria;Actinobacteria;Acidimicrobiia;Microtrichales;Ilumatobacteraceae;CL500-29 marine group;	0	8	0	8	0	0	0	0	0	0	0	0	0	0	0	0	0	0	0	0	0	0	0	0	GACGAACGCTGGCGGCGGGCTTAACACATGCAAGTCGAACGAGGTCCATCTTGTAGCAATACAAGTGAAGACCTAGTGGCGAACGGGTGAGGAACACGTGAGAAATTTGCCCCGAACTTTGGGATAACAGTTGGAAACGACTGCTAATACCGAATGCCGTTACGAAGTGGCATCACTTTGTAACGAAAGAATTTCGGTTCGGGAGAATCTCGCGGCCTATCAGCTTGTTGGTGAGGTAACGGCTCACCAAGGCTACGACGGGTAGCTGGTCTGAGAGGATGATCAGCCACACTGGGACTGAGACACGGCCCAGACTCCTACGGGAGGCAGCAGTGGGGAATCTTGTGCAATGGACGAAAGTCTGACACAGCCACGCCGCGTGCGGGAAGAAGGCCTTCG…
ASV_298	SSU-ASV_53	OTU_35	Bacteria;Acidobacteria;Holophagae;Holophagales;Holophagaceae;marine group;	0	0	0	16	0	0	0	0	0	0	0	0	0	0	0	0	0	0	0	0	0	0	0	0	AATGAACGCTGGCGGCGTGCCTTACACATGCAAGTCGAATGTGTCGCAAGACACATGGCAGACGGGTGAGTAACACGTGGGAAACTTACCTCTTAGTGGGGAATAACGCTCCGAAAGGAGCGGTAATACCGCATGAGACCTATCGCTGGGATGCGATAGATGAAAGCTGGGGATCGTAAGACCTAGCGCTGAGAGAGAGTCCTGCGTCTGATTAGTTAGTTGGTGAGGTAACGGCTCACCAAGACTTCGATCAGTAGCCGGCCTGAGAGGGCGATCGGCCACACTGGAACTGAGACACGGTCCAGACTCCTACGGGAGGCAGCAGTGGGGAATCTTGCGCAATGGGCGAAAGCCTGACGCAGCAACGCCGCGTGGGTGATGAAGGTCTTCGGATTGTAA…
ASV_299	SSU-ASV_397	OTU_136	Bacteria;Proteobacteria;Alphaproteobacteria;SAR11 clade;Clade III;	0	0	0	16	0	0	0	0	0	0	0	0	0	0	0	0	0	0	0	0	0	0	0	0	AACGTACGCTGGCGGCACGCCTAACACATGCAAGTCGAACGCAGTAGCAATACTGAGTGGCAGACGGGTGAGTAACATGTGGGAATCTGCCTTGTGGTTCAGGACAACATTGGGAAACTGATGCTAATACTGGATAAGCCCTTACGGGGAAAGTTTTAATGCCATAAGATGAGCCCGCATTTGATTAGTTAGTTGGTGAGGTAATGGCTCACCAAGACAATGATCAATAGCTGATCTGAGAGGATGATCAGCCACACTGGGACTGAGACACGGCCCAGACTCCTACGGGAGGCAGCAGTGGGGAATCTTGCACAATGGAGGAAACTCTGATGCAGCGATGCCGCGTGAGTGAAGAAGGCCTTTGGGTTGTAAAGCTCTTTTGTAGGGGAAGATAATGAC…
ASV_300	SSU-ASV_259	OTU_104	Bacteria;Actinobacteria;Actinobacteria;Frankiales;Sporichthyaceae;hgcI clade;	0	0	0	0	0	0	16	0	0	0	0	0	0	0	0	0	0	0	0	0	0	0	0	0	GACGAACGCTGGCGGCGTGCTTTATACATGCAAGTCGAACGATGAAGTTCCTTCGGGAATGGATTAGTGGCGAACGGGTGAGGAACACGTGAGAAACCTGCCTTTCATTCTGGGATAACACCGGGAAACCGGTGCTAATACCGGATACTCCGTCTTGGCGGCATCGCCGAGCCGGGAAAAAATTTTGATGAAAGATGGTCTCGCGGCCTATCAGCTAGTTGGTGAGGTAATGGCTCACCAAGGCGACGACGGGTAGCCGGCCTGAGAGGGCGACCGGCCACACTGGGACTGAGACACGGCCCAGACTCCTACGGGAGGCAGCAGTAGGGAATATTGGGCAATGGGCGCAAGCCTGACCCAGCGACGCCGCGTGAGGGATGAAGGTCTTCGGATTGTAAA…
ASV_301	SSU-ASV_244	OTU_103	Bacteria;Actinobacteria;Acidimicrobiia;Microtrichales;Ilumatobacteraceae;CL500-29 marine group;	0	0	0	0	0	0	0	16	0	0	0	0	0	0	0	0	0	0	0	0	0	0	0	0	GACGAACGCTGGCGGCGTGCTTAACACATGCAAGTCGAACGATGAAGTGGAGCTTGCTCCACTGATTAGTGGCGAACGGGTGAGGAACACGTGAGAAACCTGCCTCGGATTTTGGGATAACAAATGGAAACGTTTGCTAATACCAAATAACGTCGGAGAGCTTCATGGCTTTCTGACGAAAGGAATTCCGATTCGAGAGGGTCTCGCGGCCTATCAGCTTGTTGGCGGGGTAATGGCCCACCAAGGCAACGACGGGTAGCTGGTCTGAGAGGATGGTCAGCCACACTGGGACTGAGACACGGCCCAGACTCCTACGGGAGGCAGCAGTGGGGAATCTTGCGCAATGGGCGAAAGCCTGACGCAGCAACGCCGCGTGCGGGAAGAAGGCTTTCGGGCTGT…
ASV_302	SSU-ASV_201	OTU_98	Bacteria;Actinobacteria;Actinobacteria;Frankiales;Sporichthyaceae;	0	0	0	0	0	0	0	16	0	0	0	0	0	0	0	0	0	0	0	0	0	0	0	0	GACGAACGCTGGCGGCGTGCTTTACACATGCAAGTCGAGCGATGAGATCCCTTCGGGGATGGATTAGCGGCGAACGGGTGAGGAACACGTGAGGAATCTGCCTTCAACACTGGGATAACTCCGGGAAACCGGGGCTAATACCGGATACGAGAGCTGCAGGCATCTGCGGCTCTGGAAAGTTTTTCGGTTGAAGATGACCTCGCGGCCTATCAGCTTGTTGGTGAGGTAATGGCTCACCAAGGCGACGACGGGTAGCCGGCCTGAGAGGGCGACCGGCCACACTGGGACTGAGACACGGCCCAGACTCCTACGGGAGGCAGCAGTGGGGAATATTGGGCAATGGAGGAAACTCTGACCCAGCGACGCCGCGTGCGGGATGAAGGCCTTCGGGTTGTAAAC…
ASV_303	SSU-ASV_211	OTU_102	Bacteria;Actinobacteria;Actinobacteria;Frankiales;Sporichthyaceae;hgcI clade;	0	0	0	0	0	0	0	0	6	10	0	0	0	0	0	0	0	0	0	0	0	0	0	0	GACGAACGCTGGCGGCGTGCTTAACACATGCAAGTCGAGCGATGAAACTACTTCGGTAGTGAATTAGCGGCGAACGGGTGAGGAACACGTGAGGAATCTGCCTTCTACACTGGGATAACTCCGGGAAACCGGGGCTAATACCGGATATGAAACTTGGTGGCATCACCGAGTTTGGAAAGTTTTTCGGTAGAAGATGACCTCGCGGCCTATCAGCTTGTTGGTGAGGTAATGGCTCACCAAGGCGACGACGGGTAGCCGGCCTGAGAGGGCGACCGGCCACACTGGGACTGAGACACGGCCCAGACTCCTACGGGAGGCAGCAGTGGGGAATATTGGGCAATGGAGGAAACTCTGACCCAGCGACGCCGCGTGCGGGATGAAGGCCTTCGGGTTGTAAAC…
ASV_304	SSU-ASV_206	OTU_98	Bacteria;Actinobacteria;Actinobacteria;Frankiales;Sporichthyaceae;	0	0	0	0	0	0	0	0	11	5	0	0	0	0	0	0	0	0	0	0	0	0	0	0	GACGAACGCTGGCGGCGTGCTTTACACATGCAAGTCGAGCGATGAGATCCCTTCGGGGAAGGATTAGCGGCGAACGGGTGAGGAACACGTGAGGAATCTGCCTTCAACACTGGGATAACTCCGGGAAACCGGGGCTAATACCGGATACGAGACCTGCAGGCATCTGCGGGTCTGGAAAGTTTTTCGGTTGAAGATGACCTCGCGGCCTATCAGCTTGTTGGTGAGGTAATGGCTCACCAAGGCGACGACGGGTAGCCGGCCTGAGAGGGCGACCGGCCACACTGGGACTGAGACACGGCCCAGACTCCTACGGGAGGCAGCAGTGGGGAATATTGGGCAATGGAGGGAACTCTGACCCAGCGACGCCGCGTGCGGGATGAAGGCCTTCGGGTTGTAAAC…
ASV_305	SSU-ASV_195	OTU_101	Bacteria;Actinobacteria;Actinobacteria;Frankiales;Sporichthyaceae;hgcI clade;	0	0	0	0	0	0	0	0	8	8	0	0	0	0	0	0	0	0	0	0	0	0	0	0	GACGAACGCTGGCGGCGTGCTTAACACATGCAAGTCGAGCGATGAAGTTTCTTCGGAAATGGATTAGCGGCGAACGGGTGAGGAACACGTGAAGAATCTGCCCTCCACTTTGGGATAACACCGGGAAACCGGTGCTAATACCGAATATTGAAACATAAGTGGCATCACTGAGTTTTGAAAGAATTTCGGTGGAGGATGACTTCGCGGCCTATCAGCTAGTTGGTGAGGTAATGGCTCACCAAGGCAACGACGGGTAGCCGGCCTGAGAGGGCGACCGGCCACACTGGGACTGAGACACGGCCCAGACTCCTACGGGAGGCAGCAGTGGGGAATATTGGGCAATGGAGGAAACTCTGACCCAGCGACGCCGCGTGCGGGATGAAGGCCTTCGGGTTGTAA…
ASV_306	SSU-ASV_7	OTU_6	Bacteria;Verrucomicrobia;Verrucomicrobiae;Opitutales;Opitutaceae;Lacunisphaera;	0	0	0	0	0	0	0	0	0	16	0	0	0	0	0	0	0	0	0	0	0	0	0	0	AATGAACGCTGGCGGCGTGGTTAAGACATGCAAGTCGAACGGTTTTTCAGGTGTAGCAATACATTTGAAAAGCAGTGGCGAACGGGTGCGTAACACGTGAACAATCTACCTTTTAGTGTGGAATAGCTCGGCGAAAGCCGGATTAATACCGCATGTGGTTGTCCTTCTCCTGGAGGGCATACTAAAGTCAGGGACCGCAAGGCCTGGCGCTATCAGAGGAGTTCGCGGCCTATCAGCTAGTTGGCGAGGTAACGGCTCACCAAGGCTAAGACGGGTAGCTGATCTGAGAGGATGATCAGCCACACTGGAACTGAGACACGGTCCAGACACCTACGGGTGGCAGCAGTTTCGAATCATTCACAATGGGCGAAAGCCTGATGGTGCGACGCCGCGTGAGGG…
ASV_307	SSU-ASV_287	OTU_102	Bacteria;Actinobacteria;Actinobacteria;Frankiales;Sporichthyaceae;hgcI clade;	0	0	0	0	0	0	0	0	0	0	12	0	4	0	0	0	0	0	0	0	0	0	0	0	GACGAACGCTGGCGGCGTGCTTAACACATGCAAGTCGAGCGATGAAACACCTTCGGGTGTGAATTAGCGGCGAACGGGTGAGGAACACGTGAAGAATCTGCCTTCAACTCTGGGATAACTCCGGGAAACCGGGGCTAATACCGGATATGAGCCTTGATCGCATGATCGGGGCTGGAAAGTTTTTCGGTTGAAGATGACTTCGCGGCCTATCAGCTTGTTGGTGAGGTAATGGCTCACCAAGGCGACGACGGGTAGCCGGCCTGAGAGGGCGACCGGCCACACTGGGACTGAGACACGGCCCAGACTCCTACGGGAGGCAGCAGTGGGGAATATTGGGCAATGGAGGAAACTCTGACCCAGCGACGCCGCGTGAGGGATGAAGGCCTTCGGGTTGTAAAC…
ASV_308	SSU-ASV_352	OTU_119	Bacteria;Chloroflexi;Anaerolineae;Anaerolineales;Anaerolineaceae;uncultured;	0	0	0	0	0	0	0	0	0	0	0	0	0	0	0	0	0	16	0	0	0	0	0	0	GATGAACGCTGGCGGCGTGCCTAATACATGCAAGTCGAACGAAGAGTGTAGCAATATGCTCTGAGTGGCGAACGGGTGAGTAACACGTGGGTGACCTACCCCAAAGTGTGGAATAACTCCTCGAAAGAGGTGCTAATACCGCATGTGGTCCCAGAGATTAGAGGCTTAGGGACTAAAGATTTCGGTCGCTTTGGGAGGGGCCCGCGGCCCATCAGCTAGTTGGTGAGGTAATGGCTCACCAAGGCAATGACGGGTAGGGGACTTGAGAGGGTGACCCCCCACACTGGAACTGAAACACGGTCCAGACACCTACGGGTGGCAGCAGTAGGGAATATTGGTCAATGGGCGAAAGCCTGAACCAGCAACGCCGCGTGCGCGATGAAGGCCTTCGGGTCGTAA…
ASV_309	SSU-ASV_112	OTU_66	Bacteria;Actinobacteria;Acidimicrobiia;Microtrichales;Ilumatobacteraceae;CL500-29 marine group;	0	0	0	0	0	0	0	0	0	0	0	0	0	0	0	0	0	0	16	0	0	0	0	0	GACGAACGCTGGCGGCGTGCTTAACACATGCAAGTCGAACGAGATCCAATGTGTAGCAATACACATGAAGATCTAGTGGCGAACGGGTGAGGAACACGTGAGAAACGTACCCCAGACTTTGGGATAACAGTTCGAAAGGACTGCTAATACCAAATAACGTCGGAACTCCGCATGGAAATCTGACGAAAGGGATTCCGGTTTGGGAGCGTCTCGCGGACCTATCAGCTAGTTGGAGGGGTAACGGCCCACCAAGGCAACGACGGGTAGCTGGTCTGAGAGGATGGTCAGCCACACTGGGACTGAGACACGGCCCAGACTCCTACGGGAGGCAGCAGTGGGGAATCTTGCGCAATGGGCGAAAGCCTGACGCAGCAACGCCGCGTGCGGGAAGAAGGCTTT…
ASV_310	SSU-ASV_136	OTU_76	Bacteria;Actinobacteria;Acidimicrobiia;Microtrichales;Ilumatobacteraceae;CL500-29 marine group;	0	0	0	0	0	0	0	0	0	0	0	0	0	0	0	0	0	0	0	16	0	0	0	0	GACGAACGCTGGCGGCGTGCTTAACACATGCAAGTCGAACGGAATCCATGGTGTAGCAATACACCGGAAGATTTAGTGGCGAACGGGTGAGGATCACGTGAGAAACCTGCCCCAGACTTTGGGATAACAGTTGGAAACGACTGCTAATACCGAATGACGTCGGAGAACCGCATGGTTCACTGACGAAAGGAAACCCGGTTTGGGAGGGTCTCGCGGCCTATCAGCTTGTTGGTGGGGTAATGGCCTACCAAGGCAACGACGGGTAGCTGGTCTGAGAGGATGATCAGCCACACTGGGACTGAGACACGGCCCAGACTCCTACGGGAGGCAGCAGTGGGGAATCTTGCGCAATGGGCGAAAGCCTGACGCAGCAACGCCGCGTGCGGGATGAAGGCCTTC…
ASV_311	SSU-ASV_100	OTU_63	Bacteria;Bacteroidetes;Bacteroidia;Cytophagales;Cyclobacteriaceae;Algoriphagus;	0	0	0	0	0	0	0	0	0	0	0	0	0	0	0	0	0	0	0	0	16	0	0	0	GATGAACGCTAGCGGCAGGCCTAATACATGCAAGTCGAGCGGCAAGTTGAGTAGTAATACTTAACCTAGAGCGGCGCACGGGTGCGTAACGCGTATGCAACCTACCTTTTACTGGGGGATAGCCCGGAGAAATCTGGATTAATACCCCATGGCATCTATGAATCGAATGGTTTGTAGCTTAAAGATTTATCGGTAAAAGATGGGCATGCGTCTGATTAGCTAGTTGGCGGGGTAACGGCCCACCAAGGCGACGATCAGTAGGGGTTCTGAGAGGAAGGTCCCCCACACTGGCACTGAGATACGGGCCAGACTCCTACGGGAGGCAGCAGTAGGGAATATTGGGCAATGGTCGCAAGACTGACCCAGCCATGCCGCGTGCAGGAAGACGGCCCTCTGGGT…
ASV_312	SSU-ASV_101	OTU_66	Bacteria;Actinobacteria;Acidimicrobiia;Microtrichales;Ilumatobacteraceae;CL500-29 marine group;	15	0	0	0	0	0	0	0	0	0	0	0	0	0	0	0	0	0	0	0	0	0	0	0	GACGAACGCTGGCGGCGTGCTTAACACATGCAAGTCGAACGAGATCCAATGTGTAGCAATACACAGGAAGATCTAGTGGCGAACGGGTGAGGAACACGTGAGAAACGTACCCCAGACTTTGGGATAACAGTTCGAAAGGACTGCTAATACCAAATAACGTCGGAAGTCCGCATGGACATCTGACGAAAGGGATTCCGGTTTGGGAGCGTCTCGCGGACCTATCAGCTAGTTGGAGGGGTAACGGCCCACCAAGGCAACGACGGGTAGCTGGTCTGAGAGGATGGTCAGCCACACTGGGACTGAGACACGGCCCAGACTCCTACGGGAGGCAGCAGTGGGGAATCTTGCGCAATGGGCGAAAGCCTGACGCAGCAACGCCGCGTGCGGGAAGAAGGCTTT…
ASV_313	SSU-ASV_54	OTU_35	Bacteria;Acidobacteria;Holophagae;Holophagales;Holophagaceae;marine group;	0	15	0	0	0	0	0	0	0	0	0	0	0	0	0	0	0	0	0	0	0	0	0	0	AATGAACGCTGGCGGCGTGCCTTACACATGCAAGTCGGATGTGTCGCAAGACACATGGCAGACGGGTGAGTAACACGTGGGAAACTTACCTCTTAGTGGGGAATAACGCTCCGAAAGGAGCGGTAATACCGCATGAGACCTATCGCTGGGATGCGATAGATGAAAGCTGGGGATCGTAAGACCTAGCGCTGAGAGAGAGTCCTGCGTCTGATTAGTTAGTTGGTGAGGTAACGGCTCACCAAGACTTCGATCAGTAGCCGGCCTGAGAGGGCGATCGGCCACACTGGAACTGAGACACGGTCCAGACTCCTACGGGAGGCAGCAGTGGGGAATCTTGCGCAATGGGCGAAAGCCTGACGCAGCAACGCCGCGTGGGTGATGAAGGTCTTCGGATTGTAA…
ASV_314	SSU-ASV_130	OTU_78	Bacteria;Actinobacteria;Acidimicrobiia;Microtrichales;Ilumatobacteraceae;CL500-29 marine group;	0	0	15	0	0	0	0	0	0	0	0	0	0	0	0	0	0	0	0	0	0	0	0	0	GACGAACGCTGGCGGCGTGCTTAACACATGCAAGTCGAACGAGGTCCACTGAGTAGCAATACAAGGGAAGACCTAGTGGCGAACGGGTGAGTATCACGTGAGAAACCAACCCCGGTCTCTGGGATAACAGTTGGAAACGACTGCTAATACTGGATGTCGTCGTACCCTCGCATGGGGGGATGACGAAAGGGTTACCGGATCGGGACGGTCTCGCGGCCTATCAGCTTGTTGGGGAGGTAACGGCTCACCAAGGCTTCGACGGGTAGCTGGTCTGAGAGGATGATCAGCCACACTGGGACTGAGACACGGCCCAGACTCCTACGGGAGGCAGCAGTGGGGAATCTTGCGCAATGGGCGAAAGCCTGACGCAGCAACGCCGCGTGCGGGATGAAGGCCTTA…
ASV_315	SSU-ASV_174	OTU_90	Bacteria;Actinobacteria;Actinobacteria;Frankiales;Sporichthyaceae;hgcI clade;	0	0	0	0	15	0	0	0	0	0	0	0	0	0	0	0	0	0	0	0	0	0	0	0	GACGAACGCTGGAGGCGTGCTTAACACATGCAAGTCGAACGATGAAGTGGAGCTTGCTCCACGGATTAGTGGCGAACGGGTGAGTAACACGTGAATAACCTGCCCTCAATTTCGGAATAACCCAGGGAAACCTGGGCTAATACCGGATACGTAAACCTGTGGCATCACATGGTTTTGGAAAGTTTTTCGATTGAGGATGGATTCGCGGCCTATCAGCTTGTTGGTGAGGTAATGGCTCACCAAGGCGACGACGGGTAGCCGGCCTGAGAGGGTGGACGGCCACACTGGGACTGAGACACGGCCCAGACTCCTACGGGAGGCAGCAGTGGGGAATATTGCGCAATGGACGAAAGTCTGACGCAGCGACGCCTCGTGAGGGACGAAGGTCTTCGGATTGTA…
ASV_316	SSU-ASV_260	OTU_103	Bacteria;Actinobacteria;Acidimicrobiia;Microtrichales;Ilumatobacteraceae;CL500-29 marine group;	0	0	0	0	0	0	15	0	0	0	0	0	0	0	0	0	0	0	0	0	0	0	0	0	GACGAACGCTGGCGGCGTGCTTAACACATGCAAGTCGAACGATGAAGTGGAGCTTGCTCCACGGATTAGTGGCGAACGGGTGAGGAACACGTGAGAAACCTGCCTCGGATTTTGGGATAACAAATGGAAACGTTTGCTAATACCAAATAACTTCGGAGAGTCACATGACTTTCTGACGAAAGGAATTCCGATTCGAGAGGGTCTCGCGGCCTATCAGCTTGTTGGCGGGGTAATGGCCCACCAAGGCAACGACGGGTAGCTGGTCTGAGAGGATGGTCAGCCACACTGGGACTGAGACACGGCCCAGACTCCTACGGGAGGCAGCAGTGGGGAATCTTGCGCAATGGGCGAAAGCCTGACGCAGCAACGCCGCGTGCGGGAAGAAGGCTTTCGGGCTGT…
ASV_317	SSU-ASV_3	OTU_3	Unclassified;	0	0	0	0	0	0	0	15	0	0	0	0	0	0	0	0	0	0	0	0	0	0	0	0	AACGAACGCTGGCGGCGTGGATAAGACATGCAAGTCGAGCGGAGCAGCTCGGGTAGAAATATCCGGGCTGTTCAGCGGCGCAAGGGTGCGTAACACGTGGGTAATTTGCCCTGAAGATTGGGATAACTCCGAGAAATCGGAGTTAATACCGAATATGATGCTTGGAAGGCATCTTTTAGACATCAAAGTTGGGGACCGCAAGGCCTGACGCTTTAGGATTAGCCCGCGGCCTATCAGCTAGTTGGCGAGGTAACGGCTCACCAAGGCAAAGACGGGTAGCTGGTCTGAGAGGACGACCAGCCACACTGGAACTGAGACACGGTCCAGACACCTACGGGTGGCAGCAGTCGAGAATTTTTCTCAATGGGGGAAACCCTGAAGGAGCGACGCCGCGTGGGG…
ASV_318	SSU-ASV_398	OTU_136	Bacteria;Proteobacteria;Alphaproteobacteria;SAR11 clade;Clade III;	0	0	0	0	0	0	0	15	0	0	0	0	0	0	0	0	0	0	0	0	0	0	0	0	AACGTACGCTGGCGGCACGCCTAACACATGCAAGTCGAACGCAGTAGCAATACTGAGTGGCAGACGGGTGAGTAACATGTGGGAATCTGCCTTGTGGTTCAGGACAACATTGGGAAACTGATGCTAATACTGGATAAGCCCTTACGGGGAAAGTTTTAATGCCATAAGATGAGCCCGCATTTGATTAGTTAGTTGGTGAGGTAATGGCTCACCAAGACAATGATCAATAGCTGATCTGAGAGGATGATCAGCCACACTGGGACTGAGACACGGCCCAGACTCCTACGGGAGGCAGCAGTGGGGAATCTTGCACAATGGAGGAAACTCTGATGCAGCGATGCCGCGTGAGTGAAGAAGGCCTTTGGGTTGTAAAGCTCTTTTGTAGGGGAAGATAATGAC…
ASV_319	SSU-ASV_278	OTU_102	Bacteria;Actinobacteria;Actinobacteria;Frankiales;Sporichthyaceae;hgcI clade;	0	0	0	0	0	0	0	0	0	15	0	0	0	0	0	0	0	0	0	0	0	0	0	0	GACGAACGCTGGCGGCGTGCTTAACACATGCAAGTCGAGCGATGAAACACCTTCGGGTGTGAATTAGCGGCGAACGGGTGAGGAACACGTGAAGAATCTGCCTTCAACTCTGGGATAACTCCGGGAAACCGGGGCTAATACCGGATATGAGCCTTGATCGCATGATCGGGGCTGGAAAGTTTTTCGGTTGAAGATGACTTCGCGGCCTATCAGCTTGTTGGTGAGGTAATGGCTCACCAAGGCGACGACGGGTAGCCGGCCTGAGAGGGCGACCGGCCACACTGGGACTGAGACACGGCCCAGACTCCTACGGGAGGCAGCAGTGGGGAATATTGGGCAATGGAGGAAACTCTGACCCAGCGACGCCGCGTGAGGGATGAAGGCCTTCGGGTTGTAAAC…
ASV_320	SSU-ASV_137	OTU_76	Bacteria;Actinobacteria;Acidimicrobiia;Microtrichales;Ilumatobacteraceae;CL500-29 marine group;	0	0	0	0	0	0	0	0	0	0	15	0	0	0	0	0	0	0	0	0	0	0	0	0	GACGAACGCTGGCGGCGTGCTTAACACATGCAAGTCGAACGGAATCCATGGTGTAGCAATACACCGGAAGATTTAGTGGCGAACGGGTGAGGATCACGTGAGAAACCTGCCCCAGACTTTGGGATAACAGTTGGAAACGACTGCTAATACCGAATGACGTCGGAGAACCGCATGGTTCACTGACGAAAGGAAATCCGGTTTGGGAGGGTCTCGCGGCCTATCAGCTTGTTGGTGGGGTAATGGCCTACCAAGGCAACGACGGGTAGCTGGTCTGAGAGGATGATCAGCCACACTGGGACTGAGACACGGCCCAGACTCCTACGGGAGGCAGCAGTGGGGAATCTTGCGCAATGGGCGAAAGCCTGACGCAGCAACGCCGCGTGCGGGATGAAGGCCTTC…
ASV_321	SSU-ASV_297	OTU_102	Bacteria;Actinobacteria;Actinobacteria;Frankiales;Sporichthyaceae;hgcI clade;	0	0	0	0	0	0	0	0	0	0	15	0	0	0	0	0	0	0	0	0	0	0	0	0	GACGAACGCTGGCGGCGTGCTTAACACATGCAAGTCGAGCGATGAAACACCTTCGGGTGTGAATTAGCGGCGAACGGGTGAGGAACACGTGAAGAATCTGCCTTCAACTCTGGGATAACTCCGGGAAACCGGGGCTAATACCGGATATGAGCCTTGATCGCATGATTGGGGCTGGAAAGTTTTTCGGTTGAAGATGACTTCGCGGCCTATCAGCTTGTTGGTGAGGTAATGGCTCACCAAGGCGACGACGGGTAGCCGGCCTGAGAGGGCGACCGGCCACACTGGGACTGAGACACGGCCCAGACTCCTACGGGAGGCAGCAGTGGGGAATATTGGGCAATGGAGGAAACTCTGACCCAGCGACGCCGCGTGAGGGATGAAGGCCTTCGGGTTGTAAAC…
ASV_322	SSU-ASV_65	OTU_39	Bacteria;Proteobacteria;Gammaproteobacteria;Betaproteobacteriales;Burkholderiaceae;Rhodoferax;	0	0	0	0	0	0	0	0	0	0	0	0	15	0	0	0	0	0	0	0	0	0	0	0	ATTGAACGCTGGCGGCATGCCTTACACATGCAAGTCGAACGGCAGCACGGGAGCAATCCTGGTGGCGAGTGGCGAACGGGTGAGTAATATATCGGAACGTGCCCAGTCGTGGGGGATAACGCAGCGAAAGCTGTGCTAATACCGCATACGATCTATGGATGAAAGCGGGGGACCGTAAGGCCTCGCGCGATTGGAGCGGCCGATATCAGATTAGCTTGTTGGTGGGGTAAAAGCCCACCAAGGCGACGATCTGTAGCTGGTCTGAGAGGACGACCAGCCACACTGGAACTGAGACACGGTCCAGACTCCTACGGGAGGCAGCAGTGGGGAATTTTGGACAATGGGCGCAAGCCTGATCCAGCAATGCCGCGTGCAGGATGAAGGCCTTCGGGTTGTAAA…
ASV_323	SSU-ASV_16	OTU_13	Bacteria;Proteobacteria;Deltaproteobacteria;Myxococcales;mle1-27;	0	0	0	0	0	0	0	0	0	0	0	0	0	0	0	0	0	0	0	15	0	0	0	0	AGCGAACGTTAGCGGCGCGCCTAACACATGCAAGTCGCACGAGAAACGGAGCAATCCGCGGTACAGTGGCGCACGGGTGAGTAACACGTGGATGACCTTCCCTGGAGTGGTGGATAACCTGCCGAAAGGCGGGCTAATACAGCATAGGACCACGACGCTATGGCGATGTGGTGAAAGCGGGCCTCTATATATAAGCTCGCGCTCCGGGACGGGTCCGCGTCCCATCAGCTAGTTGGTGAGGTAACGGCTCACCAAGGCAACGACGGGTAGCTGGTCTGAGAGGATGGCCAGCCACACTGGAACTGAGACACGGTCCAGACTCCTACGGGAGGCAGCAGTGGGGAATCTTGCGCAATGGGCGAAAGCCTGACGCAGCGACGCCGCGTGGGCGAAGAAGGC…
ASV_324	SSU-ASV_257	OTU_105	Bacteria;Actinobacteria;Actinobacteria;Frankiales;Sporichthyaceae;hgcI clade;	0	0	0	0	0	0	0	0	0	0	0	0	0	0	0	0	0	0	0	15	0	0	0	0	GACGAACGCTGGCGGCGTGCTTAACACATGCAAGTCGAACGATGAACTTCCTTCGGGAAGGGATTAGTGGCGAACGGGTGAGTAACACGTGAGAAATCTGCCCTTCACTCTGGAATAACTCCGGGAAACCGGAGCTAATACCGGATACTCAAATCTGGCGGCATCGCTGGATTTGGAAAGTTTTTCGGTGAGGGATGATCTCGCGGCCTATCAGCTTGTTGGTGAGGTAACGGCTCACCAAGGCTACGACGGGTAACCGGCCTGAGAGGGCGAACGGTCACACTGGGACTGAGACACGGCCCAGACTCCTACGGGAGGCAGCAGTGGGGAATATTGGGCAATGGGCGCAAGCCTGACCCAGCGACGCCGCGTGAGGGATGAAGGCCTTCGGGTTGTAAA…
ASV_325	SSU-ASV_298	OTU_102	Bacteria;Actinobacteria;Actinobacteria;Frankiales;Sporichthyaceae;hgcI clade;	0	0	0	0	0	0	0	0	0	0	0	0	0	0	0	0	0	0	0	0	15	0	0	0	GACGAACGCTGGCGGCGTGCTTAACACATGCAAGTCGAGCGATGAAACGCCTTCGGGTGTGAATTAGCGGCGAACGGGTGAGGAACACGTGAAGAATCTGCCTTCAACTCTGGGATAACTCCGGGAAACCGGGGCTAATACCGGATATGAGCCTTGATCGCATGATCGGGGCTGGAAAGTTTTTCGGTTGAAGATGACTTCGCGGCCTATCAGCTTGTTGGTGAGGTAATGGCTCACCAAGGCGACGACGGGTAGCCGGCCTGAGAGGGCGACCGGCCACACTGGGACTGAGACACGGCCCAGACTCCTACGGGAGGCAGCAGTGGGGAATATTGGGCAATGGAGGAAACTCTGACCCAGCGACGCCGCGTGAGGGATGAAGGCCTTCGGGTTGTAAAC…
ASV_326	SSU-ASV_399	OTU_136	Bacteria;Proteobacteria;Alphaproteobacteria;SAR11 clade;Clade III;	0	0	0	0	0	0	0	0	0	0	0	0	0	0	0	0	0	0	0	0	7	8	0	0	AACGTACGCTGGCGGCACGCCTAACACATGCAAGTCGAACGCAGTAGCAATACTGAGTGGCAGACGGGTGAGTAACATGTGGGAATCTGCCTTGTGGTTCAGGACAACATTGGGAAACCGATGCTAATACTGGATAAGCCCTTACGGGGAAAGTTTTAATGCCATAAGATGAGCCCGCATTTGATTAGTTAGTTGGTGAGGTAATGGCTCACCAAGACAATGATCAATAGCTGATCTGAGAGGATGATCAGCCACACTGGGACTGAGACACGGCCCAGACTCCTACGGGAGGCAGCAGTGGGGAATCTTGCACAATGGAGGAAACTCTGATGCAGCGATGCCGCGTGAGTGAAGAAGGCCTTTGGGTTGTAAAGCTCTTTTGTAGGGGAAGATAATGAC…
ASV_327	SSU-ASV_113	OTU_71	Bacteria;Bacteroidetes;Bacteroidia;Sphingobacteriales;NS11-12 marine group;	14	0	0	0	0	0	0	0	0	0	0	0	0	0	0	0	0	0	0	0	0	0	0	0	GATGAACGCTAGCGGCAGGCCTAATACATGCAAGTCGAACGGCAGCAGGACCAGCAATGGTTCTGCGAGAGTGGCGAACGGGTGCGTAACGCGTATGCAACCTACCTCCAACTGGGGAATAGCCCTGGGAAACCGGGATTAATACCGCATAAGATGGTAGAACCGCATGGTTCAGCCATTAAAGCATTGCGGTTGGAGATGGGCATGCGTGCCATTAGCTAGTTGGCGGGGTAATAGCCCACCAAGGCGACGATGGCTAGGGGTTCTGAGAGGATGATCCCCCACACTGGTACTGAGATACGGACCAGACTCCTACGGGAGGCAGCAGTAGGGAATATTGGTCAATGGACGCAAGTCTGAACCAGCCATGCCGCGTGCAGGAGGAAGGCGCTCTGCGTT…
ASV_328	SSU-ASV_345	OTU_119	Bacteria;Chloroflexi;Anaerolineae;Anaerolineales;Anaerolineaceae;uncultured;	0	14	0	0	0	0	0	0	0	0	0	0	0	0	0	0	0	0	0	0	0	0	0	0	GATGAACGCTGGCGGCGTGCCTAATACATGCAAGTCGAACGAAGAGTGTAGCAATATGCTCTGAGTGGCGAACGGGTGAGTAACACGTGGGTGACCTACCCCAAAGTGTGGAATAACTCCTCGAAAGAGGTGCTAATACCGCATGTGGTCCCAGAGATTAGAGGCTTAGGGACTAAAGACTTCGGTCGCTTTGGGAGGGGCCCGCGGCCCATCAGCTAGTTGGTGAGGTAATGGCTCACCAAGGCAATGACGGGTAGGGGACTTGAGAGGGTGACCCCCCACACTGGAACTGAAACACGGTCCAGACACCTACGGGTGGCAGCAGTAGGGAATATTGGTCAATGGGCGAAAGCCTGAACCAGCAACGCCGCGTGCGCGATGAAGGCCTTCGGGTCGTAA…
ASV_329	SSU-ASV_345	OTU_119	Bacteria;Chloroflexi;Anaerolineae;Anaerolineales;Anaerolineaceae;uncultured;	0	4	0	10	0	0	0	0	0	0	0	0	0	0	0	0	0	0	0	0	0	0	0	0	GATGAACGCTGGCGGCGTGCCTAATACATGCAAGTCGAACGAAGAGTGTAGCAATATGCTCTGAGTGGCGAACGGGTGAGTAACACGTGGGTGACCTACCCCAAAGTGTGGAATAACTCCTCGAAAGAGGTGCTAATACCGCATGTGGTCCCAGAGATTAGAGGCTTAGGGACTAAAGACTTCGGTCGCTTTGGGAGGGGCCCGCGGCCCATCAGCTAGTTGGTGAGGTAATGGCTCACCAAGGCAATGACGGGTAGGGGACTTGAGAGGGTGACCCCCCACACTGGAACTGAAACACGGTCCAGACACCTACGGGTGGCAGCAGTAGGGAATATTGGTCAATGGGCGAAAGCCTGAACCAGCAACGCCGCGTGCGCGATGAAGGCCTTCGGGTCGTAA…
ASV_330	SSU-ASV_195	OTU_101	Bacteria;Actinobacteria;Actinobacteria;Frankiales;Sporichthyaceae;hgcI clade;	0	0	0	0	14	0	0	0	0	0	0	0	0	0	0	0	0	0	0	0	0	0	0	0	GACGAACGCTGGCGGCGTGCTTAACACATGCAAGTCGAGCGATGAAGTTTCTTCGGAAATGGATTAGCGGCGAACGGGTGAGGAACACGTGAAGAATCTGCCCTCCACTTTGGGATAACACCGGGAAACCGGTGCTAATACCGAATATTGAAACATAAGTGGCATCACTGAGTTTTGAAAGAATTTCGGTGGAGGATGACTTCGCGGCCTATCAGCTAGTTGGTGAGGTAATGGCTCACCAAGGCAACGACGGGTAGCCGGCCTGAGAGGGCGACCGGCCACACTGGGACTGAGACACGGCCCAGACTCCTACGGGAGGCAGCAGTGGGGAATATTGGGCAATGGAGGAAACTCTGACCCAGCGACGCCGCGTGCGGGATGAAGGCCTTCGGGTTGTAA…
ASV_331	SSU-ASV_45	OTU_20	Bacteria;Actinobacteria;Thermoleophilia;Solirubrobacterales;Solirubrobacteraceae;Conexibacter;	0	0	0	0	0	14	0	0	0	0	0	0	0	0	0	0	0	0	0	0	0	0	0	0	GACGAACGCTGGCGGCGTGCTTAACACATGCAAGTGGGGCGACGAACCAGACTTCGGTCTGGGGCAGAGCCGCGAACGGGTGAGTAACACGTGGGCAACCTGCCCCGTTGATCGGGACAACCCTAGGAAACTGGGGCTAATACCGAATGAGGTGCCAACTCATAAGAGTTGTCACGAAAGGAAGCTTCGGCCTCCGCGACGGGATGGGCCCGCGGCCCATTAGTTAGTTGGTGGGGTAACGGCCTACCAAGGCATCGATGGGTAGCTGGTCTGAGAGGACGATCAGCCACACTGGGACTGAGACACGGCCCAGACTCCTACGGGAGGCTGCAGTGGGGAATCTTGCGCAATGCACGAAAGTGTGACGCAGCAACGCCGCGTGGAGGAAGAAGGCTCTCG…
ASV_332	SSU-ASV_154	OTU_77	Bacteria;Actinobacteria;Acidimicrobiia;Microtrichales;Ilumatobacteraceae;CL500-29 marine group;	0	0	0	0	0	14	0	0	0	0	0	0	0	0	0	0	0	0	0	0	0	0	0	0	GACGAACGCTGGCGGCGTGCTTAACACATGCAAGTCGAACGGAATCCAATGTGTAGCAATACACAGGAAGATTTAGTGGCGAACGGGTGAGGAACACGTGAGAAACCTGCCCCGAACTCTGGGATAACAGTTGGAAACGACTGCTAATACCGGATGCCGTCGAGGAGTCGCATGGCTCTTTGACGAAAGAATCTTGGTTCGGGAGGGTCTCGCGACCTATCAGCTTGTTGGCGGGGTAATGGCCCACCAAGGCTACGACGGGTAGCTGGTCTGAGAGGATGATCAGCCACACTGGGACTGAGACACGGCCCAGACTCCTACGGGAGGCAGCAGTGGGGAATCTTGCGCAATGGGCGAAAGCCTGACGCAGCAACGCCGCGTGCGGGAAGAAGGCCTTCG…
ASV_333	SSU-ASV_81	OTU_54	Bacteria;Proteobacteria;Gammaproteobacteria;Betaproteobacteriales;Burkholderiaceae;Polynucleobacter;	0	0	0	0	0	0	0	0	14	0	0	0	0	0	0	0	0	0	0	0	0	0	0	0	ATTGAACGCTGGCGGCATGCTTTACACATGCAAGTCGAACGGCAGCACGGGAGCAATCCTGGTGGCGAGTGGCGAACGGGTGAGTAATATATCGGAACGTGCCTTATAGTGGGGGATAACGCAGCGAAAGTTGCGGTAATACCGCATACGCCCTGAGGGGGAAAGCGGGGGATCGAAAGACCTCGCGCTACTAGAGCGGCCGATATCTGATTAGCTAGTTGGTGAGGTAAAGGCTCACCAAGGCTTCGATCAGTAGCTGGTCTGAGAGGACGATCAGCCACACTGGGACTGAGACACGGCCCAGACTCCTACGGGAGGCAGCAGTGGGGAATTTTGGACAATGGGGGCAACCCTGATCCAGCAATGCCGCGTGAGTGAAGAAGGCCTTCGGGTTGTAAA…
ASV_334	SSU-ASV_206	OTU_98	Bacteria;Actinobacteria;Actinobacteria;Frankiales;Sporichthyaceae;	0	0	0	0	0	0	0	0	14	0	0	0	0	0	0	0	0	0	0	0	0	0	0	0	GACGAACGCTGGCGGCGTGCTTTACACATGCAAGTCGAGCGATGAGATCCCTTCGGGGAAGGATTAGCGGCGAACGGGTGAGGAACACGTGAGGAATCTGCCTTCAACACTGGGATAACTCCGGGAAACCGGGGCTAATACCGGATACGAGACCTGCAGGCATCTGCGGGTCTGGAAAGTTTTTCGGTTGAAGATGACCTCGCGGCCTATCAGCTTGTTGGTGAGGTAATGGCTCACCAAGGCGACGACGGGTAGCCGGCCTGAGAGGGCGACCGGCCACACTGGGACTGAGACACGGCCCAGACTCCTACGGGAGGCAGCAGTGGGGAATATTGGGCAATGGAGGGAACTCTGACCCAGCGACGCCGCGTGCGGGATGAAGGCCTTCGGGTTGTAAAC…
ASV_335	SSU-ASV_400	OTU_136	Bacteria;Proteobacteria;Alphaproteobacteria;SAR11 clade;Clade III;	0	0	0	0	0	0	0	0	14	0	0	0	0	0	0	0	0	0	0	0	0	0	0	0	AACGTACGCTGGCGGCACGCCTAACACATGCAAGTCGAACGCAGTAGCAATACTGAGTGGCAGACGGGTGAGTAACATGTGGGAATCTGCCTTGTGGTTCAGGACAACATTGGGAAACCGATGCTAATACTGGATAAGCCCTTACGGGGAAAGTTTTAATGCCATAAGATGAGCCCGCATTTGATTAGTTAGTTGGTGAGGTAATGGCTCACCAAGACAATGATCAATAGCTGATCTGAGAGGATGATCAGCCACACTGGGACTGAGACACGGCCCAGACTCCTACGGGAGGCAGCAGTGGGGAATCTTGCACAATGGAGGAAACTCTGATGCAGCGATGCCGCGTGAGTGAAGAAGGCCTTTGGGTTGTAAAGCTCTTTTGTAGGGGAAGATAATGAC…
ASV_336	SSU-ASV_200	OTU_101	Bacteria;Actinobacteria;Actinobacteria;Frankiales;Sporichthyaceae;hgcI clade;	0	0	0	0	0	0	0	0	0	14	0	0	0	0	0	0	0	0	0	0	0	0	0	0	GACGAACGCTGGCGGCGTGCTTAACACATGCAAGTCGAGCGATGAAGTTTCTTCGGAAATGGATTAGCGGCGAACGGGTGAGGAACACGTGAAGAATCTGCCCTCCACTTTGGGATAACACCGGGAAACCGGTGCTAATACCGAATATTGAAACATAAGTGGCATCACTGAGTTTTGAAAGAATTTCGGTGGAGGATGACTTCGCGGCCTATCAGCTAGTTGGTGAGGTAATGGCTCACCAAGGCAACGACGGGTAGCCGGCCTGAGAGGGCGACCGGCCACACTGGGACTGAGACACGGCCCAGACTCCTACGGGAGGCAGCAGTGGGGAATATTGGGCAATGGAGGAAACTCTGACCCAGCGACGCCGCGTGCGGGATGAAGGCCTTCGGGTTGTAA…
ASV_337	SSU-ASV_299	OTU_106	Bacteria;Actinobacteria;Actinobacteria;Frankiales;Sporichthyaceae;	0	0	0	0	0	0	0	0	0	0	14	0	0	0	0	0	0	0	0	0	0	0	0	0	GACGAACGCTGGCGGCGTGCTTAACACATGCAAGTCGAGCGATGAAACACCTTCGGGTGTGAATTAGCGGCGAACGGGTGAGGAACACGTGAGAAATCTGCCTTCAACACTGGGATAACTCCGGGAAACCGGGGCTAATACCGGATATGAAATCTGCGGGCATCCGCGGATTTGGAAAGTTTTTCGGTTGAAGATGATCTCGCGGCCTATCAGCTTGTTGGTGAGGTAATGGCTCACCAAGGCGACGACGGGTAGCCGGCCTGAGAGGGCGACCGGCCACACTGGGACTGAGACACGGCCCAGACTCCTACGGGAGGCAGCAGTGGGGAATATTGGGCAATGGAGGAAACTCTGACCCAGCGACGCCGCGTGCGGGATGAAGGCCTTCGGGTTGTAAAC…
ASV_338	SSU-ASV_78	OTU_52	Bacteria;Proteobacteria;Gammaproteobacteria;Betaproteobacteriales;Burkholderiaceae;Limnohabitans;	0	0	0	0	0	0	0	0	0	0	0	0	14	0	0	0	0	0	0	0	0	0	0	0	ATTGAACGCTGGCGGAATGCTTTACACATGCAAGTCGAACGGTAAAGGGGGCAACCCCTTGAGAGTGGCGAACGGGTGAGTAATATATCGGAACGTGCCCAGTCGTGGGGGATAACGTAGCGAAAGTTACGCTAATACCGCATACGATCTAAGGATGAAAGCGGGGGATCGCAAGACCTCGCGCGACTGGAGCGGCCGATATCAGATTAGGTAGTTGGTAGGGTAAAGGCCTACCAAGCCAACGATCTGTAGCTGGTCTGAGAGGACGACCAGCCACACTGGAACTGAGACACGGTCCAGACTCCTACGGGAGGCAGCAGTGGGGAATTTTGGACAATGGGCGAAAGCCTGATCCAGCCATTCCGCGTGCAGGATGAAGGCCCTCGGGTTGTAAACTGC…
ASV_339	SSU-ASV_241	OTU_103	Bacteria;Actinobacteria;Acidimicrobiia;Microtrichales;Ilumatobacteraceae;CL500-29 marine group;	0	0	0	0	0	0	0	0	0	0	0	0	0	5	0	0	0	0	0	0	0	9	0	0	GACGAACGCTGGCGGCGTGCTTAACACATGCAAGTCGAACGATGAAGTGGAGCTTGCTCCACGGATTAGTGGCGAACGGGTGAGGAACACGTGAGAAACCTGCCCCAGACTTTGGGATAACAAATGGAAACGTTTGCTAATACCAAATACCGTCGGAGAGTCACATGACTTTCTGACGAAAGGTATTCCGGTTTGGGAGGGTCTCGCGGCCTATCAGCTAGTTGGCGGGGTAATGGCCCACCAAGGCAACGACGGGTAGCTGGTCTGAGAGGATGGTCAGCCACACTGGGACTGAGACACGGCCCAGACTCCTACGGGAGGCAGCAGTGGGGAATCTTGCGCAATGGGCGAAAGCCTGACGCAGCAACGCCGCGTGCGGGAAGAAGGCTTTCGGGCTGT…
ASV_340	SSU-ASV_212	OTU_101	Bacteria;Actinobacteria;Actinobacteria;Frankiales;Sporichthyaceae;hgcI clade;	0	0	0	0	0	0	0	0	0	0	0	0	0	0	0	0	14	0	0	0	0	0	0	0	GACGAACGCTGGCGGCGTGCTTAACACATGCAAGTCGAGCGATGAAGTTTCTTCGGAAATGGATTAGCGGCGAACGGGTGAGGAACACGTGAAGAATCTGCCCTCCTCTTTGGGATAACACCGGGAAACCGGTGCTAATACCGAATATTGAAACATAAGTGGCATCACTGAGTTTTGAAAGAATTTCGGTGGAGGATGACTTCGCGGCCTATCAGCTAGTTGGTGAGGTAATGGCTCACCAAGGCAACGACGGGTAGCCGGCCTGAGAGGGCGACCGGCCACACTGGGACTGAGACACGGCCCAGACTCCTACGGGAGGCAGCAGTGGGGAATATTGGGCAATGGAGGAAACTCTGACCCAGCGACGCCGCGTGCGGGATGAAGGCCTTCGGGTTGTAA…
ASV_341	SSU-ASV_360	OTU_123	Bacteria;Chloroflexi;SL56 marine group;	0	0	0	0	0	0	0	0	0	0	0	0	0	0	0	0	0	0	0	14	0	0	0	0	GACTAACGCTGGCGGTATGCCTTAGACATGCAAGTCGAACGAGTTTCCGGGCTTGCTCGGAAACTAGTGGCGAACGGCTGAGTAACGCGTAGGTGACCTACCCCGTAGTGTGGAATAACTGCCCGAAAGGGTAGCTAATACCGCATGTTGAGCCGACATCAATGTCGTCTCCAAAGCAGAAATGCGCTATGGGCGGGGCCTGCGTTCGATTAGCTAGTTGGTGGGGTAATGGCTCACCAAGGCGACGATCGATAGGTGGTCTGAGAGGACGATCACCCAGACTGGGACTGAGACACGGCCCAGACTCCTACGGGAGGCAGCAGTCGGGAATTTTGCGCAATGGGGGAAACCCTGACGCAGCAATACCGCGTGTGGGATGAAGGCCTTCGGGTCGTAAAC…
ASV_342	SSU-ASV_123	OTU_76	Bacteria;Actinobacteria;Acidimicrobiia;Microtrichales;Ilumatobacteraceae;CL500-29 marine group;	0	0	0	0	0	0	0	0	0	0	0	0	0	0	0	0	0	0	0	14	0	0	0	0	GACGAACGCTGGCGGCGTGCTTAACACATGCAAGTCGAACGGAATCCATGGTGTAGCAATACACCGGAAGATTTAGTGGCGAACGGGTGAGGATCACGTGAGAAACCTGCCCCAGACTTTGGGATAACAATTGGAAACGATTGCTAATACCGAATGACGTCGGAGAACCGCATGGTTCACTGACGAAAGGAAATCCGGTTTGGGAGGGTCTCGCGGCCTATCAGCTTGTTGGTGGGGTAATGGCCTACCAAGGCAACGACGGGTAGCTGGTCTGAGAGGATGATCAGCCACACTGGGACTGAGACACGGCCCAGACTCCTACGGGAGGCAGCAGTGGGGAATCTTGCGCAATGGGCGAAAGCCTGACGCAGCAACGCCGCGTGCGGGATGAAGGCCTTC…
ASV_343	SSU-ASV_213	OTU_101	Bacteria;Actinobacteria;Actinobacteria;Frankiales;Sporichthyaceae;hgcI clade;	0	0	0	0	0	0	0	0	0	0	0	0	0	0	0	0	0	0	0	14	0	0	0	0	GACGAACGCTGGCGGCGTGCTTAACACATGCAAGTCGAGCGATGAAGTTTCTTCGGAAATGGATTAGCGGCGAACGGGTGAGGAACACGTGAAGAATCTGCCCTCCACTTTGGGATAACACCGGGAAACCGGTGCTAATACCGAATATTGAAACATAAGTGGCATCACTGAGTTTTTAAAGAATTTCGGTGGAGGATGACTTCGCGGCCTATCAGCTAGTTGGTGAGGTAATGGCTCACCAAGGCAACGACGGGTAGCCGGCCTGAGAGGGCGACCGGCCACACTGGGACTGAGACACGGCCCAGACTCCTACGGGAGGCAGCAGTGGGGAATATTGGGCAATGGAGGAAACTCTGACCCAGCGACGCCGCGTGCGGGATGAAGGCCTTCGGGTTGTAA…
ASV_344	SSU-ASV_385	OTU_136	Bacteria;Proteobacteria;Alphaproteobacteria;SAR11 clade;Clade III;	0	0	0	0	0	0	0	0	0	0	0	0	0	0	0	0	0	0	0	0	14	0	0	0	AACGTACGCTGGCGGCACGCCTAACACATGCAAGTCGAACGCAGTAGCAATACTGAGTGGCAGACGGGTGAGTAACATGTGGGAATCTGCCTTGTGGTTCAGGACAACATTGGGAAACCGATGCTAATACTGGATAAGCCCTTACGGGGAAAGTTTTAATGCCATAAGATGAGCCCGCATTTGATTAGTTAGTTGGTGAGGTAATGGCTCACCAAGACAATGATCAATAGCTGATCTGAGAGGATGATCAGCCACACTGGGACTGAGACACGGCCCAGACTCCTACGGGAGGCAGCAGTGGGGAATCTTGCACAATGGAGGAAACTCTGATGCAGCGATGCCGCGTGAGTGAAGAAGGCCTTTGGGTTGTAAAGCTCTTTTGTAGGGGAAGATAATGAC…
ASV_345	SSU-ASV_128	OTU_76	Bacteria;Actinobacteria;Acidimicrobiia;Microtrichales;Ilumatobacteraceae;CL500-29 marine group;	0	0	0	0	0	0	0	0	0	0	0	0	0	0	0	0	0	0	0	0	0	14	0	0	GACGAACGCTGGCGGCGTGCTTAACACATGCAAGTCGAACGGAATCCATGGTGTAGCAATACACCGGAAGATTTAGTGGCGAACGGGTGAGGATCACGTGAGAAACCTGCCCCAGACTTTGGGATAACAGTTGGAAACGACTGCTAATACCGAATGACGTCGGAGAACCGCATGGTTCACTGACGAAAGGAAATCCGGTTTGGGAGGGTCTCGCGGCCTATCAGCTTGTTGGTGGGGTAATGGCCTACCAAGGCAACGACGGGTAGCTGGTCTGAGAGGATGATCAGCCACACTGGGACTGAGACACGGCCCAGACTCCTACGGGAGGCAGCAGTGGGGAATCTTGCGCAATGGGCGAAAGCCTGACGCAGCAACGCCGCGTGCGGGATGAAGGCCTTC…
ASV_346	SSU-ASV_261	OTU_104	Bacteria;Actinobacteria;Actinobacteria;Frankiales;Sporichthyaceae;hgcI clade;	0	0	0	0	0	0	0	0	0	0	0	0	0	0	0	0	0	0	0	0	0	0	14	0	GACGAACGCTGGCGGCGTGCTTTATACATGCAAGTCGAACGATGAAGTTCCTTCGGGAATGGATTAGTGGCGAACGGGTGAGGAACACGTGAGAAACCTGCCTTTCATTCTGGGATAACACCGGGAAACCGGTGCTAATACCGGATACTCCATCTTGGCGGCATCGCCGAGCTGGGAAAAAATTTTGATGAAAGATGGTCTCGCGGCCTATCAGCTAGTTGGTGAGGTAAAGGCTCACCAAGGCGACGACGGGTAGCCGGCCTGAGAGGGCGACCGGCCACACTGGGACTGAGACACGGCCCAGACTCCTACGGGAGGCAGCAGTAGGGAATATTGGGCAATGGGCGAAAGCCTGACCCAGCGACGCCGCGTGAGGGATGAAGGTCTTCGGATTGTAAA…
ASV_347	SSU-ASV_361	OTU_123	Bacteria;Chloroflexi;SL56 marine group;	13	0	0	0	0	0	0	0	0	0	0	0	0	0	0	0	0	0	0	0	0	0	0	0	GACTAACGCTGGCGGTATGCCTTAGACATGCAAGTCGAACGAGTTTCCGGGCTTGCTCGGAAACTAGTGGCGAACGGCTGAGTAACGCGTAGGTGACCTACCCCGTAGTGTGGAATAACTGCCCGAAAGGGTAGCTAATACCGCATGTTGAGCCGACATCAATGTCGTCTCCAAAGCAGAAATGCGCTATGGGCGGGGCCTGCGTTCGATTAGCTAGTTGGTGGGGTAATGGCTCACCAAGGCGACGATCGATAGGTGGTCTGAGAGGACGATCACCCAGACTGGGACTGAGACACGGCCCAGACTCCTACGGGAGGCAGCAGTCGGGAATTTTGCGCAATGGGGGAAACCCTGACGCAGCAATACCGCGTGTGGGATGAAGGCCTTCGGGTCGTAAAC…
ASV_348	SSU-ASV_401	OTU_136	Bacteria;Proteobacteria;Alphaproteobacteria;SAR11 clade;Clade III;	0	0	0	13	0	0	0	0	0	0	0	0	0	0	0	0	0	0	0	0	0	0	0	0	AACGTACGCTGGCGGCACGCCTAACACATGCAAGTCGAACGCAGTAGCAATACTGAGTGGCAGACGGGTGAGTAACATGTGGGAATCTGCCTTGTGGTTCAGGACAACATTGGGAAACCGATGCTAATACTGGATAAGCCCTTACGGGGAAAGTTTTAATGCCATAAGATGAGCCCGCATTTGATTAGTTAGTTGGTGAGGTAATGGCTCACCAAGACAATGATCAATAGCTGATCTGAGAGGATGATCAGCCACACTGGGACTGAGACACGGCCCAGACTCCTACGGGAGGCAGCAGTGGGGAATCTTGCACAATGGAGGAAACTCTGATGCAGCGATGCCGCGTGAGTGAAGAAGGCCTTTGGGTTGTAAAGCTCTTTTGTAGGGGAAGATAATGAC…
ASV_349	SSU-ASV_159	OTU_86	Bacteria;Actinobacteria;Acidimicrobiia;Microtrichales;Ilumatobacteraceae;CL500-29 marine group;	0	0	0	0	13	0	0	0	0	0	0	0	0	0	0	0	0	0	0	0	0	0	0	0	GACGAACGCTGGCGGCGTGCTTAACACATGCAAGTCGAACGGAATCCATGTGGTGGTAACACCGCGGAAGATTTAGTGGCGAACGGGTGAGGAACACGTGAGGAACCTGCCCCAAACTTTGGGATAACAGTTGGAAACGACTGCTAATACCAGATGCCGTTACTTTGTCGCATGGCGAGGTAACGAAAGTTTTTCGGTTTGGGAGGGCCTCGCGGCCTATCAGCTTGTTGGTGAGGTAATGGCTCACCAAGGCAACGACGGGTAGCTGGTCTGAGAGGATGATCAGCCACACTGGGACTGAGACACGGCCCAGACTCCTACGGGAGGCAGCAGTGGGGAATCTTGCGCAATGGGCGAAAGCCTGACGCAGCAACGCCGCGTGCGGGATGAAGGCCTTAG…
ASV_350	SSU-ASV_174	OTU_90	Bacteria;Actinobacteria;Actinobacteria;Frankiales;Sporichthyaceae;hgcI clade;	0	0	0	0	13	0	0	0	0	0	0	0	0	0	0	0	0	0	0	0	0	0	0	0	GACGAACGCTGGAGGCGTGCTTAACACATGCAAGTCGAACGATGAAGTGGAGCTTGCTCCACGGATTAGTGGCGAACGGGTGAGTAACACGTGAATAACCTGCCCTCAATTTCGGAATAACCCAGGGAAACCTGGGCTAATACCGGATACGTAAACCTGTGGCATCACATGGTTTTGGAAAGTTTTTCGATTGAGGATGGATTCGCGGCCTATCAGCTTGTTGGTGAGGTAATGGCTCACCAAGGCGACGACGGGTAGCCGGCCTGAGAGGGTGGACGGCCACACTGGGACTGAGACACGGCCCAGACTCCTACGGGAGGCAGCAGTGGGGAATATTGCGCAATGGACGAAAGTCTGACGCAGCGACGCCTCGTGAGGGACGAAGGTCTTCGGATTGTA…
ASV_351	SSU-ASV_344	OTU_118	Bacteria;Bacteroidetes;Bacteroidia;Chitinophagales;Saprospiraceae;Candidatus Aquirestis;	0	0	0	0	13	0	0	0	0	0	0	0	0	0	0	0	0	0	0	0	0	0	0	0	GATGAACGCTAGCGGGAGGCTTAATACATGCAAGTCGAGCGGTAAGGTTTTCGGACCCTAGAGCGGCGAACGGGTGAGTAACGCGTACGAAACCTACCTTTAAGAGAGGAATAGCCCTGGGAAACTGGGAGTAATGCCTCATAGTATTCATTTACCGCATGGTTTATGGATTAAAGCTACGGCGCTTAAAGATGGTCGTGCGTCTGATTAGCTAGTTGGTAGGGTAACGGCCTACCAAGGCTACGATCAGTAGGGGGCGTGAGAGCGTGGCCCCCCACACGGGTACTGAGACACGGACCCGACTCCTACGGGAGGCAGCAGTAAGGAATATTGGGCAATGGACGCAAGTCTGACCCAGCCATCCCGCGTGCAGGACGAATGCCCTATGGGTTGTAAACT…
ASV_352	SSU-ASV_102	OTU_63	Bacteria;Bacteroidetes;Bacteroidia;Cytophagales;Cyclobacteriaceae;Algoriphagus;	0	0	0	0	0	0	0	0	0	0	13	0	0	0	0	0	0	0	0	0	0	0	0	0	GATGAACGCTAGCGGCAGGCCTAATACATGCAAGTCGAGCGGCAAGTTGAGTAGTAATACTTGACCTAGAGCGGCGCACGGGTGCGTAACGCGTATGCAACCTACCTTTTACTGGGGGATAGCCCGGAGAAATCTGGATTAATACCCCATGGTACCTAGAGGTCGAATGATTTTTAGTTTAAAGATTTATCGGTAAAAGATGGGCATGCGTCTGATTAGCTAGTTGGCGGGGTAACGGCCCACCAAGGCGACGATCAGTAGGGGTTCTGAGAGGAAGGTCCCCCACACTGGCACTGAGATACGGGCCAGACTCCTACGGGAGGCAGCAGTAGGGAATATTGGGCAATGGTCGCAAGACTGACCCAGCCATGCCGCGTGCAGGAAGACGGCCCTCTGGGT…
ASV_353	SSU-ASV_214	OTU_101	Bacteria;Actinobacteria;Actinobacteria;Frankiales;Sporichthyaceae;hgcI clade;	0	0	0	0	0	0	0	0	0	0	0	0	0	0	0	0	0	13	0	0	0	0	0	0	GACGAACGCTGGCGGCGTGCTTAACACATGCAAGTCGAGCGATGAAGTTTCTTCGGAAATGGATTAGCGGCGAACGGGTGAGGAACACGTGAAGAATCTGCCCTCCACTTTGGGATAACACCGGGAAACCGGTGCTAATACCGAATATTGAAACATAAGTGGCATCACTGAGTTTTGAAAGAATTTCGGTGGAGGATGACTTCGCGGCCTATCAGCTAGTTGGTGAGGTAATGGCTCACCAAGGCAACGACGGGTAGCCGGCCTGAGAGGGCGACCGGCCACACTGGGACTGAGACACGGCCCAGACTCCTACGGGAGGCAGCAGTGGGGAATATTGGGCAATGGAGGAAACTCTGACCCAGCGACGCCGCGTGCGGGATGAAGGCCTTCGGGTTGTAA…
ASV_354	SSU-ASV_431	OTU_150	Bacteria;Cyanobacteria;Oxyphotobacteria;Chloroplast;	0	0	0	0	0	0	0	0	0	0	0	0	0	0	0	0	0	0	0	0	13	0	0	0	GATGAACGCTAGCGGTATGCTTAACACATGCAAGTCGTACGGAAAAGAAATTTTTAGTGGCGAACGGGTGAGTAACACGTGAGAATTTGCCTTTAGGAAGAGGATAACTTATAGAAATATACGCTAAAACTCTATATGCCGTTCGGTGAAAAAAGAAATTTGCCTAAAGAGAAGCTCGCGCCTGATTAGCTAGTTGGTAGGGTAAAGGCCTACCAAGGCGACGATCAGTAGCTGGTCTGAGAGGACGATCAGCCACACTGGAACTGAGACACGGTCCAGACTCCTACGGGAGGCAGCAGTGAGGAATTTTCTGCAATGGGCGAAAGCCTGACAGAGCAATACCGCGTGAGGGATGAAGGCCTATGGGTTGTAAACCTCTTTTCTCAAGGAGGAAGTTTG…
ASV_355	SSU-ASV_79	OTU_51	Bacteria;Proteobacteria;Gammaproteobacteria;Betaproteobacteriales;Burkholderiaceae;GKS98 freshwater group;	0	0	0	0	0	0	0	0	0	0	0	0	0	0	0	0	0	0	0	0	13	0	0	0	ATTGAACGCTAGCGGGATGCCTTACACATGCAAGTCGAACGGCAGCGCGGACTTCGGTCTGGCGGCGAGTGGCGAACGGGTGAGTAATATATCGGAACGTGCCCAGTAGCGGGGGATAACTACTCGAAAGAGTAGCTAATACCGCATACGCCCTACGGGGGAAAGGGGGGGATCGCAAGACCTCTCACTATTGGAGCGGCCGATATCGGATTAGCTAGTTGGTGGGGTAAAGGCCCACCAAGGCGACGATCCGTAGCTGGTTTGAGAGGACGACCAGCCACACTGGGACTGAGACACGGCCCAGACTCCTACGGGAGGCAGCAGTGGGGAATTTTGGACAATGGGGGAAACCCTGATCCAGCCATTCCGCGTGTGCGATGAAGGCCTTCGGGTTGTAAA…
ASV_356	SSU-ASV_82	OTU_55	Bacteria;Verrucomicrobia;Verrucomicrobiae;	0	0	0	0	0	0	0	0	0	0	0	0	0	0	0	0	0	0	0	0	13	0	0	0	AGTGAACGCTGGCGGCGTGGTTAAGACATGCAAGTCGAGCGATTATAGCAATATAAGAGCGGCAAACGGGTGCGTAACACGTGAGCAATCTGCCCTGAAGTCTGGAATAGCCCTGGGAAACTAGGATTAATACCGGATGGTGAAGAGTCAGGCATCTGATTCTTTCCAAAGCTTGTAACGGCGCTTCAGGAGGAGCTCGCGGCCTATCAGCTAGTTGGCGAGGTAACGGCTCACCAAGGCTAAGACGGGTAACTGGTCTGAGAGGATGATCAGTCACACTGGAACTGAGACACGGTCCAGACACCTACGGGTGGCAGCAGTTTCGAATCGTTCACAATGGGGGCAACCCTGATGGCGCGACGCCGCGTGGGGGATGAAGGTCTTCGGATTGTAAACTCC…
ASV_357	SSU-ASV_300	OTU_106	Bacteria;Actinobacteria;Actinobacteria;Frankiales;Sporichthyaceae;	0	0	0	0	0	0	0	0	0	0	0	0	0	0	0	0	0	0	0	0	0	0	13	0	GACGAACGCTGGCGGCGTGCTTAACACATGCAAGTCGAGCGATGAAACACCTTCGGGTGTGAATTAGCGGCGAACGGGTGAGGAACACGTGAGAAATCTGCCTTCAACACTGGGATAACTCCGGGAAACCGGGGCTAATACCGGATATGAAATCTGCGGGCATCCGCGGATTTGGAAAGTTTTTCGGTTGAAGATGATCTCGCGGCCTATCAGCTTGTTGGTGAGGTAATGGCTCACCAAGGCGACGACGGGTAGCCGGCCTGAGAGGGCGACCGGCCACACTGGGACTGAGACACGGCCCAGACTCCTACGGGAGGCAGCAGTGGGGAATATTGGGCAATGGAGGAAACTCTGACCCAGCGACGCCGCGTGCGGGATGAAGGCCTTCGGGTTGTAAAC…
ASV_358	SSU-ASV_239	OTU_103	Bacteria;Actinobacteria;Acidimicrobiia;Microtrichales;Ilumatobacteraceae;CL500-29 marine group;	0	0	0	0	0	0	0	0	0	0	0	0	0	0	0	0	0	0	0	0	0	0	13	0	GACGAACGCTGGCGGCGTGCTTAACACATGCAAGTCGAACGATGAAGTGGAGCTTGCTCCACGGATTAGTGGCGAACGGGTGAGGAACACGTGAGAAACCTGCCTCGGATTTTGGGATAACAAATGGAAACGTTTGCTAATACCAAATAACGTCGGAGAGTCACATGGCTTTCTGACGAAAGGAATTCCGATTCGAGAGGGTCTCGCGGCCTATCAGCTAGTTGGCGGGGTAATGGCCCACCAAGGCAACGACGGGTAGCTGGTCTGAGAGGATGGTCAGCCACACTGGGACTGAGACACGGCCCAGACTCCTACGGGAGGCAGCAGTGGGGAATCTTGCGCAATGGGCGAAAGCCTGACGCAGCAACGCCGCGTGCGGGAAGAAGGCTTTCGGGCTGT…
ASV_359	SSU-ASV_402	OTU_136	Bacteria;Proteobacteria;Alphaproteobacteria;SAR11 clade;Clade III;	12	0	0	0	0	0	0	0	0	0	0	0	0	0	0	0	0	0	0	0	0	0	0	0	AACGTACGCTGGCGGCACGCCTAACACATGCAAGTCGAACGCAGTAGCAATACTGAGTGGCAGACGGGTGAGTAACATGTGGGAATCTGCCTTGTGGTTCAGGACAACATTGGGAAACCGATGCTAATACTGGATAAGCCCTTACGGGGAAAGTTTTAATGCCATAAGATGAGCCCGCACTTGATTAGTTAGTTGGTGAGGTAATGGCTCACCAAGACAATGATCAATAGCTGATCTGAGAGGATGATCAGCCACACTGGGACTGAGACACGGCCCAGACTCCTACGGGAGGCAGCAGTGGGGAATCTTGCACAATGGAGGAAACTCTGATGCAGCGATGCCGCGTGAGTGAAGAAGGCCTTTGGGTTGTAAAGCTCTTTTGTAGGGGAAGATAATGAC…
ASV_360	SSU-ASV_389	OTU_136	Bacteria;Proteobacteria;Alphaproteobacteria;SAR11 clade;Clade III;	0	12	0	0	0	0	0	0	0	0	0	0	0	0	0	0	0	0	0	0	0	0	0	0	AACGTACGCTGGCGGCACGCCTAACACATGCAAGTCGAACGCAGTAGCAATACTGAGTGGCAGACGGGTGAGTAACATGTGGGAATCTGCCTTGTGGTTCAGGACAACATTGGGAAACCGATGCTAATACTGGATAAGCCCTTACGGGGAAAGTTTTAATGCCATAAGATGAGCCCGCATTTGATTAGTTAGTTGGTGAGGTAATGGCTCACCAAGACAATGATCAATAGCTGATCTGAGAGGATGATCAGCCACACTGGGACTGAGACACGGCCCAGACTCCTACGGGAGGCAGCAGTGGGGAATCTTGCACAATGGAGGAAACTCTGATGCAGCGATGCCGCGTGAGTGAAGAAGGCCTTTGGGTTGTAAAGCTCTTTTGTAGGGGAAGATAATGAC…
ASV_361	SSU-ASV_262	OTU_103	Bacteria;Actinobacteria;Acidimicrobiia;Microtrichales;Ilumatobacteraceae;CL500-29 marine group;	0	12	0	0	0	0	0	0	0	0	0	0	0	0	0	0	0	0	0	0	0	0	0	0	GACGAACGCTGGCGGCGTGCTTAACACATGCAAGTCGAACGATGAAGTGGAGCTTGCTCCACGGATTAGTGGCGAACGGGTGAGGAACACGTGAGAAACCTGCCTCGGATTTTGGGATAACAAATGGAAACGTTTGCTAATACCAAATAACGTCGGAGAGTCACATGACTTTCTGACGAAAGGAATTCCGATTCGAGAGGGTCTCGCGGCCTATCAGCTAGTTGGCGGGGTAATGGCCCACCAAGGCAACGACGGGTAGCTGGTCTGAGAGGATGGTCAGCCACACTGGGACTGAGACACGGCCCAGACTCCTACGGGAGGCAGCAGTGGGGAATCTTGCGCAATGGGCGAAAGCCTGACGCAGCAACGCCGCGTGCGGGAAGAAGGCTTTCGGGCTGT…
ASV_362	SSU-ASV_47	OTU_30	Bacteria;Nitrospirae;Nitrospira;Nitrospirales;Nitrospiraceae;Nitrospira;	0	0	0	12	0	0	0	0	0	0	0	0	0	0	0	0	0	0	0	0	0	0	0	0	AATGAACGCTGGCGGCGCGCCTAATACATGCAAGTCGAGCGAGAAGACGTAGCAATACGTTTGTAAAGCGGCGAACGGGTGAGGAATACATGGGTAACCTACCCTAGAGTGGGGAATAACCAGCCGAAAGGTTGGCTAATACCGCGTACGCTTCTTGGACTTCGGTTCAGGGAGGAAAGCGCTACCGAGGGTAGCGCGCTCTTGGATGGGCTCATGTCCTATCAGCTTGTTGGTGAGGTAACGGCTCACCAAGGCTTCGACGGGTAGCTGGTCTGAGAGGACGATCAGCCACACTGGCACTGCGACACGGGCCAGACTCCTACGGGAGGCAGCAGTAAGGAATATTGCGCAATGGGCGAAAGCCTGACGCAGCGACGCCGCGTGGGGGATGAAGGTCTT…
ASV_363	SSU-ASV_123	OTU_76	Bacteria;Actinobacteria;Acidimicrobiia;Microtrichales;Ilumatobacteraceae;CL500-29 marine group;	0	0	0	12	0	0	0	0	0	0	0	0	0	0	0	0	0	0	0	0	0	0	0	0	GACGAACGCTGGCGGCGTGCTTAACACATGCAAGTCGAACGGAATCCATGGTGTAGCAATACACCGGAAGATTTAGTGGCGAACGGGTGAGGATCACGTGAGAAACCTGCCCCAGACTTTGGGATAACAATTGGAAACGATTGCTAATACCGAATGACGTCGGAGAACCGCATGGTTCACTGACGAAAGGAAATCCGGTTTGGGAGGGTCTCGCGGCCTATCAGCTTGTTGGTGGGGTAATGGCCTACCAAGGCAACGACGGGTAGCTGGTCTGAGAGGATGATCAGCCACACTGGGACTGAGACACGGCCCAGACTCCTACGGGAGGCAGCAGTGGGGAATCTTGCGCAATGGGCGAAAGCCTGACGCAGCAACGCCGCGTGCGGGATGAAGGCCTTC…
ASV_364	SSU-ASV_138	OTU_76	Bacteria;Actinobacteria;Acidimicrobiia;Microtrichales;Ilumatobacteraceae;CL500-29 marine group;	0	0	0	0	12	0	0	0	0	0	0	0	0	0	0	0	0	0	0	0	0	0	0	0	GACGAACGCTGGCGGCGTGCTTAACACATGCAAGTCGAACGGAATCCATGGTGTAGCAATACACCGGAAGATTTAGTGGCGAACGGGTGAGGATCACGTGAGAAACGTGCCCCAGACTCTGGGATAACAATTGGAAACGATTGCTAATACCGGATGACGTCGGAGAATCGCATGGTTCACTGACGAAAGATATTTCGGTTTGGGAGCGTCTCGCGGCCTATCAGCTTGTTGGTGGGGTAATGGCCTACCAAGGCAACGACGGGTAGCTGGTCTGAGAGGATGATCAGCCACACTGGGACTGAGACACGGCCCAGACTCCTACGGGAGGCAGCAGTGGGGAATCTTGCGCAATGGGCGAAAGCCTGACGCAGCAACGCCGCGTGCGGGATGAAGGCCTTC…
ASV_365	SSU-ASV_263	OTU_105	Bacteria;Actinobacteria;Actinobacteria;Frankiales;Sporichthyaceae;hgcI clade;	0	0	0	0	12	0	0	0	0	0	0	0	0	0	0	0	0	0	0	0	0	0	0	0	GACGAACGCTGGCGGCGTGCTTAACACATGCAAGTCGAACGATGAACTTCCTTCGGGAAGGGATTAGTGGCGAACGGGTGAGTAACACGTGAGAAATCTGCCCTTCACTCTGGAATAACTCCGGGAAACCGGAGCTAATACCGGATACTCAAATCTGGCGGCATCGCTGGATTTGGAAAGTTTTTCGGTGAGGGATGATCTCGCGGCCTATCAGCTTGTTGGTGAGGTAACGGCTCACCAAGGCTACGACGGGTAACCGGCCTGAGAGGGCGAACGGTCACACTGGGACTGAGACACGGCCCAGACTCCTACGGGAGGCAGCAGTGGGGAATATTGGGCAATGGGCGGAAGCCTGACCCAGCGACGCCGCGTGAGGGATGAAGGCCTTCGGGTTGTAAA…
ASV_366	SSU-ASV_33	OTU_29	Bacteria;Proteobacteria;Gammaproteobacteria;Betaproteobacteriales;Methylophilaceae;Candidatus Methylopumilus;	0	0	0	0	12	0	0	0	0	0	0	0	0	0	0	0	0	0	0	0	0	0	0	0	ATTGAACGCTGGCGGAATGCTTTACACATGCAAGTCGAACGGCAGCACGGAGAGCTTGCTCTCTGGTGGCGAGTGGCGAACGGGTGAGTAATATATCGGAACGTGTCCAATAATGGGGGATAACGAGTCGAAAGATTCGCTAATACCGCATACGCCCTACGGGGGAAAGCAGGGGATCGTAAGACCTTGCGTTAATGGAGCGGCCGATATCTGATTAGCTTGTTGGTGAGGTAAAGGCTCACCAAGGCGACGATCAGTAGCTGGTTTGAGAGAACGACCAGCCACACTGGAACTGAGACACGGTCCAGACTCCTACGGGAGGCAGCAGTGGGGAATTTTGGACAATGGGGGCAACCCTGATCCAGCCATTCCGCGTGAGTGAAGAAGGCCTTCGGGTTG…
ASV_367	SSU-ASV_328	OTU_111	Bacteria;Bacteroidetes;Bacteroidia;Chitinophagales;Chitinophagaceae;Ferruginibacter;	0	0	0	0	12	0	0	0	0	0	0	0	0	0	0	0	0	0	0	0	0	0	0	0	GATGAACGCTAGCGGCAGGCTTAATACATGCAAGTCGAGGGGTAACATGGGTAGCAATACCTGATGACGACCGGCAAACGGGTGCGGAACATGTACGCAACCTTCCCAAAACTGGTGAATAGCCCTCCGAAAGGAGGATTAATACACCGTAAGATAATGAAGAGGCATCTCTTTATTATTATAGCTCCGGCGGTTTTGGATGGGCGTGCACCTGATTAGGTAGTTGGTGAGGTAACGGCTCACCAAGCCTGCGATCAGTAACTGGTGTGAGAGCACGACCAGTCACACGGGCACTGAGACACGGGCCCGACTCCTACGGGAGGCAGCAGTAAGGAATATTGGTCAATGGACGAAAGTCTGAACCAGCCATGCCGCGTGAAGGATGACGGCCCTCTGGGT…
ASV_368	SSU-ASV_264	OTU_105	Bacteria;Actinobacteria;Actinobacteria;Frankiales;Sporichthyaceae;hgcI clade;	0	0	0	0	12	0	0	0	0	0	0	0	0	0	0	0	0	0	0	0	0	0	0	0	GACGAACGCTGGCGGCGTGCTTAACACATGCAAGTCGAACGATGAACTTCCTTCGGGAAGGGATTAGTGGCGAACGGGTGAGTAACACGTGAGAAATCTGCCCTTCACTCTGGAATAACTCCGGGAAACCGGAGCTAATACCGGATACTCAAATCTGGCGGCATCGCTGGATTTGGAAAGTTTTTCGGTGAGGGATGATCTCGCGGCCTATCAGCTTGTTGGTGAGGTAACGGCTCACCAAGGCTACGACGGGTAACCGGCCTGAGAGGGCGAACGGTCACACTGGGACTGAGACACGGCCCAGACTCCTACGGGAGGCAGCAGTGGGGAATATTGGGCAATGGGCGGAAGCCTGACCCAGCGACGCCGCGTGAGGGATGAAGGCCTTCGGGTTGTAAA…
ASV_369	SSU-ASV_155	OTU_84	Bacteria;Actinobacteria;Acidimicrobiia;Microtrichales;Ilumatobacteraceae;CL500-29 marine group;	0	0	0	0	0	12	0	0	0	0	0	0	0	0	0	0	0	0	0	0	0	0	0	0	GACGAACGCTGGCGGCGGGCTTAACACATGCAAGTCGAACGAGGTCCATCTTGTAGCAATACAAGTGAAGATCTAGTGGCGAACGGGTGAGGAACACGTGAGAAATTTGCCCCGAACTTTGGGATAACAGTTGGAAACGACTGCTAATACCGAATGCCGTTACGAAGTGGCATCACTTTGTAACGAAAGAATTTCGGTTCGGGAGAATCTCGCGGCCTATCAGCTTGTTGGTGAGGTAACGGCTCACCAAGGCTACGACGGGTAGCTGGTCTGAGAGGATGATCAGCCACACTGGGACTGAGACACGGCCCAGACTCCTACGGGAGGCAGCAGTGGGGAATCTTGTGCAATGGACGAAAGTCTGACACAGCCACGCCGCGTGCGGGAAGAAGGCCTTCG…
ASV_370	SSU-ASV_103	OTU_67	Bacteria;Gemmatimonadetes;Gemmatimonadetes;Gemmatimonadales;Gemmatimonadaceae;uncultured;	0	0	0	0	0	0	0	12	0	0	0	0	0	0	0	0	0	0	0	0	0	0	0	0	GACGAACGCTGGCGGCGTGCTTAACACATGCAAGTCACGGGGGCCCGCAAGGGCAACCGGCGAACGGGTGCGTAACACGTGAGCAATCTGCCGATCTCTGGGGGATAGCCGGCCCAACGGCCGGGTAATACCGCATACGCTCATCGGGGGACATCCCCTGGTGAGGAAACCTCCGGGGGAGATCGAGGAGCTCGCGACCTATCAGCTAGTTGGTGAGGTAACGGCTCACCAAGGCGACGACGGGTAGCTGGTCTGAGAGGATGGCCAGCCACATTGGGACTGCGACACGGCCCAGACTCCTACGGGAGGCAGCAGTGGGGAATATTGCGCAATGGACGAAAGTCTGACGCAGCGACGCCGCGTGTGGGATGAAGCTCTTCGGGGTGTAAACCACTGTTG…
ASV_371	SSU-ASV_436	OTU_152	Bacteria;Chloroflexi;Chloroflexia;Chloroflexales;Roseiflexaceae;uncultured;	0	0	0	0	0	0	0	0	12	0	0	0	0	0	0	0	0	0	0	0	0	0	0	0	GACGAACGCTGGCGGCGTGCCTAATACATGCAAGTCGAACGCATCCTTCGGGGTGAGTGGCGCACGGCTGAGTAACACGTGGGAATCTGTCGTTTAGTGGGGGATAACGCATCGAAAGATACGCTAATCCCGCATACGCTCCGCAAGGAGGAAAGGCGCAAGTCGCTAAACGAGGAGCCTGCGGCCCATCAGGTAGTTGGAGAGGTAAAGGCTCACCAAGCCAATGACGGGTAGCTGGTCTGTGAGGACAACCAGCCAGACTGGGACTGAGAACGGCCCAGACTCCTACGGGAGGCAGCAGTAAGGAATTTTCGTCAATGGGGGAAACCCTGAACGAGCAACGCCGCGTGGAGGATGAAGGTTTTCGGATTGTAAACTCCTTTTGTGAGGGACGATAAT…
ASV_372	SSU-ASV_285	OTU_106	Bacteria;Actinobacteria;Actinobacteria;Frankiales;Sporichthyaceae;	0	0	0	0	0	0	0	0	12	0	0	0	0	0	0	0	0	0	0	0	0	0	0	0	GACGAACGCTGGCGGCGTGCTTAACACATGCAAGTCGAGCGATGAAGCACCTTCGGGTGTGAATTAGCGGCGAACGGGTGAGGAACACGTGAGAAATCTGCCTTCAACACTGGGATAACTCCGGGAAACCGGGGCTAATACCGGATATGAAATCTGCGGGCATCCGCGGATTTGGAAAGTTTTTCGGTTGAAGATGATCTCGCGGCCTATCAGCTTGTTGGTGAGGTAATGGCTCACCAAGGCGACGACGGGTAGCCGGCCTGAGAGGGCGACCGGCCACACTGGGACTGAGACACGGCCCAGACTCCTACGGGAGGCAGCAGTGGGGAATATTGGGCAATGGAGGAAACTCTGACCCAGCGACGCCGCGTGCGGGATGAAGGCCTTCGGGTTGTAAAC…
ASV_373	SSU-ASV_241	OTU_103	Bacteria;Actinobacteria;Acidimicrobiia;Microtrichales;Ilumatobacteraceae;CL500-29 marine group;	0	0	0	0	0	0	0	0	0	0	0	12	0	0	0	0	0	0	0	0	0	0	0	0	GACGAACGCTGGCGGCGTGCTTAACACATGCAAGTCGAACGATGAAGTGGAGCTTGCTCCACGGATTAGTGGCGAACGGGTGAGGAACACGTGAGAAACCTGCCCCAGACTTTGGGATAACAAATGGAAACGTTTGCTAATACCAAATACCGTCGGAGAGTCACATGACTTTCTGACGAAAGGTATTCCGGTTTGGGAGGGTCTCGCGGCCTATCAGCTAGTTGGCGGGGTAATGGCCCACCAAGGCAACGACGGGTAGCTGGTCTGAGAGGATGGTCAGCCACACTGGGACTGAGACACGGCCCAGACTCCTACGGGAGGCAGCAGTGGGGAATCTTGCGCAATGGGCGAAAGCCTGACGCAGCAACGCCGCGTGCGGGAAGAAGGCTTTCGGGCTGT…
ASV_374	SSU-ASV_424	OTU_145	Bacteria;Cyanobacteria;Oxyphotobacteria;Chloroplast;	0	0	0	0	0	0	0	0	0	0	0	0	12	0	0	0	0	0	0	0	0	0	0	0	GATGAACGCTGGCGGTATGCCTTATACATGCAAGTCGTACGAGAGTTTTTAACTCTAGTGGCGGACGGGTGAGTAACACGTAAGAATTTGCCTTTAGGAGGGGGACAACAACTGGAAACGGTTGCTAATACCCCATATGCTTTCGAGTGAAATGGATTTCCGCCTAAAGAGAAGCTTGCGGCTGATTAGCTTGTTGGTAGGGTAATGGCCTACCAAGGCGACGATCAGTATCTGGTTTGAGAGGACGATCAGACACACTGGAACTGAGACACGGTCCAGACTCCTACGGGAGGCAGCAGTAGGGAATTTTCCGCAATGGGCGAAAGCCTGACGGAGCAATACCGCGTGAGGGATGACTGCCTATGGGTTGTAAACCTCTTTTTTCAGGGAGGAATAAAT…
ASV_375	SSU-ASV_421	OTU_135	Bacteria;Cyanobacteria;Oxyphotobacteria;Synechococcales;Cyanobiaceae;Cyanobium PCC-6307;	0	0	0	0	0	0	0	0	0	0	0	0	0	0	0	0	0	0	12	0	0	0	0	0	GATGAACGCTGGCGGCGTGCTTAACACATGCAAGTCGAACGGACCTTCGGGTCAGTGGCGGACGGGTGAGTAACGCGTGAGAATCTGCCCTCAGGAGGGGGATAACGGCTGGAAACGGCCGCTAATACCCCATATGCCGCGAGGTGAAATGAATTTCGCCTGAGGATGAGCTCGCGTCTGATTAGCTAGTTGGTGGGGTAAAGGCCTACCAAGGCGACGATCAGTAGCTGGTCTGAGAGGATGATCAGCCACACTGGGACTGAGACACGGCCCAGACTCCTACGGGAGGCAGCAGTGGGGAATTTTCCGCAATGGGCGAAAGCCTGACGGAGCAACGCCGCGTGAGGGATGAAGGCCTCTGGGCTGTAAACCTCTTTTCTCAAGGAAGAAGACCTGACG…
ASV_376	SSU-ASV_265	OTU_98	Bacteria;Actinobacteria;Actinobacteria;Frankiales;Sporichthyaceae;	0	0	0	0	0	0	0	0	0	0	0	0	0	0	0	0	0	0	0	12	0	0	0	0	GACGAACGCTGGCGGCGTGCTTTACACATGCAAGTCGAGCGATGAGATCCCTTCGGGGATGGATTAGCGGCGAACGGGTGAGGAACACGTGAGGAATCTGCCTTCAACACTGGGATAACTCCGGGAAACCGGGGCTAATACCGGATACGAGAGCTGCAGGCATCTGCGGCTCTGGAAAGTTTTTCGGTTGAAGATGACCTCGCGGCCTATCAGCTTGTTGGTGAGGTAATAGCTCACCAAGGCGACGACGGGTAGCCGGCCTGAGAGGGCGACCGGCCACACTGGGACTGAGACACGGCCCAGACTCCTACGGGAGGCAGCAGTGGGGAATATTGGGCAATGGAGGAAACTCTGACCCAGCGACGCCGCGTGCGGGATGAAGGCCTTCGGGTTGTAAAC…
ASV_377	SSU-ASV_27	OTU_23	Bacteria;Proteobacteria;Gammaproteobacteria;Legionellales;Legionellaceae;Legionella;	0	0	0	0	0	0	0	0	0	0	0	0	0	0	0	0	0	0	0	12	0	0	0	0	ATTGAACGCTGGCGGCATGCCTAACACATGCAAGTCGAACGGCAGCACGGTCTAGTTTACTAGATGGGTGGCGAGTGGCGAACGGGTGAGTAATGCGTAGGAATATACCTTAAAGTGGGGGACAACCTGGGGAAACTCAGGCTAATACCGCGTAATCTCTGAGGAGAAAAGCTGGGGACCGCAAGGCCTGGCGCTTTAAGAATAGCCTGCGTCCGATTAGCTAGTTGGTGGGGTAAAGGCTCACCAAGGCGACGATCGGTAGCTGGTCTGAGAGGACGAACAGCCACACTGGGACTGAGACACGGCCCAGACTCCTACGGGAGGCAGCAGTGGGGAATATTGGACAATGGGGGCAACCCTGATCCAGCAATGCCGCGTGTGTGAAGAAGGCCTGAGGGT…
ASV_378	SSU-ASV_391	OTU_136	Bacteria;Proteobacteria;Alphaproteobacteria;SAR11 clade;Clade III;	0	0	0	0	0	0	0	0	0	0	0	0	0	0	0	0	0	0	0	0	0	12	0	0	AACGTACGCTGGCGGCACGCCTAACACATGCAAGTCGAACGCAGTAGCAATACTGAGTGGCAGACGGGTGAGTAACATGTGGGAATCTGCCTTGTGGTTCAGGACAACATTGGGAAACCGATGCTAATACTGGATAAGCCCTTACGGGGAAAGTTTTAATGCCATAAGATGAGCCCGCATTTGATTAGTTAGTTGGTGAGGTAATGGCTCACCAAGACAATGATCAATAGCTGATCTGAGAGGATGATCAGCCACACTGGGACTGAGACACGGCCCAGACTCCTACGGGAGGCAGCAGTGGGGAATCTTGCACAATGGAGGAAACTCTGATGCAGCGATGCCGCGTGAGTGAAGAAGGCCTTTGGGTTGTAAAGCTCTTTTGTAGGGGAAGATAATGAC…
ASV_379	SSU-ASV_92	OTU_62	Bacteria;Bacteroidetes;Bacteroidia;Chitinophagales;Chitinophagaceae;	11	0	0	0	0	0	0	0	0	0	0	0	0	0	0	0	0	0	0	0	0	0	0	0	GATGAACGCTAGCGGCAGGCTTAATACATGCAAGTCGAGGGGCAGCAGGTCTGTAGCAATACAGATGCTGGCGACCGGCAAACGGGTGCGGAACACGTACAGAACCTTCCTTCGAGCGGGGAATAGCCCAGAGAAATTTGGATTAATACCCCATAGTATACTGAAGAGGCATCTCTTTAGTATTAAAGATTTATCACTTGAAGATGGCTGTGCGGCTGATTAGGTAGTTGGCGGGGTAAAGGCCCACCAAGCCTGCGATCAGTAACTGGTGTGAGAGCACGACCAGTCACACGGGCACTGAGACACGGGCCCGACTCCTACGGGAGGCAGCAGTAAGGAATATTGGTCAATGGACGAAAGTCTGAACCAGCCATGCCGCGTGAAGGATGAAGGTCCTCT…
ASV_380	SSU-ASV_6	OTU_6	Bacteria;Verrucomicrobia;Verrucomicrobiae;Opitutales;Opitutaceae;Lacunisphaera;	0	11	0	0	0	0	0	0	0	0	0	0	0	0	0	0	0	0	0	0	0	0	0	0	AATGAACGCTGGCGGCGTGGTTAAGACATGCAAGTCGAACGGTTTTTCAGGTGTAGCAATACATTTGAAAAGCAGTGGCGAACGGGTGCGTAACACGTGAACAATCTACCTTTTAGTGTGGAATAGCTCGGCGAAAGCCGGATTAATACCGCATGTGGTTGTCCTTCTCCTGAAGGGCATACTAAAGTCAGGGACCGCAAGGCCTGACGCTATTAGAGGAGTTCGCGGCCTATCAGCTAGTTGGCGAGGTAACGGCTCACCAAGGCTAAGACGGGTAGCTGATCTGAGAGGATGATCAGCCACACTGGAACTGAGACACGGTCCAGACACCTACGGGTGGCAGCAGTTTCGAATCATTCACAATGGGCGAAAGCCTGATGGTGCGACGCCGCGTGAGGG…
ASV_381	SSU-ASV_403	OTU_136	Bacteria;Proteobacteria;Alphaproteobacteria;SAR11 clade;Clade III;	0	11	0	0	0	0	0	0	0	0	0	0	0	0	0	0	0	0	0	0	0	0	0	0	AACGTACGCTGGCGGCACGCCTAACACATGCAAGTCGAACGCAGTAGCAATACTGAGTGGCAGACGGGTGAGTAACATGTGGGAATCTGCCTTGTGGTTCAGGACAACATTGGGAAACCGATGCTAATACTGGATAAGCCCTTACGGGGAAAGTTTTAATGCCATAAGATGAGCCCGCATTTGATTAGTTAGTTGGTGAGGTAATGGCTCACCAAGACAATGATCAATAGCTGATCTGAGAGGATGATCAGCCACACTGGGACTGAGACACGGCCCAGACTCCTACGGGAGGCAGCAGTGGGGAATCTTGCACAATGGAGGAAACTCTGATGCAGCGATGCCGCGTGAGTGAAGAAGGCCTTTGGGTTGTAAAGCTCTTTTGTAGGGGAAGATAATGAC…
ASV_382	SSU-ASV_345	OTU_119	Bacteria;Chloroflexi;Anaerolineae;Anaerolineales;Anaerolineaceae;uncultured;	0	11	0	0	0	0	0	0	0	0	0	0	0	0	0	0	0	0	0	0	0	0	0	0	GATGAACGCTGGCGGCGTGCCTAATACATGCAAGTCGAACGAAGAGTGTAGCAATATGCTCTGAGTGGCGAACGGGTGAGTAACACGTGGGTGACCTACCCCAAAGTGTGGAATAACTCCTCGAAAGAGGTGCTAATACCGCATGTGGTCCCAGAGATTAGAGGCTTAGGGACTAAAGACTTCGGTCGCTTTGGGAGGGGCCCGCGGCCCATCAGCTAGTTGGTGAGGTAATGGCTCACCAAGGCAATGACGGGTAGGGGACTTGAGAGGGTGACCCCCCACACTGGAACTGAAACACGGTCCAGACACCTACGGGTGGCAGCAGTAGGGAATATTGGTCAATGGGCGAAAGCCTGAACCAGCAACGCCGCGTGCGCGATGAAGGCCTTCGGGTCGTAA…
ASV_383	SSU-ASV_139	OTU_76	Bacteria;Actinobacteria;Acidimicrobiia;Microtrichales;Ilumatobacteraceae;CL500-29 marine group;	0	0	11	0	0	0	0	0	0	0	0	0	0	0	0	0	0	0	0	0	0	0	0	0	GACGAACGCTGGCGGCGTGCTTAACACATGCAAGTCGAACGAGATCCATGGTGTAGCAATACACCGGAAGATCTAGTGGCGAACGGGTGAGGATCACGTGAGAAACCTGCCCCAGACTTTGGGATAACAAGTGGAAACGCTTGCTAATACCGAATGACGTCGGAGAACCGCATGGTTCACTGACGAAAGGAATTCCGGTTTGGGAGGGTCTCGCGGCCTATCAGCTTGTTGGTGGGGTAATGGCCTACCAAGGCAACGACGGGTAGCTGGTCTGAGAGGATGATCAGCCACACTGGGACTGAGACACGGCCCAGACTCCTACGGGAGGCAGCAGTGGGGAATCTTGCGCAATGGGCGAAAGCCTGACGCAGCAACGCCGCGTGCGGGATGAAGGCCTTC…
ASV_384	SSU-ASV_9	OTU_8	Bacteria;Verrucomicrobia;Verrucomicrobiae;Pedosphaerales;Pedosphaeraceae;	0	0	0	11	0	0	0	0	0	0	0	0	0	0	0	0	0	0	0	0	0	0	0	0	AACGAACGCTGGCGGCGTGGATAAGACATGCAAGTCGAACGCTAATTGCGGAGTAGCAATATTTCGCAGTTGGAGTGGCGCAAGGGTGCGTAACACGTGGGTAATTTGCCATGAAGCTCGGAATAACTCGCTGAAAGGCGAGCTAATACCGGATGTGATGTTTGGGAGGCATCTCCTAAATCTTAAAGCTGGGGACCGTAAGGCCTGGCACTTCATGATAAGCCCGCGGCCTATCAGCTAGTTGGTGAGGTAATGGCTCACCAAGGCTAAGACGGGTAGCTGGTCTGAGAGGACGACCAGTCACACTGGAACTGAGACACGGTCCAGACACCTACGGGTGGCAGCAGTCGAGAATTTTTCTCAATGGGCGAAAGCCTGAAGGAGCGACGCCGCGTGGGG…
ASV_385	SSU-ASV_425	OTU_145	Bacteria;Cyanobacteria;Oxyphotobacteria;Chloroplast;	0	0	0	11	0	0	0	0	0	0	0	0	0	0	0	0	0	0	0	0	0	0	0	0	GATGAACGCTGGCGGTATGCTTTATACATGCAAGTCGTACGAGAGTTTTTAACTCTAGTGGCGGACGGGTGAGTAACACGTAAGAATTTGCCTTTAGGAGGGGGACAACAACTGGAAACGGTTGCTAATACCCCATATGCTTTCGAGTGAAATGGATTTCCGCCTAAAGAGAAGCTTGCGGCTGATTAGCTTGTTGGTAGGGTAATGGCCTACCAAGGCGACGATCAGTATCTGGTTTGAGAGGACGATCAGACACACTGGAACTGAGACACGGTCCAGACTCCTACGGGAGGCAGCAGTAGGGAATTTTCCGCAATGGGCGAAAGCCTGACGGAGCAATACCGCGTGAGGGATGACTGCCTATGGGTTGTAAACCTCTTTTTTCAGGGAGGAATAAAT…
ASV_386	SSU-ASV_215	OTU_101	Bacteria;Actinobacteria;Actinobacteria;Frankiales;Sporichthyaceae;hgcI clade;	0	0	0	11	0	0	0	0	0	0	0	0	0	0	0	0	0	0	0	0	0	0	0	0	GACGAACGCTGGCGGCGTGCTTAACACATGCAAGTCGAGCGATGAAGTTTCTTCGGAAATGGATTAGCGGCGAACGGGTGAGGAACACGTGAAGAATCTGCCCTCCACTTTGGGATAACACCGGGAAACCGGTGCTAATACCGAATATTGAAACATAAGTGGCATCACTGAGTTTTGAAAGAATTTCGGTGGAGGATGACTTCGCGGCCTATCAGCTAGTTGGTGAGGTAATGGCTCACCAAGGCAACGACGGGTAGCCGGCCTGAGAGGGCGACCGGCCACACTGGGACTGAGACACGGCCCAGACTCCTACGGGAGGCAGCAGTGGGGAATATTGGGCAATGGAGGAAACTCTGACCCAGCGACGCCGCGTGCGGGATGAAGGCCTTCGGGTTGTAA…
ASV_387	SSU-ASV_319	OTU_98	Bacteria;Actinobacteria;Actinobacteria;Frankiales;Sporichthyaceae;	0	0	0	11	0	0	0	0	0	0	0	0	0	0	0	0	0	0	0	0	0	0	0	0	GACGAACGCTGGCGGCGTGCTTTACACATGCAAGTCGAGCGATGAGATCCCTTCGGGGATGGATTAGCGGCGAACGGGTGAGGAACACGTGAGGAATCTGCCTTCAACACTGGGATAACTCCGGGAAACCGGGGCTAATACCGGATACGAGGCCTGCAGGCATCTGCGGGTCTGGAAAGTTTTTCGGTTGAAGATGACCTCGCGGCCTATCAGCTTGTTGGTGAGGTAATGGCTCACCAAGGCGACGACGGGTAGCCGGCCTGAGAGGGCGACCGGCCACACTGGGACTGAGACACGGCCCAGACTCCTACGGGAGGCAGCAGTGGGGAATATTGGGCAATGGAGGAAACTCTGACCCAGCGACGCCGCGTGCGGGATGAAGGCCTTCGGGTTGTAAAC…
ASV_388	SSU-ASV_437	OTU_152	Bacteria;Chloroflexi;Chloroflexia;Chloroflexales;Roseiflexaceae;uncultured;	0	0	0	0	11	0	0	0	0	0	0	0	0	0	0	0	0	0	0	0	0	0	0	0	GACGAACGCTGGCGGCGTGCCTAATACATGCAAGTCGAACGCACCCTTCGGGGTGAGTGGCGCACGGCTGAGTAACACGTGGGAATCTGTCGTTTAGTGGGGGATAACGCATCGAAAGATACGCTAATCCCGCATACGCTCCGCAAGGAGGAAAGGCGCAAGTCGCTAAACGAGGAGCCTGCGGCCCATCAGGTAGTTGGAGAGGTAAAGGCTCACCAAGCCAATGACGGGTAGCTGGTCTGTGAGGACAACCAGCCAGACTGGGACTGAGAACGGCCCAGACTCCTACGGGAGGCAGCAGTAAGGAATTTTCGTCAATGGGGGAAACCCTGAACGAGCAACGCCGCGTGGAGGATGAAGGTTTTCGGATTGTAAACTCCTTTTGTGAGGGACGATAAT…
ASV_389	SSU-ASV_37	OTU_30	Bacteria;Nitrospirae;Nitrospira;Nitrospirales;Nitrospiraceae;Nitrospira;	0	0	0	0	0	0	0	11	0	0	0	0	0	0	0	0	0	0	0	0	0	0	0	0	AATGAACGCTGGCGGCGCGCCTAATACATGCAAGTCGAGCGAGAAGACGTAGTAATACGTTTGTAAAGCGGCGAACGGGTGAGGAATACATGGGTAACCTACCCTAGAGTGGGGAATAACCAGCCGAAAGGTTGGCTAATACCGCGTACGCTTCTTGGACTTCGGTTCAGGGAGGAAAGCGCTACCGAGGGTAGTGCGCTCTTGGATGGGCTCATGTCCTATCAGCTTGTTGGTGAGGTAACGGCTCACCAAGGCTTCGACGGGTAGCTGGTCTGAGAGGACGATCAGCCACACTGGCACTGCGACACGGGCCAGACTCCTACGGGAGGCAGCAGTAAGGAATATTGCGCAATGGGCGAAAGCCTGACGCAGCGACGCCGCGTGGGGGATGAAGGTCTT…
ASV_390	SSU-ASV_216	OTU_98	Bacteria;Actinobacteria;Actinobacteria;Frankiales;Sporichthyaceae;	0	0	0	0	0	0	0	11	0	0	0	0	0	0	0	0	0	0	0	0	0	0	0	0	GACGAACGCTGGCGGCGTGCTTAACACATGCAAGTCGAGCGATGAGATCCCTTCGGGGAAGGATTAGCGGCGAACGGGTGAGGAACACGTGAGGAATCTGCCTTCAACACTGGAATAACTCCGGGAAACCGGGGCTAATACCGGATACGAAACTCGGTGGCATCACTGAGTTTGGAAAGTTTTTCGGTTGAAGATGACCTCGCGGCCTATCAGCTTGTTGGTGAGGTAATGGCTCACCAAGGCGACGACGGGTAGCCGGCCTGAGAGGGCGACCGGCCACACTGGGACTGAGACACGGCCCAGACTCCTACGGGAGGCAGCAGTGGGGAATATTGGGCAATGGAGGAAACTCTGACCCAGCGACGCCGCGTGCGGGATGAAGGCCTTCGGGTTGTAAAC…
ASV_391	SSU-ASV_38	OTU_28	Bacteria;Chloroflexi;TK10;	0	0	0	0	0	0	0	11	0	0	0	0	0	0	0	0	0	0	0	0	0	0	0	0	GATAAACGCTGGCGGCGTGCCTTACCAATGCGAGTCGAACGAGGTCAGACTTCGGTCTGGTTGAGTGGCGTCCGGGTGCGTGACACGTCGGTGACCTACCCATTTGTGGGGAATACCCTGCCGAAAGGTGGGCTAATACCGCATACGATCCCTTCGTCGCAGAAGGGATGAAAGCTCGCAAGGGCGCTGATGGAGGGGCCGGCGGCCTATCAGCTAGTTGGTGGGGTAAAGGCCTACCAAGGCAACGACGGGGAGCCGATCTGAGAGGATGAACGGCCACAGTGGGACTGAGATATGGTCCACAGCCCTACGGGGTTTAGCATGGAGGAATCTTGCGCAACATCCGACAGGATGGCGCAGCAACGCCGCGTGGGGGATGAAGCCGTTTGCGGTGTAAAC…
ASV_392	SSU-ASV_238	OTU_103	Bacteria;Actinobacteria;Acidimicrobiia;Microtrichales;Ilumatobacteraceae;CL500-29 marine group;	0	0	0	0	0	0	0	0	11	0	0	0	0	0	0	0	0	0	0	0	0	0	0	0	GACGAACGCTGGCGGCGTGCTTAACACATGCAAGTCGAACGATGAAGTGGAGCTTGCTCCACGGATTAGTGGCGAACGGGTGAGGAACACGTGAGAAACCTGCCTCGGATTTTGGGATAACAAATGGAAACGTTTGCTAATACCAAATAACGTCGGAGAGTCACATGACTTTCTGACGAAAGGAATTCCGATTCGAGAGGGTCTCGCGGCCTATCAGCTAGTTGGCGGGGTAATGGCCCACCAAGGCAACGACGGGTAGCTGGTCTGAGAGGATGGTCAGCCACACTGGGACTGAGACACGGCCCAGACTCCTACGGGAGGCAGCAGTGGGGAATCTTGCGCAATGGGCGAAAGCCTGACGCAGCAACGCCGCGTGCGGGAAGAAGGCTTTCGGGCTGT…
ASV_393	SSU-ASV_72	OTU_49	Bacteria;Proteobacteria;Gammaproteobacteria;Betaproteobacteriales;Burkholderiaceae;Polynucleobacter;	0	0	0	0	0	0	0	0	0	0	11	0	0	0	0	0	0	0	0	0	0	0	0	0	ATTGAACGCTGGCGGCATGCCTTACACATGCAAGTCGAACGGCAGCACGGGTGCTTGCACCTGGTGGCGAGTGGCGAACGGGTGAGTAATACATCGGAACGTACCTTATCGTGGGGGATAACGCAGCGAAAGTTGCGCTAATACCGCATACGCCCTGAGGGGGAAAGCGGGGGACCGTAAGGCCTCGCGCGATTAGAGCGGCCGATGTCTGATTAGCTTGTTGGTGAGGTAAAAGCTCACCAAGGCGATGATCAGTAGCTGGTCTGAGAGGACGATCAGCCACACTGGGACTGAGACACGGCCCAGACTCCTACGGGAGGCAGCAGTGGGGAATTTTGGACAATGGGGGCAACCCTGATCCAGCAATGCCGCGTGAGTGAAGAAGGCCTTCGGGTTGTA…
ASV_394	SSU-ASV_404	OTU_136	Bacteria;Proteobacteria;Alphaproteobacteria;SAR11 clade;Clade III;	0	0	0	0	0	0	0	0	0	0	0	0	0	3	0	0	0	0	0	0	8	0	0	0	AACGTACGCTGGCGGCACGCCTAACACATGCAAGTCGAACGCAGTAGCAATACTGAGTGGCAGACGGGTGAGTAACATGTGGGAATCTGCCTTGTGGTTCAGGACAACATTGGGAAACCGATGCTAATACTGGATAAGCCCTTACGGGGAAAGTTTTAATGCCATAAGATGAGCCCGCATTTGATTAGTTAGTTGGTGAGGTAATGGCTCACCAAGACAATGATCAATAGCTGATCTGAGAGGATGATCAGCCACACTGGGACTGAGACACGGCCCAGACTCCTACGGGAGGCAGCAGTGGGGAATCTTGCACAATGGAGGAAACTCTGATGCAGCGATGCCGCGTGAGTGAAGAAGGCCTTTGGGTTGTAAAGCTCTTTTGTAGGGGAAGATAATGAC…
ASV_395	SSU-ASV_301	OTU_98	Bacteria;Actinobacteria;Actinobacteria;Frankiales;Sporichthyaceae;	0	0	0	0	0	0	0	0	0	0	0	0	0	0	11	0	0	0	0	0	0	0	0	0	GACGAACGCTGGCGGCGTGCTTTACACATGCAAGTCGAGCGATGAGATCCCTTCGGGGAAGGATTAGCGGCGAACGGGTGAGGAACACGTGAGGAATCTGCCTTCAACACTGGGATAACTCCGGGAAACCGGGGCTAATACCGGATACGAGACCTGCAGGCATCTGCGGGTCTGGAAAGTTTTTCGGTTGAAGATGACCTCGCGGCCTATCAGCTTGTTGGTGAGGTAATGGCTCACCAAGGCGACGACGGGTAGCCGGCCTGAGAGGGCGACCGGCCACACTGGGACTGAGACACGGCCCAGACTCCTACGGGAGGCAGCAGTGGGGAATATTGGGCAATGGAGGGAACTCTGACCCAGCGACGCCGCGTGCGGGATGAAGGCCTTCGGGTTGTAAAC…
ASV_396	SSU-ASV_381	OTU_137	Bacteria;Proteobacteria;Alphaproteobacteria;Acetobacterales;Acetobacteraceae;Rhodovarius;	0	0	0	0	0	0	0	0	0	0	0	0	0	0	0	0	11	0	0	0	0	0	0	0	AGCGAACGCTGGCGGCATGCTTAACACATGCAAGTCGCACGGGCAGCAATGTCAGTGGCGGACGGGTGAGTAACGCGTAGGAACATGTCCAGTGGTGGGGGATAACGTTGGGAAACTGACGCTAATACCGCATGAGCCCTGAGGGGGAAAGCAGCGATGCGCCGATGGAGTGGCCTGCGTAGGATTAGCTTGTTGGTGGGGTAACGGCCTACCAAGGCTACGATCCTTAGCTGGTCTGAGAGGACGATCAGCCACATTGGGACTGAGACACGGCCCAAACTCCTACGGGAGGCAGCAGTGGGGAATATTGGACAATGGGGGCAACCCTGATCCAGCAATGCCGCGTGTGTGAAGAAGGTCTTCGGATTGTAAAGCACTTTCGACGGGGACGATGATGAC…
ASV_397	SSU-ASV_140	OTU_79	Bacteria;Bacteroidetes;Bacteroidia;Chitinophagales;Chitinophagaceae;Dinghuibacter;	0	0	0	0	0	0	0	0	0	0	0	0	0	0	0	0	11	0	0	0	0	0	0	0	GATGAACGCTAGCGGCAGGCTTAATACATGCAAGTCGAGGGGCAGCACGTCTTCGGATGGTGGCGACCGGCAAACGGGTGCGTAACACGTACGCAACCTTCCCGTTACATTGGGATAGCCCAGGGAAACTTGGAATAATACCACATATTATGGTTGAGAGGCATCTCTTGGTCATCAAAGAACTTCGGTAACGGATGGGCGTGCGTTTGATTAGGTAGTTGGCGGGGTAACGGCCCACCAAGCCAACGATCAATAGCTGATGTGAGAGCATGATCAGCCACACGGGCACTGAGACACGGGCCCGACTCCTACGGGAGGCAGCAGTAAGGAATATTGGGCAATGGACGCAAGTCTGACCCAGCCATGCCGCGTGAAGGATGACGGCCCTACGGGTTGTAA…
ASV_398	SSU-ASV_302	OTU_102	Bacteria;Actinobacteria;Actinobacteria;Frankiales;Sporichthyaceae;hgcI clade;	0	0	0	0	0	0	0	0	0	0	0	0	0	0	0	0	11	0	0	0	0	0	0	0	GACGAACGCTGGCGGCGTGCTTAACACATGCAAGTCGAGCGATGAGATCACTTCGGTGAAGGATTAGCGGCGAACGGGTGAGGAACACGTGAAGAATCTGCCTTCAACTCTGGGATAACTCCGGGAAACCGGGGCTAATACCGGATATGAGCCTCGATCGCATGATCGGGGCTGGAAAGTTTTTCGGTTGAAGATGACTTCGCGGCCTATCAGCTTGTTGGTGAGGTAATGGCTCACCAAGGCGACGACGGGTAGCCGGCCTGAGAGGGCGACCGGCCACACTGGGACTGAGACACGGCCCAGACTCCTACGGGAGGCAGCAGTGGGGAATATTGGGCAATGGAGGAAACTCTGACCCAGCGACGCCGCGTGCGGGATGAAGGCCTTCGGGTTGTAAAC…
ASV_399	SSU-ASV_352	OTU_119	Bacteria;Chloroflexi;Anaerolineae;Anaerolineales;Anaerolineaceae;uncultured;	0	0	0	0	0	0	0	0	0	0	0	0	0	0	0	0	0	11	0	0	0	0	0	0	GATGAACGCTGGCGGCGTGCCTAATACATGCAAGTCGAACGAAGAGTGTAGCAATATGCTCTGAGTGGCGAACGGGTGAGTAACACGTGGGTGACCTACCCCAAAGTGTGGAATAACTCCTCGAAAGAGGTGCTAATACCGCATGTGGTCCCAGAGATTAGAGGCTTAGGGACTAAAGATTTCGGTCGCTTTGGGAGGGGCCCGCGGCCCATCAGCTAGTTGGTGAGGTAATGGCTCACCAAGGCAATGACGGGTAGGGGACTTGAGAGGGTGACCCCCCACACTGGAACTGAAACACGGTCCAGACACCTACGGGTGGCAGCAGTAGGGAATATTGGTCAATGGGCGAAAGCCTGAACCAGCAACGCCGCGTGCGCGATGAAGGCCTTCGGGTCGTAA…
ASV_400	SSU-ASV_206	OTU_98	Bacteria;Actinobacteria;Actinobacteria;Frankiales;Sporichthyaceae;	0	0	0	0	0	0	0	0	0	0	0	0	0	0	0	0	0	11	0	0	0	0	0	0	GACGAACGCTGGCGGCGTGCTTTACACATGCAAGTCGAGCGATGAGATCCCTTCGGGGAAGGATTAGCGGCGAACGGGTGAGGAACACGTGAGGAATCTGCCTTCAACACTGGGATAACTCCGGGAAACCGGGGCTAATACCGGATACGAGACCTGCAGGCATCTGCGGGTCTGGAAAGTTTTTCGGTTGAAGATGACCTCGCGGCCTATCAGCTTGTTGGTGAGGTAATGGCTCACCAAGGCGACGACGGGTAGCCGGCCTGAGAGGGCGACCGGCCACACTGGGACTGAGACACGGCCCAGACTCCTACGGGAGGCAGCAGTGGGGAATATTGGGCAATGGAGGGAACTCTGACCCAGCGACGCCGCGTGCGGGATGAAGGCCTTCGGGTTGTAAAC…
ASV_401	SSU-ASV_434	OTU_152	Bacteria;Chloroflexi;Chloroflexia;Chloroflexales;Roseiflexaceae;uncultured;	0	0	0	0	0	0	0	0	0	0	0	0	0	0	0	0	0	0	11	0	0	0	0	0	GACGAACGCTGGCGGCGTGCCTAATACATGCAAGTCGAACGCACCCTTCGGGGTGAGTGGCGCACGGCTGAGTAACACGTGGGAATCTGTCGTTTAGTGGGGGATAACGCATCGAAAGATACGCTAATCCCGCATACGCTCCGCAAGGAGGAAAGGCGCAAGTCGCTAAACGAGGAGCCTGCGGCCCATCAGGTAGTTGGAGAGGTAAAGGCTCACCAAGCCGATGACGGGTAGCTGGTCTGTGAGGACAACCAGCCAGACTGGGACTGAGAACGGCCCAGACTCCTACGGGAGGCAGCAGTAAGGAATTTTCGTCAATGGGGGAAACCCTGAACGAGCAACGCCGCGTGGAGGATGAAGGTTTTCGGATTGTAAACTCCTTTTGTGAGGGACGATAAT…
ASV_402	SSU-ASV_154	OTU_77	Bacteria;Actinobacteria;Acidimicrobiia;Microtrichales;Ilumatobacteraceae;CL500-29 marine group;	0	0	0	0	0	0	0	0	0	0	0	0	0	0	0	0	0	0	0	11	0	0	0	0	GACGAACGCTGGCGGCGTGCTTAACACATGCAAGTCGAACGGAATCCAATGTGTAGCAATACACAGGAAGATTTAGTGGCGAACGGGTGAGGAACACGTGAGAAACCTGCCCCGAACTCTGGGATAACAGTTGGAAACGACTGCTAATACCGGATGCCGTCGAGGAGTCGCATGGCTCTTTGACGAAAGAATCTTGGTTCGGGAGGGTCTCGCGACCTATCAGCTTGTTGGCGGGGTAATGGCCCACCAAGGCTACGACGGGTAGCTGGTCTGAGAGGATGATCAGCCACACTGGGACTGAGACACGGCCCAGACTCCTACGGGAGGCAGCAGTGGGGAATCTTGCGCAATGGGCGAAAGCCTGACGCAGCAACGCCGCGTGCGGGAAGAAGGCCTTCG…
ASV_403	SSU-ASV_206	OTU_98	Bacteria;Actinobacteria;Actinobacteria;Frankiales;Sporichthyaceae;	0	0	0	0	0	0	0	0	0	0	0	0	0	0	0	0	0	0	0	11	0	0	0	0	GACGAACGCTGGCGGCGTGCTTTACACATGCAAGTCGAGCGATGAGATCCCTTCGGGGAAGGATTAGCGGCGAACGGGTGAGGAACACGTGAGGAATCTGCCTTCAACACTGGGATAACTCCGGGAAACCGGGGCTAATACCGGATACGAGACCTGCAGGCATCTGCGGGTCTGGAAAGTTTTTCGGTTGAAGATGACCTCGCGGCCTATCAGCTTGTTGGTGAGGTAATGGCTCACCAAGGCGACGACGGGTAGCCGGCCTGAGAGGGCGACCGGCCACACTGGGACTGAGACACGGCCCAGACTCCTACGGGAGGCAGCAGTGGGGAATATTGGGCAATGGAGGGAACTCTGACCCAGCGACGCCGCGTGCGGGATGAAGGCCTTCGGGTTGTAAAC…
ASV_404	SSU-ASV_277	OTU_102	Bacteria;Actinobacteria;Actinobacteria;Frankiales;Sporichthyaceae;hgcI clade;	0	0	0	0	0	0	0	0	0	0	0	0	0	0	0	0	0	0	0	0	11	0	0	0	GACGAACGCTGGCGGCGTGCTTAACACATGCAAGTCGAGCGATGAAACACCTTCGGGTGTGGATTAGCGGCGAACGGGTGAGGAACACGTGAAGAATCTGCCTTCAACTCTGGGATAACTCCGGGAAACCGGGGCTAATACCGGATATGAGCCTTGATCGCATGATCGGGGCTGGAAAGTTTTTCGGTTGAAGATGACTTCGCGGCCTATCAGCTTGTTGGTGAGGTAATGGCTCACCAAGGCGACGACGGGTAGCCGGCCTGAGAGGGCGACCGGCCACACTGGGACTGAGACACGGCCCAGACTCCTACGGGAGGCAGCAGTGGGGAATATTGGGCAATGGAGGAAACTCTGACCCAGCGACGCCGCGTGAGGGATGAAGGCCTTCGGGTTGTAAAC…
ASV_405	SSU-ASV_303	OTU_102	Bacteria;Actinobacteria;Actinobacteria;Frankiales;Sporichthyaceae;hgcI clade;	0	0	0	0	0	0	0	0	0	0	0	0	0	0	0	0	0	0	0	0	11	0	0	0	GACGAACGCTGGCGGCGTGCTTAACACATGCAAGTCGAGCGATGAGATCACTTCGGTGAAGGATTAGCGGCGAACGGGTGAGGAACACGTGAAGAATCTGCCTTCAACTCTGGGATAACTCCGGGAAACCGGGGCTAATACCGGATATGAGCCTTGATCGCATGATCGGGGCTGGAAAGTTTTTCGGTTGAAGATGACTTCGCGGCCTATCAGCTTGTTGGTGAGGTAATGGCTCACCAAGGCGACGACGGGTAGCCGGCCTGAGAGGGCGACCGGCCACACTGGGACTGAGACACGGCCCAGACTCCTACGGGAGGCAGCAGTGGGGAATATTGGGCAATGGAGGAAACTCTGACCCAGCGACGCCGCGTGCGGGATGAAGGCCTTCGGGTTGTAAAC…
ASV_406	SSU-ASV_386	OTU_136	Bacteria;Proteobacteria;Alphaproteobacteria;SAR11 clade;Clade III;	10	0	0	0	0	0	0	0	0	0	0	0	0	0	0	0	0	0	0	0	0	0	0	0	AACGTACGCTGGCGGCACGCCTAACACATGCAAGTCGAACGCAGTAGCAATACTGAGTGGCAGACGGGTGAGTAACATGTGGGAATCTGCCTTGTGGTTCAGGACAACATTGGGAAACCGATGCTAATACTGGATAAGCCCTTACGGGGAAAGTTTTAATGCCATAAGATGAGCCCGCATTTGATTAGTTAGTTGGTGAGGTAATGGCTCACCAAGACAATGATCAATAGCTGATCTGAGAGGATGATCAGCCACACTGGGACTGAGACACGGCCCAGACTCCTACGGGAGGCAGCAGTGGGGAATCTTGCACAATGGAGGAAACTCTGATGCAGCGATGCCGCGTGAGTGAAGAAGGCCTTTGGGTTGTAAAGCTCTTTTGTAGGGGAAGATAATGAC…
ASV_407	SSU-ASV_405	OTU_140	Bacteria;Proteobacteria;Alphaproteobacteria;Rhizobiales;Beijerinckiaceae;	0	10	0	0	0	0	0	0	0	0	0	0	0	0	0	0	0	0	0	0	0	0	0	0	AACGAACGCTGGCGGCAGGCCTAACACATGCAAGTCGAACGCCCTAGCAATAGGGAGTGGCAGACGGGTGAGTAACGCGTGGGAACGTGCCCATCGGTTCGGAATAACTCAGGGAAACTTGAGCTAATACCGGATACGTGCGAGAGCAGAAAGATTTATCGCCGATGGATCGGCCCGCGTTCGATTAGCTAGTTGGTGAGGTAATGGCTCACCAAGGCGACGATCGATAGCTGGTCTGAGAGGATGATCAGCCACACTGGGACTGAGACACGGCCCAGACTCCTACGGGAGGCAGCAGTGGGGAATATTGGACAATGGGCGCAAGCCTGATCCAGCCATGCCGCGTGAGTGATGAAGGCCCTAGGGTTGTAAAGCTCTTTCGCCAGGGACGATAATGAC…
ASV_408	SSU-ASV_191	OTU_97	Bacteria;Actinobacteria;Actinobacteria;Frankiales;Sporichthyaceae;hgcI clade;	0	0	0	10	0	0	0	0	0	0	0	0	0	0	0	0	0	0	0	0	0	0	0	0	GACGAACGCTGGCGGCGTGCTTTACACATGCAAGTCGAACGATGAAGTTCCTTCGGGAATGGATTAGTGGCGAACGGGTGAGGAACACGTGAGAAATCTGCCCTTCATTTTGGGATAACTCCGGGAAACCGGGGCTAATACCAAATACTCCATCCTGGTGGCATCACTGGGCTGGGAAAGAATTTCGATGAAGGTTGATCTCGCGGCCTATCAGCTAGTTGGTGAGGTAATGGCTCACCAAGGCAACGACGGGTAGCCGGCCTGAGAGGGCGACCGGCCACACTGGGACTGAGACACGGCCCAGACTCCTACGGGAGGCAGCAGTGGGGAATATTGGGCAATGGGCGCAAGCCTGACCCAGCGACGCCGCGTGAGGGATGAAGGTCTTCGGATTGTAAA…
ASV_409	SSU-ASV_345	OTU_119	Bacteria;Chloroflexi;Anaerolineae;Anaerolineales;Anaerolineaceae;uncultured;	0	0	0	10	0	0	0	0	0	0	0	0	0	0	0	0	0	0	0	0	0	0	0	0	GATGAACGCTGGCGGCGTGCCTAATACATGCAAGTCGAACGAAGAGTGTAGCAATATGCTCTGAGTGGCGAACGGGTGAGTAACACGTGGGTGACCTACCCCAAAGTGTGGAATAACTCCTCGAAAGAGGTGCTAATACCGCATGTGGTCCCAGAGATTAGAGGCTTAGGGACTAAAGACTTCGGTCGCTTTGGGAGGGGCCCGCGGCCCATCAGCTAGTTGGTGAGGTAATGGCTCACCAAGGCAATGACGGGTAGGGGACTTGAGAGGGTGACCCCCCACACTGGAACTGAAACACGGTCCAGACACCTACGGGTGGCAGCAGTAGGGAATATTGGTCAATGGGCGAAAGCCTGAACCAGCAACGCCGCGTGCGCGATGAAGGCCTTCGGGTCGTAA…
ASV_410	SSU-ASV_141	OTU_76	Bacteria;Actinobacteria;Acidimicrobiia;Microtrichales;Ilumatobacteraceae;CL500-29 marine group;	0	0	0	0	10	0	0	0	0	0	0	0	0	0	0	0	0	0	0	0	0	0	0	0	GACGAACGCTGGCGGCGTGCTTAACACATGCAAGTCGAACGAGATCCATGATGTAGCAATACATCGGAAGATCTAGTGGCGAACGGGTGAGGATCACGTGAGAAACCTGCCCCAGACTCTGGGATAACAATTGGAAACGATTGCTAATACCGGATGACGTCGGAGAACCGCATGGTTCACTGACGAAAGATATTTCGGTTTGGGAGGGTCTCGCGGCCTATCAGCTTGTTGGTGGGGTAATGGCCTACCAAGGCAACGACGGGTAGCTGGTCTGAGAGGATGATCAGCCACACTGGGACTGAGACACGGCCCAGACTCCTACGGGAGGCAGCAGTGGGGAATCTTGCGCAATGGGCGAAAGCCTGACGCAGCAACGCCGCGTGCGGGATGAAGGCCTTC…
ASV_411	SSU-ASV_345	OTU_119	Bacteria;Chloroflexi;Anaerolineae;Anaerolineales;Anaerolineaceae;uncultured;	0	0	0	0	0	10	0	0	0	0	0	0	0	0	0	0	0	0	0	0	0	0	0	0	GATGAACGCTGGCGGCGTGCCTAATACATGCAAGTCGAACGAAGAGTGTAGCAATATGCTCTGAGTGGCGAACGGGTGAGTAACACGTGGGTGACCTACCCCAAAGTGTGGAATAACTCCTCGAAAGAGGTGCTAATACCGCATGTGGTCCCAGAGATTAGAGGCTTAGGGACTAAAGACTTCGGTCGCTTTGGGAGGGGCCCGCGGCCCATCAGCTAGTTGGTGAGGTAATGGCTCACCAAGGCAATGACGGGTAGGGGACTTGAGAGGGTGACCCCCCACACTGGAACTGAAACACGGTCCAGACACCTACGGGTGGCAGCAGTAGGGAATATTGGTCAATGGGCGAAAGCCTGAACCAGCAACGCCGCGTGCGCGATGAAGGCCTTCGGGTCGTAA…
ASV_412	SSU-ASV_241	OTU_103	Bacteria;Actinobacteria;Acidimicrobiia;Microtrichales;Ilumatobacteraceae;CL500-29 marine group;	0	0	0	0	0	0	0	10	0	0	0	0	0	0	0	0	0	0	0	0	0	0	0	0	GACGAACGCTGGCGGCGTGCTTAACACATGCAAGTCGAACGATGAAGTGGAGCTTGCTCCACGGATTAGTGGCGAACGGGTGAGGAACACGTGAGAAACCTGCCCCAGACTTTGGGATAACAAATGGAAACGTTTGCTAATACCAAATACCGTCGGAGAGTCACATGACTTTCTGACGAAAGGTATTCCGGTTTGGGAGGGTCTCGCGGCCTATCAGCTAGTTGGCGGGGTAATGGCCCACCAAGGCAACGACGGGTAGCTGGTCTGAGAGGATGGTCAGCCACACTGGGACTGAGACACGGCCCAGACTCCTACGGGAGGCAGCAGTGGGGAATCTTGCGCAATGGGCGAAAGCCTGACGCAGCAACGCCGCGTGCGGGAAGAAGGCTTTCGGGCTGT…
ASV_413	SSU-ASV_217	OTU_98	Bacteria;Actinobacteria;Actinobacteria;Frankiales;Sporichthyaceae;	0	0	0	0	0	0	0	0	0	10	0	0	0	0	0	0	0	0	0	0	0	0	0	0	GACGAACGCTGGCGGCGTGCTTTACACATGCAAGTCGAGCGATGAGATCCCTTCGGGGATGGATTAGCGGCGAACGGGTGAGGAACACGTGAGGAATCTGCCTTCAACACTGGGATAACTCCGGGAAACCGGGGCTAATACCGGATACGAGGCCCGCAGGCATCTGTGGGTCTGGAAAGTTTTTCGGTTGAAGATGACCTCGCGGCCTATCAGCTTGTTGGTGAGGTAATGGCTCACCAAGGCGACGACGGGTAGCCGGCCTGAGAGGGCGACCGGCCACACTGGGACTGAGACACGGCCCAGACTCCTACGGGAGGCAGCAGTGGGGAATATTGGGCAATGGAGGAAACTCTGACCCAGCGACGCCGCGTGCGGGATGAAGGCCTTCGGGTTGTAAAC…
ASV_414	SSU-ASV_41	OTU_28	Bacteria;Chloroflexi;TK10;	0	0	0	0	0	0	0	0	0	10	0	0	0	0	0	0	0	0	0	0	0	0	0	0	GATAAACGCTGGCGGCGTGCCTTACCAATGCGAGTCGAACGAGGTCAGACTTCGGTCTGGTTGAGTGGCGTCCGGGTGCGTGACACGTCGGTGACCTACCCATTTGTGGGGAATACCCTGCCGAAAGGTGGGCTAATACCGCATACGATCCCTTCGTCGCAGAAGGGATGAAAGCCCGCAAGGGCGCTGATGGAGGGGCCGGCGGCCTATCAGCTAGTTGGTGGGGTAAAGGCCTACCAAGGCAACGACGGGGAGCCGATCTGAGAGGATGAACGGCCACAGTGGGACTGAGATATGGTCCACAGCCCTACGGGGTTTAGCATGGAGGAATCTTGCGCAACATCCGACAGGATGGCGCAGCAACGCCGCGTGGGGGATGAAGCCGTTTGCGGTGTAAAC…
ASV_415	SSU-ASV_192	OTU_98	Bacteria;Actinobacteria;Actinobacteria;Frankiales;Sporichthyaceae;	0	0	0	0	0	0	0	0	0	10	0	0	0	0	0	0	0	0	0	0	0	0	0	0	GACGAACGCTGGCGGCGTGCTTAACACATGCAAGTCGAGCGATGAGATCCCTTCGGGGAAGGATTAGCGGCGAACGGGTGAGGAACACGTGAGGAATCTGCCTTCAACACTGGGATAACTCCGGGAAACCGGGGCTAATACCGGATACGAAACTCGGTGGCATCACTGAGTTTGGAAAGTTTTTCGGTTGAAGATGACCTCGCGGCCTATCAGCTTGTTGGTGAGGTAATGGCTCACCAAGGCGACGACGGGTAGCCGGCCTGAGAGGGCGACCGGCCACACTGGGACTGAGACACGGCCCAGACTCCTACGGGAGGCAGCAGTGGGGAATATTGGGCAATGGAGGAAACTCTGACCCAGCGACGCCGCGTGCGGGATGAAGGCCTTCGGGTTGTAAAC…
ASV_416	SSU-ASV_114	OTU_64	Bacteria;Bacteroidetes;Bacteroidia;Sphingobacteriales;NS11-12 marine group;	0	0	0	0	0	0	0	0	0	0	10	0	0	0	0	0	0	0	0	0	0	0	0	0	GATGAACGCTAGCGGCAGGCCTAATACATGCAAGTCGAGGGAGATTGTTGGATTCGTCTGACATGAAACCGGCGCACGGGTGCGTAACACGTATGCAACCTACCTTTAACTGGGGTATAGCTCAGAGAAATCTGAATTAATCCCCCATAAGACTACGACATGGCATCATGATGTAGTTAAAGCTCCGGCGGTTAAGGATGGGCATGCGGTACATTAGCTAGTTGGTGAGGTAATGGCTCACCAAGGCTACGATGTATAGGGGGTCTGAGAGGATGATCCCCCACACTGGTACTGAGACACGGACCAGACTCCTACGGGAGGCAGCAGTAGGGAATATTGGTCAATGGACGCAAGTCTGAACCAGCCATGCCGCGTGAAGGATGAAGGCCCTATGGGTCG…
ASV_417	SSU-ASV_160	OTU_86	Bacteria;Actinobacteria;Acidimicrobiia;Microtrichales;Ilumatobacteraceae;CL500-29 marine group;	0	0	0	0	0	0	0	0	0	0	7	3	0	0	0	0	0	0	0	0	0	0	0	0	GACGAACGCTGGCGGCGTGCTTAACACATGCAAGTCGAACGGAATCCAAGTGGTGGTAACACCGCGGAAGATTTAGTGGCGAACGGGTGAGGAACACGTGAGGAACCTGCCCCAAACTTTGGGATAACAGTTGGAAACGACTGCTAATACCAGATGCCGTTACTTTGTCGCATGGCGAGGTAACGAAAGTTTTTCGGTTTGGGAGGGCCTCGCGGCCTATCAGCTTGTTGGTGAGGTAATGGCTCACCAAGGCAACGACGGGTAGCTGGTCTGAGAGGATGATCAGCCACACTGGGACTGAGACACGGCCCAGACTCCTACGGGAGGCAGCAGTGGGGAATCTTGCGCAATGGGCGAAAGCCTGACGCAGCAACGCCGCGTGCGGGATGAAGGCCTTAG…
ASV_418	SSU-ASV_329	OTU_112	Bacteria;Bacteroidetes;Bacteroidia;Chitinophagales;Chitinophagaceae;Ferruginibacter;	0	0	0	0	0	0	0	0	0	0	0	0	10	0	0	0	0	0	0	0	0	0	0	0	GATGAACGCTAGCGGCAGGCTTAATACATGCAAGTCGAGGGGCAGCGCGGGTAGCAATACCTGGCGGCGACCGGCAAACGGGTGCGGAACACGTACGCAACCTTCCCAAAACTGGGGAATAGCCCTCCGAAAGGAGGATTAATACCCCGTAACACAATTGAGAGGCATCTCTTAATTGTTATAGCTCCGGCGGTTTTGGATGGGCGTGCGGCTGATTAGGTAGTTGGCGGGGTAACGGCCCACCAAGCCATCGATCAGTAACTGGTGTGAGAGCACGACCAGTCACACGGGCACTGAGACACGGGCCCGACTCCTACGGGAGGCAGCAGTAAGGAATATTGGTCAATGGACGCAAGTCTGAACCAGCCATGCCGCGTGAAGGATGAAGGCCCTCTGGGT…
ASV_419	SSU-ASV_195	OTU_101	Bacteria;Actinobacteria;Actinobacteria;Frankiales;Sporichthyaceae;hgcI clade;	0	0	0	0	0	0	0	0	0	0	0	0	0	0	10	0	0	0	0	0	0	0	0	0	GACGAACGCTGGCGGCGTGCTTAACACATGCAAGTCGAGCGATGAAGTTTCTTCGGAAATGGATTAGCGGCGAACGGGTGAGGAACACGTGAAGAATCTGCCCTCCACTTTGGGATAACACCGGGAAACCGGTGCTAATACCGAATATTGAAACATAAGTGGCATCACTGAGTTTTGAAAGAATTTCGGTGGAGGATGACTTCGCGGCCTATCAGCTAGTTGGTGAGGTAATGGCTCACCAAGGCAACGACGGGTAGCCGGCCTGAGAGGGCGACCGGCCACACTGGGACTGAGACACGGCCCAGACTCCTACGGGAGGCAGCAGTGGGGAATATTGGGCAATGGAGGAAACTCTGACCCAGCGACGCCGCGTGCGGGATGAAGGCCTTCGGGTTGTAA…
ASV_420	SSU-ASV_250	OTU_103	Bacteria;Actinobacteria;Acidimicrobiia;Microtrichales;Ilumatobacteraceae;CL500-29 marine group;	0	0	0	0	0	0	0	0	0	0	0	0	0	0	0	10	0	0	0	0	0	0	0	0	GACGAACGCTGGCGGCGTGCTTAACACATGCAAGTCGAACGATGAAGTGGAGCTTGCTCCACGGATTAGTGGCGAACGGGTGAGGAACACGTGAGAAACCTGCCCCAGACTTTGGGATAACAAATGGAAACGTTTGCTAATACCAAATACCGTCGGAGAGTCACATGACTTTCTGACGAAAGGTATTCCGGTTTGGGAGGGTCTCGCGGCCTATCAGCTAGTTGGCGGGGTAATGGCCCACCAAGGCAACGACGGGTAGCTGGTCTGAGAGGATGGTCAGCCACACTGGGACTGAGACACGGCCCAGACTCCTACGGGAGGCAGCAGTGGGGAATCTTGCGCAATGGGCGAAAGCCTGACGCAGCAACGCCGCGTGCGGGAAGAAGGCTTTCGGGCTGT…
ASV_421	SSU-ASV_45	OTU_20	Bacteria;Actinobacteria;Thermoleophilia;Solirubrobacterales;Solirubrobacteraceae;Conexibacter;	0	0	0	0	0	0	0	0	0	0	0	0	0	0	0	0	0	10	0	0	0	0	0	0	GACGAACGCTGGCGGCGTGCTTAACACATGCAAGTGGGGCGACGAACCAGACTTCGGTCTGGGGCAGAGCCGCGAACGGGTGAGTAACACGTGGGCAACCTGCCCCGTTGATCGGGACAACCCTAGGAAACTGGGGCTAATACCGAATGAGGTGCCAACTCATAAGAGTTGTCACGAAAGGAAGCTTCGGCCTCCGCGACGGGATGGGCCCGCGGCCCATTAGTTAGTTGGTGGGGTAACGGCCTACCAAGGCATCGATGGGTAGCTGGTCTGAGAGGACGATCAGCCACACTGGGACTGAGACACGGCCCAGACTCCTACGGGAGGCTGCAGTGGGGAATCTTGCGCAATGCACGAAAGTGTGACGCAGCAACGCCGCGTGGAGGAAGAAGGCTCTCG…
ASV_422	SSU-ASV_218	OTU_98	Bacteria;Actinobacteria;Actinobacteria;Frankiales;Sporichthyaceae;	0	0	0	0	0	0	0	0	0	0	0	0	0	0	0	0	0	10	0	0	0	0	0	0	GACGAACGCTGGCGGCGTGCTTAACACATGCAAGTCGAGCGATGAGATCCCTTCGGGGAAGGATTAGCGGCGAACGGGTGAGGAACACGTGAGGAATCTGCCTTCAACACTGGGATAACTCCGGGAAACCGGGGCTAATACCGGATACGAGACTCGGTGGCATCACTGAGTTTGGAAAGTTTTTCGGTTGAAGATGACCTCGCGGCCTATCAGCTTGTTGGTGAGGTAATGGCTCACCAAGGCGACGACGGGTAGCCGGCCTGAGAGGGCGACCGGCCACACTGGGACTGAGACACGGCCCAGACTCCTACGGGAGGCAGCAGTGGGGAATATTGGGCAATGGAGGAAACTCTGACCCAGCGACGCCGCGTGCGGGATGAAGGCCTTCGGGTTGTAAAC…
ASV_423	SSU-ASV_304	OTU_98	Bacteria;Actinobacteria;Actinobacteria;Frankiales;Sporichthyaceae;	0	0	0	0	0	0	0	0	0	0	0	0	0	0	0	0	0	10	0	0	0	0	0	0	GACGAACGCTGGCGGCGTGCTTTACACATGCAAGTCGAGCGATGAGATCCCTTCGGGGATGGATTAGCGGCGAACGGGTGAGGAACACGTGAGGAATCTGCCTTCAACACTGGGATAACTCCGGGAAACCGGGGCTAATACCGGATACGAGAGCTGCAGGCATCTGCGGCTCTGGAAAGTTTTTCGGTTGAAGATGACCTCGCGGCCTATCAGCTTGTTGGTGAGGTAATAGCTCACCAAGGCGACGACGGGTAGCCGGCCTGAGAGGGCGACCGGCCACACTGGGACTGAGACACGGCCCAGACTCCTACGGGAGGCAGCAGTGGGGAATATTGGGCAATGGAGGAAACTCTGACCCAGCGACGCCGCGTGCGGGATGAAGGCCTTCGGGTTGTAAAC…
ASV_424	SSU-ASV_305	OTU_102	Bacteria;Actinobacteria;Actinobacteria;Frankiales;Sporichthyaceae;hgcI clade;	0	0	0	0	0	0	0	0	0	0	0	0	0	0	0	0	0	0	10	0	0	0	0	0	GACGAACGCTGGCGGCGTGCTTAACACATGCAAGTCGAGCGATGAGATCACTTCGGTGAAGGATTAGCGGCGAACGGGTGAGGAACACGTGAAGAATCTGCCTTCAACTCTGGGATAACTCCGGGAAACCGGGGCTAATACCGGATATGAGCCTAGATCGCATGATCGGGGCTGGAAAGTTTTTCGGTTGAAGATGACTTCGCGGCCTATCAGCTTGTTGGTGAGGTAATGGCTCACCAAGGCGACGACGGGTAGCCGGCCTGAGAGGGCGACCGGCCACACTGGGACTGAGACACGGCCCAGACTCCTACGGGAGGCAGCAGTGGGGAATATTGGGCAATGGACGAAAGTCTGACCCAGCGACGCCGCGTGCGGGATGAAGGCCTTCGGGTTGTAAAC…
ASV_425	SSU-ASV_306	OTU_102	Bacteria;Actinobacteria;Actinobacteria;Frankiales;Sporichthyaceae;hgcI clade;	0	0	0	0	0	0	0	0	0	0	0	0	0	0	0	0	0	0	10	0	0	0	0	0	GACGAACGCTGGCGGCGTGCTTAACACATGCAAGTCGAGCGATGAAGCACCTTCGGGTGTGAATTAGCGGCGAACGGGTGAGGAACACGTGAAGAATCTGCCTTCAACACTGGGATAACTCCGGGAAACCGGGGCTAATACCGGATATGAGCCTTGATCGCATGATCGGGGCTGGAAAGTTTTTCGGTTGAAGATGACTTCGCGGCCTATCAGCTTGTTGGTGAGGTAATGGCTCACCAAGGCGACGACGGGTAGCCGGCCTGAGAGGGCGACCGGCCACACTGGGACTGAGACACGGCCCAGACTCCTACGGGAGGCAGCAGTGGGGAATATTGGGCAATGGAGGAAACTCTGACCCAGCGACGCCGCGTGAGGGATGAAGGCCTTCGGGTTGTAAAC…
ASV_426	SSU-ASV_376	OTU_130	Bacteria;Proteobacteria;Alphaproteobacteria;Paracaedibacterales;Paracaedibacteraceae;uncultured;	0	0	0	0	0	0	0	0	0	0	0	0	0	0	0	0	0	0	10	0	0	0	0	0	AACGAACGCTGGCGGCATGCTTAACACATGCAAGTCGAACGAACTATTTATAGTTAGTGGCAGACGGGTGAGGAACGCGTGGGAACGTACCCCAAAGTTCGGAATAACTATTGGAAACGATAGCTAATACCGGATGTGACCGAGAGGTTAAAGGTTTACCGCTTTGGGAGCGGCCCGCGTTAGATTAGCTAGTTGGTGGGGTAAAGGCCTACCAAGGCAATGATCTATAGCTGGTCTGAGAGGATGACCAGCCACACTGGGACTGAGACACGGCCCAGACTCCTACGGGAGGCAGCAGTGGGGAATATTGGACAATGGGGGCAACCCTGATCCAGCAATGCCGCGTGAATGATGAAGGCCTTAGGGTTGTAAAGTTCTTTTATTGATGACGATAATGAC…
ASV_427	SSU-ASV_42	OTU_29	Bacteria;Proteobacteria;Gammaproteobacteria;Betaproteobacteriales;Methylophilaceae;Candidatus Methylopumilus;	0	0	0	0	0	0	0	0	0	0	0	0	0	0	0	0	0	0	0	10	0	0	0	0	ATTGAACGCTGGCGGAATGCTTTACACATGCAAGTCGAACGGCAGCACGGAGAGCTTGCTCTCTGGTGGCGAGTGGCGAACGGGTGAGTAATATATCGGAACGTGTCCAATAATGGGGGATAACGAGTCGAAAGATTCGCTAATACCGCATACGCCCTACGGGGGAAAGCAGGGGATCGTAAGACCTTGCGTTAATGGAGCGGCCGATATCTGATTAGCTTGTTGGTGAGGTAAAGGCTCACCAAGGCGACGATCAGTAGCTGGTTTGAGAGAACGACCAGCCACACTGGAACTGAGACACGGTCCAGACTCCTACGGGAGGCAGCAGTGGGGAATTTTGGACAATGGGGGCAACCCTGATCCAGCCATTCCGCGTGAGTGAAGAAGGCCTTCGGGTTG…
ASV_428	SSU-ASV_50	OTU_33	Bacteria;Proteobacteria;Gammaproteobacteria;Betaproteobacteriales;Gallionellaceae;Candidatus Nitrotoga;	0	0	0	0	0	0	0	0	0	0	0	0	0	0	0	0	0	0	0	10	0	0	0	0	ATTGAACGCTGGCGGCATGCTTTACACATGCAAGTCGAACGGCAGCACGGGGGCAACCCTGGTGGCGAGTGGCGAACGGGTGAGTAATATATCGGAACGTACCCGGAAATGGGGGATAACGTAGCGAAAGTTACGCTAATACCGCATATGCCCTGAGGGGGAAAGCGGGGGATTCGTAAGAACCTCGCGTTTTCGGAGCGGCCGATATCGGATTAGCTAGTAGGTGAGGTAAAGGCTCACCTAGGCGACGATCCGTAGCTGGTCTGAGAGGACGACCAGCCACACTGGAACTGAGACACGGTCCAGACTCCTACGGGAGGCAGCAGTGGGGAATTTTGGACAATGGGCGAAAGCCTGATCCAGCCATGCCGCGTGAGTGAAGAAGGCCTTCGGGTTGTA…
ASV_429	SSU-ASV_128	OTU_76	Bacteria;Actinobacteria;Acidimicrobiia;Microtrichales;Ilumatobacteraceae;CL500-29 marine group;	0	0	0	0	0	0	0	0	0	0	0	0	0	0	0	0	0	0	0	10	0	0	0	0	GACGAACGCTGGCGGCGTGCTTAACACATGCAAGTCGAACGGAATCCATGGTGTAGCAATACACCGGAAGATTTAGTGGCGAACGGGTGAGGATCACGTGAGAAACCTGCCCCAGACTTTGGGATAACAGTTGGAAACGACTGCTAATACCGAATGACGTCGGAGAACCGCATGGTTCACTGACGAAAGGAAATCCGGTTTGGGAGGGTCTCGCGGCCTATCAGCTTGTTGGTGGGGTAATGGCCTACCAAGGCAACGACGGGTAGCTGGTCTGAGAGGATGATCAGCCACACTGGGACTGAGACACGGCCCAGACTCCTACGGGAGGCAGCAGTGGGGAATCTTGCGCAATGGGCGAAAGCCTGACGCAGCAACGCCGCGTGCGGGATGAAGGCCTTC…
ASV_430	SSU-ASV_202	OTU_101	Bacteria;Actinobacteria;Actinobacteria;Frankiales;Sporichthyaceae;hgcI clade;	0	0	0	0	0	0	0	0	0	0	0	0	0	0	0	0	0	0	0	10	0	0	0	0	GACGAACGCTGGCGGCGTGCTTAACACATGCAAGTCGAGCGATGAAGTTTCTTCGGAAATGGATTAGCGGCGAACGGGTGAGGAACACGTGAAGAATCTGCCCTCCACTTTGGGATAACACCGGGAAACCGGTGCTAATACCGAATATTGAAACATAAGTGGCATCACTGAGTTTTGAAAGAATTTCGGTGGAGGATGACTTCGCGGCCTATCAGCTAGTTGGTGAGGTAATGGCTCACCAAGGCAACGACGGGTAGCCGGCCTGAGAGGGCGACCGGCCACACTGGGACTGAGACACGGCCCAGACTCCTACGGGAGGCAGCAGTGGGGAATATTGGGCAATGGAGGAAACTCTGACCCAGCGACGCCGCGTGCGGGATGAAGGCCTTCGGGTTGTAA…
ASV_431	SSU-ASV_200	OTU_101	Bacteria;Actinobacteria;Actinobacteria;Frankiales;Sporichthyaceae;hgcI clade;	0	0	0	0	0	0	0	0	0	0	0	0	0	0	0	0	0	0	0	10	0	0	0	0	GACGAACGCTGGCGGCGTGCTTAACACATGCAAGTCGAGCGATGAAGTTTCTTCGGAAATGGATTAGCGGCGAACGGGTGAGGAACACGTGAAGAATCTGCCCTCCACTTTGGGATAACACCGGGAAACCGGTGCTAATACCGAATATTGAAACATAAGTGGCATCACTGAGTTTTGAAAGAATTTCGGTGGAGGATGACTTCGCGGCCTATCAGCTAGTTGGTGAGGTAATGGCTCACCAAGGCAACGACGGGTAGCCGGCCTGAGAGGGCGACCGGCCACACTGGGACTGAGACACGGCCCAGACTCCTACGGGAGGCAGCAGTGGGGAATATTGGGCAATGGAGGAAACTCTGACCCAGCGACGCCGCGTGCGGGATGAAGGCCTTCGGGTTGTAA…
ASV_432	SSU-ASV_195	OTU_101	Bacteria;Actinobacteria;Actinobacteria;Frankiales;Sporichthyaceae;hgcI clade;	0	0	0	0	0	0	0	0	0	0	0	0	0	0	0	0	0	0	0	10	0	0	0	0	GACGAACGCTGGCGGCGTGCTTAACACATGCAAGTCGAGCGATGAAGTTTCTTCGGAAATGGATTAGCGGCGAACGGGTGAGGAACACGTGAAGAATCTGCCCTCCACTTTGGGATAACACCGGGAAACCGGTGCTAATACCGAATATTGAAACATAAGTGGCATCACTGAGTTTTGAAAGAATTTCGGTGGAGGATGACTTCGCGGCCTATCAGCTAGTTGGTGAGGTAATGGCTCACCAAGGCAACGACGGGTAGCCGGCCTGAGAGGGCGACCGGCCACACTGGGACTGAGACACGGCCCAGACTCCTACGGGAGGCAGCAGTGGGGAATATTGGGCAATGGAGGAAACTCTGACCCAGCGACGCCGCGTGCGGGATGAAGGCCTTCGGGTTGTAA…
ASV_433	SSU-ASV_187	OTU_95	Bacteria;Actinobacteria;Acidimicrobiia;IMCC26256;	0	0	0	0	0	0	0	0	0	0	0	0	0	0	0	0	0	0	0	10	0	0	0	0	GACGAACGCTGGCGGCGCGCTTAACACATGCAAGTCGAACGAGATACTCAGAGCTTGCTCTGAGTGGAAAGTGGCGAACGGGTGAGGAACACGTGAGGAACCTGCCCCGAAGACCGGGACAACATCGGGAAACCGGTGCTAATACCGGATGTCCTCGCCGAAGCTCATGCTTTGGTGAGGAAATGGATTCCGCTTCGGGATGGCCTCGCGGCCTATCAGCTTGTTGGTGAGGTAACGGCTCACCAAGGCTTCGACGGGTAGCTGGTCTGAGAGGATGTCCAGCCACACTGGGACTGAGACACGGCCCAGACTCCTACGGGAGGCAGCAGTGGGGAATATTGCACAATGGGCGCAAGCCTGATGCAGCGACGCCGCGTGCGGGATGACGGCCTTAGGGTT…
ASV_434	SSU-ASV_283	OTU_102	Bacteria;Actinobacteria;Actinobacteria;Frankiales;Sporichthyaceae;hgcI clade;	0	0	0	0	0	0	0	0	0	0	0	0	0	0	0	0	0	0	0	0	10	0	0	0	GACGAACGCTGGCGGCGTGCTTAACACATGCAAGTCGAGCGATGAGATCACTTCGGTGAAGGATTAGCGGCGAACGGGTGAGGAACACGTGAAGAATCTGCCTTCAACTCTGGGATAACTCCGGGAAACCGGGGCTAATACCGGATATGAGCCTTGATCGCATGATCGGGGCTGGAAAGTTTTTCGGTTGAAGATGACTTCGCGGCCTATCAGCTTGTTGGTGAGGTAATGGCTCACCAAGGCGACGACGGGTAGCCGGCCTGAGAGGGCGACCGGCCACACTGGGACTGAGACACGGCCCAGACTCCTACGGGAGGCAGCAGTGGGGAATATTGGGCAATGGAGGAAACTCTGACCCAGCGACGCCGCGTGCGGGATGAAGGCCTTCGGGTTGTAAAC…
ASV_435	SSU-ASV_386	OTU_136	Bacteria;Proteobacteria;Alphaproteobacteria;SAR11 clade;Clade III;	0	0	0	0	0	0	0	0	0	0	0	0	0	0	0	0	0	0	0	0	10	0	0	0	AACGTACGCTGGCGGCACGCCTAACACATGCAAGTCGAACGCAGTAGCAATACTGAGTGGCAGACGGGTGAGTAACATGTGGGAATCTGCCTTGTGGTTCAGGACAACATTGGGAAACCGATGCTAATACTGGATAAGCCCTTACGGGGAAAGTTTTAATGCCATAAGATGAGCCCGCATTTGATTAGTTAGTTGGTGAGGTAATGGCTCACCAAGACAATGATCAATAGCTGATCTGAGAGGATGATCAGCCACACTGGGACTGAGACACGGCCCAGACTCCTACGGGAGGCAGCAGTGGGGAATCTTGCACAATGGAGGAAACTCTGATGCAGCGATGCCGCGTGAGTGAAGAAGGCCTTTGGGTTGTAAAGCTCTTTTGTAGGGGAAGATAATGAC…
ASV_436	SSU-ASV_406	OTU_136	Bacteria;Proteobacteria;Alphaproteobacteria;SAR11 clade;Clade III;	0	0	0	0	0	0	0	0	0	0	0	0	0	0	0	0	0	0	0	0	10	0	0	0	AACGTACGCTGGCGGCACGCCTAACACATGCAAGTCGAACGCAGTAGAAATACTGAGTGGCAGACGGGTGAGTAACATGTGGGAATCTGCCTTGTGGTTCAGGACAACATTGGGAAACCGATGCTAATACTGGATAAGCCCTTACGGGGAAAGTTTTAATGCCATAAGATGAGCCCGCATTTGATTAGTTAGTTGGTGAGGTAATGGCTCACCAAGACAATGATCAATAGCTGATCTGAGAGGATGATCAGCCACACTGGGACTGAGACACGGCCCAGACTCCTACGGGAGGCAGCAGTGGGGAATCTTGCACAATGGAGGAAACTCTGATGCAGCGATGCCGCGTGAGTGAAGAAGGCCTTTGGGTTGTAAAGCTCTTTTGTAGGGGAAGATAATGAC…
ASV_437	SSU-ASV_407	OTU_136	Bacteria;Proteobacteria;Alphaproteobacteria;SAR11 clade;Clade III;	0	0	0	0	0	0	0	0	0	0	0	0	0	0	0	0	0	0	0	0	10	0	0	0	AACGTACGCTGGCGGCACGCCTAACACATGCAAGTCGAACGCAGTAGCAATACTGAGTGGCAGACGGGTGAGTAACATGTGGGAATCTGCCTTGTGGTTCAGGACAACATTGGGAAACCGATGCTAATACTGAATAAGCCCTTACGGGGAAAGTTTTAATGCCATAAGATGAGCCCGCATTTGATTAGTTAGTTGGTGAGGTAATGGCTCACCAAGACAATGATCAATAGCTGATCTGAGAGGATGATCAGCCACACTGGGACTGAGACACGGCCCAGACTCCTACGGGAGGCAGCAGTGGGGAATCTTGCACAATGGAGGAAACTCTGATGCAGCGATGCCGCGTGAGTGAAGAAGGCCTTTGGGTTGTAAAGCTCTTTTGTAGGGGAAGATAATGAC…
ASV_438	SSU-ASV_142	OTU_78	Bacteria;Actinobacteria;Acidimicrobiia;Microtrichales;Ilumatobacteraceae;CL500-29 marine group;	0	0	0	0	0	0	0	0	0	0	0	0	0	0	0	0	0	0	0	0	0	0	0	10	GACGAACGCTGGCGGCGGGCTTAACACATGCAAGTCGAACGAGGTTCACCGAGTAGCAATACGAGGGAAGACCTAGTGGCGAACGGGTGAGTATCACGTGAGAAACCAACCCCGGTCTCTGGGATAACAGTTGGAAACGACTGCTAATACTGGATGTCGTCGTACCCTCGCATGGGGGGATGACGAAAGGGTTACCGGATCGGGACGGTCTCGCGGCCTATCAGCTTGTTGGGGAGGTAACGGCTCACCAAGGCTTCGACGGGTAGCTGGTCTGAGAGGATGATCAGCCACACTGGGACTGAGACACGGCCCAGACTCCTACGGGAGGCAGCAGTGGGGAATCTTGCGCAATGGGCGAAAGCCTGACGCAGCCACGCCGCGTGCGGGATGAAGGCCCTA…
ASV_439	SSU-ASV_1	OTU_1	Unclassified;	0	9	0	0	0	0	0	0	0	0	0	0	0	0	0	0	0	0	0	0	0	0	0	0	CAGGAAGTGATGAAAGAGGGGCCAGCGGTGGCCGCGCTAGGAGAAATGACGCAACGGCTGACCGAGCAGATTCCGAACAATCCCTACAAATTTGAAATAACAGTGGTGAAGAGTGACGTCATCAATGCGTTCGCGCTGCCAGGCGGGCATGTGGTGGTGTTCACCGGGCTCATGAAAAAAGCCGACAGCGGCGAAGAAGTGGCGGGCGTGATGAGCCACGAACTCAACCATGTGTTGCGGCGGCATGGGCTTGAACGGATCGTGAAAAGTCTCGGGTTGCTGACGGTGGTGACCATTGTGCTGGGCGATCAACAGGGCCTCGTCGGGATGATGAAACAGCTCAGCGTTGAACTGCTCACGCTGAAGTTCGGACGGGAGCAGGAGACCGAGGCCGATGTG…
ASV_440	SSU-ASV_345	OTU_119	Bacteria;Chloroflexi;Anaerolineae;Anaerolineales;Anaerolineaceae;uncultured;	0	6	0	3	0	0	0	0	0	0	0	0	0	0	0	0	0	0	0	0	0	0	0	0	GATGAACGCTGGCGGCGTGCCTAATACATGCAAGTCGAACGAAGAGTGTAGCAATATGCTCTGAGTGGCGAACGGGTGAGTAACACGTGGGTGACCTACCCCAAAGTGTGGAATAACTCCTCGAAAGAGGTGCTAATACCGCATGTGGTCCCAGAGATTAGAGGCTTAGGGACTAAAGACTTCGGTCGCTTTGGGAGGGGCCCGCGGCCCATCAGCTAGTTGGTGAGGTAATGGCTCACCAAGGCAATGACGGGTAGGGGACTTGAGAGGGTGACCCCCCACACTGGAACTGAAACACGGTCCAGACACCTACGGGTGGCAGCAGTAGGGAATATTGGTCAATGGGCGAAAGCCTGAACCAGCAACGCCGCGTGCGCGATGAAGGCCTTCGGGTCGTAA…
ASV_441	SSU-ASV_307	OTU_106	Bacteria;Actinobacteria;Actinobacteria;Frankiales;Sporichthyaceae;	0	0	9	0	0	0	0	0	0	0	0	0	0	0	0	0	0	0	0	0	0	0	0	0	GACGAACGCTGGCGGCGTGCTTAACACATGCAAGTCGAGCGATGAAACACCTTCGGGTGTGAATTAGCGGCGAACGGGTGAGGAACACGTGAGAAATCTGCCTTCAACACTGGGATAACTCCGGGAAACCGGGGCTAATACCGGATATGAAATCTGCGGGCATCCGCGGGTTTGGAAAGTTTTTCGGTTGAAGATGATCTCGCGGCCTATCAGCTTGTTGGTGAGGTAATGGCTCACCAAGGCGACGACGGGTAGCCGGCCTGAGAGGGCGACCGGCCACACTGGGACTGAGACACGGCCCAGACTCCTACGGGAGGCAGCAGTGGGGAATATTGGGCAATGGAGGAAACTCTGACCCAGCGACGCCGCGTGCGGGATGAAGGCCTTCGGGTTGTAAAC…
ASV_442	SSU-ASV_70	OTU_47	Bacteria;Proteobacteria;Gammaproteobacteria;Methylococcales;Methylomonaceae;uncultured;	0	0	0	9	0	0	0	0	0	0	0	0	0	0	0	0	0	0	0	0	0	0	0	0	ATTGAACGCTGGCGGTATGCTTAACACATGCAAGTCGAACGGTAGCAGCTCTTCGGAGGCTGACGAGTGGCGGACGGGTGCGTAACGCGTAGGAATCTGCCTATTAGTGGGGGACAACTTAGGGAAACTTAAGCTAATACCGCATACGCCCTACGGGGGAAAGGAGGGGATCTTCGGACCTTTCGCTAATAGATGAGCCTGCGTAGGATTAGCTAGTTGGTAGGGTAAAGGCCTACCAAGGCGACGATCCTTAGCTGGTCTGAGAGGATGATCAGCCACACTGGAACTGAGACACGGTCCAGACTCCTACGGGAGGCAGCAGTGGGGAATATTGGACAATGGGCGAAAGCCTGATCCAGCAATACCGCGTGTGTGAAGAAGGCCTTAGGGTTGTAAAGC…
ASV_443	SSU-ASV_104	OTU_68	Bacteria;Bacteroidetes;Bacteroidia;Sphingobacteriales;env.OPS 17;	0	0	0	9	0	0	0	0	0	0	0	0	0	0	0	0	0	0	0	0	0	0	0	0	GATGAACGCTAGCGGCAGGCTTAATACATGCAAGTCGAGGGGCAGCACGGTTAGCAATAACTGGTGGCGACCGGCGCACGGGTGCGTAACACGTATACAATCTACCTTAAACAGGGGGATAGCCTTTCGAAAGAGAGATTAATACCCCGTAATAAATTGAACGGCATCGTTTGATTTTGAAAGCTCCGGCGGTTTGAGATGAGTATGCGTCTGATTAGCTAGTTGGTGAGGTAACGGCTCACCAAGGCGACGATCAGTAGGGGATCTGAGAGGACTAACCCCCACACTGGTACTGAGACACGGACCAGACTCCTACGGGAGGCAGCAGTAAGGAATATTGGTCAATGGAGGCAACTCTGAACCAGCCATGCCGCGTGCAGGATGACGGCCCTATGGGTT…
ASV_444	SSU-ASV_123	OTU_76	Bacteria;Actinobacteria;Acidimicrobiia;Microtrichales;Ilumatobacteraceae;CL500-29 marine group;	0	0	0	9	0	0	0	0	0	0	0	0	0	0	0	0	0	0	0	0	0	0	0	0	GACGAACGCTGGCGGCGTGCTTAACACATGCAAGTCGAACGGAATCCATGGTGTAGCAATACACCGGAAGATTTAGTGGCGAACGGGTGAGGATCACGTGAGAAACCTGCCCCAGACTTTGGGATAACAATTGGAAACGATTGCTAATACCGAATGACGTCGGAGAACCGCATGGTTCACTGACGAAAGGAAATCCGGTTTGGGAGGGTCTCGCGGCCTATCAGCTTGTTGGTGGGGTAATGGCCTACCAAGGCAACGACGGGTAGCTGGTCTGAGAGGATGATCAGCCACACTGGGACTGAGACACGGCCCAGACTCCTACGGGAGGCAGCAGTGGGGAATCTTGCGCAATGGGCGAAAGCCTGACGCAGCAACGCCGCGTGCGGGATGAAGGCCTTC…
ASV_445	SSU-ASV_369	OTU_129	Bacteria;Cyanobacteria;Oxyphotobacteria;Chloroplast;	0	0	0	0	9	0	0	0	0	0	0	0	0	0	0	0	0	0	0	0	0	0	0	0	GATGAACGCTGGCGGTATGCTTAACACATGCAAGTCGTACGAAGATCTTTGATCTTAGTGGCGGACGGGTGAGTAACACGTGAGAATCTGCCCTTAGGAAGAGGATAACAGCTGGAAACGGTTGCTAATACTCTATACGCCGAGAGGTAAAAGGATTTATCCACCTTAGGAAGAGCTCGCGCCTGATTAGCTTGTTGGTAAGGTAATGGCTTACCAAGGCGACGATCAGTAGCTGGTTTGAGAGGACGACCAGCCACACTGGGACTGAGACACGGCCCAGACTCCTACGGGAGGCAGCAGTGGGGAATTTTCCGCAATGGGCGAAAGCCTGACGGAGCAATACCGCGTGAGGGATGAAAGCCTGTGGGTTGTAAACCTCTTTTCTCAAGGAAGAAGTTC…
ASV_446	SSU-ASV_243	OTU_103	Bacteria;Actinobacteria;Acidimicrobiia;Microtrichales;Ilumatobacteraceae;CL500-29 marine group;	0	0	0	0	0	0	9	0	0	0	0	0	0	0	0	0	0	0	0	0	0	0	0	0	GACGAACGCTGGCGGCGTGCTTAACACATGCAAGTCGAACGATGAAGTGGAGCTTGCTCCACGGATTAGTGGCGAACGGGTGAGGAACACGTGAGAAACCTGCCTCGGATTTTGGGATAACAAATGGAAACGTTTGCTAATACCAAATAACGTCGGAGAGTCACATGACTTTCTGACGAAAGGAATTCCGATTCGAGAGGGTCTCGCGGCCTATCAGCTTGTTGGCGGGGTAATGGCCCACCAAGGCAACGACGGGTAGCTGGTCTGAGAGGATGGTCAGCCACACTGGGACTGAGACACGGCCCAGACTCCTACGGGAGGCAGCAGTGGGGAATCTTGCGCAATGGGCGAAAGCCTGACGCAGCAACGCCGCGTGCGGGAAGAAGGCTTTCGGGCTGT…
ASV_447	SSU-ASV_38	OTU_28	Bacteria;Chloroflexi;TK10;	0	0	0	0	0	0	0	9	0	0	0	0	0	0	0	0	0	0	0	0	0	0	0	0	GATAAACGCTGGCGGCGTGCCTTACCAATGCGAGTCGAACGAGGTCAGACTTCGGTCTGGTTGAGTGGCGTCCGGGTGCGTGACACGTCGGTGACCTACCCATTTGTGGGGAATACCCTGCCGAAAGGTGGGCTAATACCGCATACGATCCCTTCGTCGCAGAAGGGATGAAAGCTCGCAAGGGCGCTGATGGAGGGGCCGGCGGCCTATCAGCTAGTTGGTGGGGTAAAGGCCTACCAAGGCAACGACGGGGAGCCGATCTGAGAGGATGAACGGCCACAGTGGGACTGAGATATGGTCCACAGCCCTACGGGGTTTAGCATGGAGGAATCTTGCGCAACATCCGACAGGATGGCGCAGCAACGCCGCGTGGGGGATGAAGCCGTTTGCGGTGTAAAC…
ASV_448	SSU-ASV_217	OTU_98	Bacteria;Actinobacteria;Actinobacteria;Frankiales;Sporichthyaceae;	0	0	0	0	0	0	0	0	0	0	0	9	0	0	0	0	0	0	0	0	0	0	0	0	GACGAACGCTGGCGGCGTGCTTTACACATGCAAGTCGAGCGATGAGATCCCTTCGGGGATGGATTAGCGGCGAACGGGTGAGGAACACGTGAGGAATCTGCCTTCAACACTGGGATAACTCCGGGAAACCGGGGCTAATACCGGATACGAGGCCCGCAGGCATCTGTGGGTCTGGAAAGTTTTTCGGTTGAAGATGACCTCGCGGCCTATCAGCTTGTTGGTGAGGTAATGGCTCACCAAGGCGACGACGGGTAGCCGGCCTGAGAGGGCGACCGGCCACACTGGGACTGAGACACGGCCCAGACTCCTACGGGAGGCAGCAGTGGGGAATATTGGGCAATGGAGGAAACTCTGACCCAGCGACGCCGCGTGCGGGATGAAGGCCTTCGGGTTGTAAAC…
ASV_449	SSU-ASV_201	OTU_98	Bacteria;Actinobacteria;Actinobacteria;Frankiales;Sporichthyaceae;	0	0	0	0	0	0	0	0	0	0	0	9	0	0	0	0	0	0	0	0	0	0	0	0	GACGAACGCTGGCGGCGTGCTTTACACATGCAAGTCGAGCGATGAGATCCCTTCGGGGATGGATTAGCGGCGAACGGGTGAGGAACACGTGAGGAATCTGCCTTCAACACTGGGATAACTCCGGGAAACCGGGGCTAATACCGGATACGAGAGCTGCAGGCATCTGCGGCTCTGGAAAGTTTTTCGGTTGAAGATGACCTCGCGGCCTATCAGCTTGTTGGTGAGGTAATGGCTCACCAAGGCGACGACGGGTAGCCGGCCTGAGAGGGCGACCGGCCACACTGGGACTGAGACACGGCCCAGACTCCTACGGGAGGCAGCAGTGGGGAATATTGGGCAATGGAGGAAACTCTGACCCAGCGACGCCGCGTGCGGGATGAAGGCCTTCGGGTTGTAAAC…
ASV_450	SSU-ASV_385	OTU_136	Bacteria;Proteobacteria;Alphaproteobacteria;SAR11 clade;Clade III;	0	0	0	0	0	0	0	0	0	0	0	0	9	0	0	0	0	0	0	0	0	0	0	0	AACGTACGCTGGCGGCACGCCTAACACATGCAAGTCGAACGCAGTAGCAATACTGAGTGGCAGACGGGTGAGTAACATGTGGGAATCTGCCTTGTGGTTCAGGACAACATTGGGAAACCGATGCTAATACTGGATAAGCCCTTACGGGGAAAGTTTTAATGCCATAAGATGAGCCCGCATTTGATTAGTTAGTTGGTGAGGTAATGGCTCACCAAGACAATGATCAATAGCTGATCTGAGAGGATGATCAGCCACACTGGGACTGAGACACGGCCCAGACTCCTACGGGAGGCAGCAGTGGGGAATCTTGCACAATGGAGGAAACTCTGATGCAGCGATGCCGCGTGAGTGAAGAAGGCCTTTGGGTTGTAAAGCTCTTTTGTAGGGGAAGATAATGAC…
ASV_451	SSU-ASV_143	OTU_76	Bacteria;Actinobacteria;Acidimicrobiia;Microtrichales;Ilumatobacteraceae;CL500-29 marine group;	0	0	0	0	0	0	0	0	0	0	0	0	0	9	0	0	0	0	0	0	0	0	0	0	GACGAACGCTGGCGGCGTGCTTAACACATGCAAGTCGAACGGAATCCATGGTGTAGCAATACACCGGAAGATTTAGTGGCGAACGGGTGAGGATCACGTGAGAAACCTGCCCCAGACTTTGGGATAACAATTGGAAACGATTGCTAATACCGAATGACGTCGGAGAACCGCATGGTTCACTGACGAAAGGAAATCCGGTTTGGGAGGGTCTCGCGGCCTATCAGCTTGTTGGTGGGGTAATGGCCTACCAAGGCAACGACGGGTAGCTGGTCTGAGAGGATGATCAGCCACACTGGGACTGAGACACGGCCCAGACTCCTACGGGAGGCAGCAGTGGGGAATCTTGCGCAATGGGCGAAAGCCTGACGCAGCAACGCCGCGTGCGGGATGAAGGCCTTC…
ASV_452	SSU-ASV_195	OTU_101	Bacteria;Actinobacteria;Actinobacteria;Frankiales;Sporichthyaceae;hgcI clade;	0	0	0	0	0	0	0	0	0	0	0	0	0	9	0	0	0	0	0	0	0	0	0	0	GACGAACGCTGGCGGCGTGCTTAACACATGCAAGTCGAGCGATGAAGTTTCTTCGGAAATGGATTAGCGGCGAACGGGTGAGGAACACGTGAAGAATCTGCCCTCCACTTTGGGATAACACCGGGAAACCGGTGCTAATACCGAATATTGAAACATAAGTGGCATCACTGAGTTTTGAAAGAATTTCGGTGGAGGATGACTTCGCGGCCTATCAGCTAGTTGGTGAGGTAATGGCTCACCAAGGCAACGACGGGTAGCCGGCCTGAGAGGGCGACCGGCCACACTGGGACTGAGACACGGCCCAGACTCCTACGGGAGGCAGCAGTGGGGAATATTGGGCAATGGAGGAAACTCTGACCCAGCGACGCCGCGTGCGGGATGAAGGCCTTCGGGTTGTAA…
ASV_453	SSU-ASV_241	OTU_103	Bacteria;Actinobacteria;Acidimicrobiia;Microtrichales;Ilumatobacteraceae;CL500-29 marine group;	0	0	0	0	0	0	0	0	0	0	0	0	0	0	0	9	0	0	0	0	0	0	0	0	GACGAACGCTGGCGGCGTGCTTAACACATGCAAGTCGAACGATGAAGTGGAGCTTGCTCCACGGATTAGTGGCGAACGGGTGAGGAACACGTGAGAAACCTGCCCCAGACTTTGGGATAACAAATGGAAACGTTTGCTAATACCAAATACCGTCGGAGAGTCACATGACTTTCTGACGAAAGGTATTCCGGTTTGGGAGGGTCTCGCGGCCTATCAGCTAGTTGGCGGGGTAATGGCCCACCAAGGCAACGACGGGTAGCTGGTCTGAGAGGATGGTCAGCCACACTGGGACTGAGACACGGCCCAGACTCCTACGGGAGGCAGCAGTGGGGAATCTTGCGCAATGGGCGAAAGCCTGACGCAGCAACGCCGCGTGCGGGAAGAAGGCTTTCGGGCTGT…
ASV_454	SSU-ASV_144	OTU_67	Bacteria;Gemmatimonadetes;Gemmatimonadetes;Gemmatimonadales;Gemmatimonadaceae;uncultured;	0	0	0	0	0	0	0	0	0	0	0	0	0	0	0	0	0	9	0	0	0	0	0	0	GACGAACGCTGGCGGCGTGCTTAACACATGCAAGTCACGGGGGCCCGCAAGGGCAACCGGCGAACGGGTGCGTAACACGTGAGCAATCTGCCGATCTCTGGGGGATAGCCGGCCCAACGGCCGGGTAATACCGCATACGCTCATTGGGGGACATCCCCTGGTGAGGAAACCTCCGGGGGAGATCGAGGAGCTCGCGACCTATCAGCTAGTTGGTGAGGTAACGGCTCACCAAGGCTACGACGGGTAGCTGGTCTGAGAGGATGGCCAGCCACATTGGGACTGCGACACGGCCCAGACTCCTACGGGAGGCAGCAGTGGGGAATATTGCGCAATGGACGAAAGTCTGACGCAGCGACGCCGCGTGTGGGATGAAGCTCTTCGGGGTGTAAACCACTGTTG…
ASV_455	SSU-ASV_36	OTU_28	Bacteria;Chloroflexi;TK10;	0	0	0	0	0	0	0	0	0	0	0	0	0	0	0	0	0	9	0	0	0	0	0	0	GATAAACGCTGGCGGCGTGCCTTACCAATGCGAGTCGAACGAGGTCAGACTTCGGTCTGGTTGAGTGGCGTCCGGGTGCGTGACACGTCGGTGACCTACCCATTTGTGGGGAATACCCTGCCGAAAGGTGGGCTAATACCGCATACGATCCCTTCGTCGCAGAAGGGATGAAAGCTCGCAAGGGCGCTGATGGAGGGGCCGGCGGCCTATCAGCTAGTTGGTGGGGTAAAGGCCTACCAAGGCAACGACGGGGAGCCGATCTGAGAGGATGAACGGCCACAGTGGGACTGAGATATGGTCCACAGCCCTACGGGGTTTAGCATGGAGGAATCTTGCGCAACATCCGACAGGATGGCGCAGCAACGCCGCGTGGGGGATGAAGCCGTTTGCGGTGTAAAC…
ASV_456	SSU-ASV_28	OTU_24	Bacteria;Proteobacteria;Gammaproteobacteria;Legionellales;Legionellaceae;Legionella;	0	0	0	0	0	0	0	0	0	0	0	0	0	0	0	0	0	0	9	0	0	0	0	0	ATTGAACGCTGGCGGCATGCTTAACACATGCAAGTCGAACGGCAGCATGACTTAGCTTGCTAAGTTGATGGCGAGTGGCGAACGGGTGAGTAACGCGTAGGAATATACCTTAAAGAGGGGGACAACTTGGGGAAACTCAAGCTAATACCGCATAAACTCTAAGGAGAAAAGCTGGGGACTTTCGAGCCTGGCGCTTTAAGATTAGCCTGCGTCCGATTAGCTAGTTGGTAGGGTAAAGGCCTACCAAGGCGACGATCGGTAGCTGGTCTGAGAGGATGACCAGCCACACTGGAACTGAGACACGGTCCAGACTCCTACGGGAGGCAGCAGTGGGGAATATTGGACAATGGGGGAAACCCTGATCCAGCAATGCCGCGTGTGTGAAGAAGGCCTGAGGGT…
ASV_457	SSU-ASV_188	OTU_96	Bacteria;Actinobacteria;Actinobacteria;Frankiales;Sporichthyaceae;hgcI clade;	0	0	0	0	0	0	0	0	0	0	0	0	0	0	0	0	0	0	9	0	0	0	0	0	GACGAACGCTGGCGGCGTGCTTAACACATGCAAGTCGAACGATGAAGGGGAGCTTGCTCCCTGGATTAGTGGCGAACGGGTGAGTAACACGTGAGCAACCTGCCCCTAACTCTGGGATAACGCTTCGAAAGGAGTGCTAATACCGGATATGAGCCTGAGCGACATCGCTCGGGTTGGAAAGTTTTTCGGTTAGGGATGGGCTCGCGGCCTATCAGCTAGTTGGTGAGGTAAAGGCTCACCAAGGCGACGACGGGTATCCGGCCTGAGAGGGCGACCGGACACACTGGGACTGAGACACGGCCCAGACTCCTACGGGAGGCAGCAGTGGGGAATATTGCGCAATGGGCGAAAGCCTGACGCAGCGACGCCGCGTGAGGGATGAAGGTCTTCGGATTGTAA…
ASV_458	SSU-ASV_408	OTU_141	Bacteria;Cyanobacteria;Oxyphotobacteria;Synechococcales;Cyanobiaceae;Cyanobium PCC-6307;	0	0	0	0	0	0	0	0	0	0	0	0	0	0	0	0	0	0	9	0	0	0	0	0	GATGAACGCTGGCGGCGTGCTTAACACATGCAAGTCGAACGAACCTTCGGGTTAGTGGCGGACGGGTGAGTAACGCGTGAGAATCTGCCCTCAGGAGGGGGATAACGGCTGGAAACGGCCGCTAATACCCCATATGCCGAGAGGTGAAATGAATTTCGCCTGAGGATGAGCTCGCGTCTGATTAGCTAGTTGGTAGGGTAAAGGCCTACCAAGGCATTGATCAGTAGCTGGTCTGAGAGGATGATCAGCCACACTGGGACTGAGACACGGCCCAGACTCCTACGGGAGGCAGCAGTGGGGAATTTTCCGCAATGGGCGCAAGCCTGACGGAGCAACGCCGCGTGAGGGATGAAGGCCTCTGGGCTGTAAACCTCTTTTATCAAGGAAGAAGATCTGACG…
ASV_459	SSU-ASV_195	OTU_101	Bacteria;Actinobacteria;Actinobacteria;Frankiales;Sporichthyaceae;hgcI clade;	0	0	0	0	0	0	0	0	0	0	0	0	0	0	0	0	0	0	9	0	0	0	0	0	GACGAACGCTGGCGGCGTGCTTAACACATGCAAGTCGAGCGATGAAGTTTCTTCGGAAATGGATTAGCGGCGAACGGGTGAGGAACACGTGAAGAATCTGCCCTCCACTTTGGGATAACACCGGGAAACCGGTGCTAATACCGAATATTGAAACATAAGTGGCATCACTGAGTTTTGAAAGAATTTCGGTGGAGGATGACTTCGCGGCCTATCAGCTAGTTGGTGAGGTAATGGCTCACCAAGGCAACGACGGGTAGCCGGCCTGAGAGGGCGACCGGCCACACTGGGACTGAGACACGGCCCAGACTCCTACGGGAGGCAGCAGTGGGGAATATTGGGCAATGGAGGAAACTCTGACCCAGCGACGCCGCGTGCGGGATGAAGGCCTTCGGGTTGTAA…
ASV_460	SSU-ASV_205	OTU_101	Bacteria;Actinobacteria;Actinobacteria;Frankiales;Sporichthyaceae;hgcI clade;	0	0	0	0	0	0	0	0	0	0	0	0	0	0	0	0	0	0	9	0	0	0	0	0	GACGAACGCTGGCGGCGTGCTTAACACATGCAAGTCGAGCGATGAAGTTTCTTCGGAAATGGATTAGCGGCGAACGGGTGAGGAACACGTGAAGAATCTGCCCTCCACTTTGGGATAACACCGGGAAACCGGTGCTAATACCGAATATTGAAACATAAGTGGCATCACTGAGTTTTGAAAGAATTTCGGTGGAGGATGACTTCGCGGCCTATCAGCTAGTTGGTGAGGTAATGGCTCACCAAGGCAACGACGGGTAGCCGGCCTGAGAGGGCGACCGGCCACACTGGGACTGAGACACGGCCCAGACTCCTACGGGAGGCAGCAGTGGGGAATATTGGGCAATGGAGGAAACTCTGACCCAGCGACGCCGCGTGCGGGATGAAGGCCTTCGGGTTGTAA…
ASV_461	SSU-ASV_29	OTU_25	Bacteria;Proteobacteria;Gammaproteobacteria;Legionellales;Legionellaceae;Legionella;	0	0	0	0	0	0	0	0	0	0	0	0	0	0	0	0	0	0	0	9	0	0	0	0	ATTGAACGCTGGCGGCATGCCTAACACATGCAAGTCGAACGGCAGCACGGTCTAGTTTACTAGATGGGTGGCGAGTGGCGGACGGGTGAGTAATGCGCAGGAATATGCCTTAAAGAGGGGGATAACTTGGGGAAACTCAAGCTAATACCGCATAATCTCTGAGGAGAGAAGCTGGGGACCTTCGGGCCTGGCGCTTTAAGATTAGCCTGCGTCCGATTAGCTAGTTGGTAGGGTAAAGGCCTACCAAGGCGACGATCGGTAGCTGGTCTGAGAGGATGACCAGCCACACTGGAACTGAGACACGGTCCAGACTCCTACGGGAGGCAGCAGTGGGGAATATTGGACAATGGGGGCAACCCTGATCCAGCAATGCCGCGTGTGTGAAGAAGGCCTGAGGGT…
ASV_462	SSU-ASV_324	OTU_89	Bacteria;Bacteroidetes;Bacteroidia;Chitinophagales;Chitinophagaceae;Sediminibacterium;	0	0	0	0	0	0	0	0	0	0	0	0	0	0	0	0	0	0	0	9	0	0	0	0	GATGAACGCTAGCGGCAAGCTTAATACATGCAAGTCGAGGGGCAGCATGAAGTAGCAATACTTTGATGGCGACCGGCAAACGGGTGCGGAACACGTACACAACCTTCCTTTTAGTGGGGAATAGCCCAGAGAAATTTGGATTAATACCCCGTAACATGACCGAGTGGCATCACTTGGTTATTATAGCTTCGGCGCTAAATGATGGGTGTGCGTATGATTAGATAGTTGGCGAGGTAACGGCTCACCAAGTCTACGATCATTAGCTGATGTGAGAGCATGATCAGCCACACGGGCACTGAGACACGGGCCCGACTCCTACGGGAGGCAGCAGTAAGGAATATTGGTCAATGGACGCAAGTCTGAACCAGCTATGCCGCGTGAAGGATTAAGGTCCTCTGG…
ASV_463	SSU-ASV_161	OTU_77	Bacteria;Actinobacteria;Acidimicrobiia;Microtrichales;Ilumatobacteraceae;CL500-29 marine group;	0	0	0	0	0	0	0	0	0	0	0	0	0	0	0	0	0	0	0	9	0	0	0	0	GACGAACGCTGGCGGCGTGCTTAACACATGCAAGTCGAACGGAATCCAATGTGTAGCAATACACAAGAAGATTTAGTGGCGAACGGGTGAGGAACACGTGAGAAACCTGCCCCGAACTCTGGGATAACAGTTGGAAACGACTGCTAATACCGGATGCCGTCGAGGAGTCGCATGGCTCTTTGACGAAAGAATCTTGGTTCGGGAGGGTCTCGCGACCTATCAGCTTGTTGGCGGGGTAATGGCCCACCAAGGCTACGACGGGTAGCTGGTCTGAGAGGATGATCAGCCACACTGGGACTGAGACACGGCCCAGACTCCTACGGGAGGCAGCAGTGGGGAATCTTGCGCAATGGGCGAAAGCCTGACGCAGCAACGCCGCGTGCGGGAAGAAGGCCTTCG…
ASV_464	SSU-ASV_126	OTU_76	Bacteria;Actinobacteria;Acidimicrobiia;Microtrichales;Ilumatobacteraceae;CL500-29 marine group;	0	0	0	0	0	0	0	0	0	0	0	0	0	0	0	0	0	0	0	9	0	0	0	0	GACGAACGCTGGCGGCGTGCTTAACACATGCAAGTCGAACGGAATCCATGGTGTAGCAATACACCGGAAGATTTAGTGGCGAACGGGTGAGGATCACGTGAGAAACCTGCCCCAGACTTTGGGATAACAATTGGAAACGATTGCTAATACCGAATGACGTCGGAGAACCGCATGGTTCACTGACGAAAGGAAATCCGGTTTGGGAGGGTCTCGCGGCCTATCAGCTTGTTGGTGGGGTAATGGCCTACCAAGGCAACGACGGGTAGCTGGTCTGAGAGGATGATCAGCCACACTGGGACTGAGACACGGCCCAGACTCCTACGGGAGGCAGCAGTGGGGAATCTTGCGCAATGGGCGAAAGCCTGACGCAGCAACGCCGCGTGCGGGATGAAGGCCTTC…
ASV_465	SSU-ASV_129	OTU_77	Bacteria;Actinobacteria;Acidimicrobiia;Microtrichales;Ilumatobacteraceae;CL500-29 marine group;	0	0	0	0	0	0	0	0	0	0	0	0	0	0	0	0	0	0	0	9	0	0	0	0	GACGAACGCTGGCGGCGTGCTTAACACATGCAAGTCGAACGGAATCCAATGTGTAGCAATACACAGGAAGATTTAGTGGCGAACGGGTGAGGAACACGTGAGAAACCTGCCCCGAACTCTGGGATAACAGTTGGAAACGACTGCTAATACCGGATGCCGTCGAGGAGTCGCATGGCTCTTTGACGAAAGAATCTTGGTTCGGGAGGGTCTCGCGACCTATCAGCTTGTTGGCGGGGTAATGGCCCACCAAGGCTACGACGGGTAGCTGGTCTGAGAGGATGATCAGCCACACTGGGACTGAGACACGGCCCAGACTCCTACGGGAGGCAGCAGTGGGGAATCTTGCGCAATGGGCGAAAGCCTGACGCAGCAACGCCGCGTGCGGGAAGAAGGCCTTCG…
ASV_466	SSU-ASV_128	OTU_76	Bacteria;Actinobacteria;Acidimicrobiia;Microtrichales;Ilumatobacteraceae;CL500-29 marine group;	0	0	0	0	0	0	0	0	0	0	0	0	0	0	0	0	0	0	0	9	0	0	0	0	GACGAACGCTGGCGGCGTGCTTAACACATGCAAGTCGAACGGAATCCATGGTGTAGCAATACACCGGAAGATTTAGTGGCGAACGGGTGAGGATCACGTGAGAAACCTGCCCCAGACTTTGGGATAACAGTTGGAAACGACTGCTAATACCGAATGACGTCGGAGAACCGCATGGTTCACTGACGAAAGGAAATCCGGTTTGGGAGGGTCTCGCGGCCTATCAGCTTGTTGGTGGGGTAATGGCCTACCAAGGCAACGACGGGTAGCTGGTCTGAGAGGATGATCAGCCACACTGGGACTGAGACACGGCCCAGACTCCTACGGGAGGCAGCAGTGGGGAATCTTGCGCAATGGGCGAAAGCCTGACGCAGCAACGCCGCGTGCGGGATGAAGGCCTTC…
ASV_467	SSU-ASV_409	OTU_136	Bacteria;Proteobacteria;Alphaproteobacteria;SAR11 clade;Clade III;	0	0	0	0	0	0	0	0	0	0	0	0	0	0	0	0	0	0	0	0	0	9	0	0	AACGTACGCTGGCGGCACGCCTAACACATGCAAGTCGAACGCAGTAGCAATACTGAGTGGCAGACGGGTGAGTAACATGTGGGAATCTGCCTTGTGGTTCAGGACAACATTGGGAAACCGATGCTAATACTGGATAAGCCCTTACGGGGAAAGTTTTAATGCCATAAGATGAGCCCGCATTTGATTAGTTAGTTGGTGAGGTAATGGCTCACCAAGACAATGATCAATAGCTGATCTGAGAGGATGATCAGCCACACTGGGACTGAGACACGGCCCAGACTCCTACGGGAGGCAGCAGTGGGGAATCTTGCACAATGGAGGAAACTCTGATGCAGCGATGCCGCGTGAGTGAAGAAGGCCTTTGGGTTGTAAAGCTCTTTTGTAGGGGAAGATAATGAC…
ASV_468	SSU-ASV_86	OTU_20	Bacteria;Actinobacteria;Thermoleophilia;Solirubrobacterales;Solirubrobacteraceae;Conexibacter;	0	0	0	8	0	0	0	0	0	0	0	0	0	0	0	0	0	0	0	0	0	0	0	0	GACGAACGCTGGCGGCGTGCTTAACACATGCAAGTGGGGCGACGAACCAGACTTCGGTCTGGGGCAGAGCCGCGAACGGGTGAGTAACACGTGGGCAACCTGCCCCGTTGATCGGGACAACCCTAGGAAACTGGGGCTAATACCGAATGAGGTGCCGATTCATGAGAATCGTCACGAAAGGAAGCTTCGGCCTCCGCGACGGGATGGGCCCGCGGCCCATTAGTTTGTTGGTGGGGTAACGGCCTACCAAGGCATCGATGGGTAGCTGGTCTGAGAGGACGATCAGCCACACTGGGACTGAGACACGGCCCAGACTCCTACGGGAGGCTGCAGTGGGGAATCTTGCGCAATGCACGAAAGTGTGACGCAGCAACGCCGCGTGGAGGAAGAAGGCTCTCG…
ASV_469	SSU-ASV_189	OTU_95	Bacteria;Actinobacteria;Acidimicrobiia;IMCC26256;	0	0	0	8	0	0	0	0	0	0	0	0	0	0	0	0	0	0	0	0	0	0	0	0	GACGAACGCTGGCGGCGCGCTTAACACATGCAAGTCGAACGAGATACTCAGAGCTTGCTCTGAGTGGAAAGTGGCGAACGGGTGAGGAACACGTGAGGAACCTGCCCCGAAGACCGGGACAACATCGGGAAACCGGTGCTAATACCGGATGTCCTCGCCGAAGCTCATGCTTTGGTGAGGAAATGGATTCCGCTTCGGGATGGCCTCGCGGCCTATCAGCTTGTTGGTGAGGTAACGGCTCACCAAGGCTTCGACGGGTAGCTGGTCTGAGAGGATGTCCAGCCACACTGGGACTGAGACACGGCCCAGACTCCTACGGGAGGCAGCAGTGGGGAATATTGCACAATGGGCGCAAGCCTGATGCAGCGACGCCGCGTGCGGGATGACGGCCTTAGGGTT…
ASV_470	SSU-ASV_193	OTU_99	Bacteria;Bacteroidetes;Bacteroidia;Flavobacteriales;Flavobacteriaceae;Flavobacterium;	0	0	0	0	8	0	0	0	0	0	0	0	0	0	0	0	0	0	0	0	0	0	0	0	GATGAACGCTAGCGGCAGGCTTAACACATGCAAGTCGAGGGGTAGAAGCAGCTTGCTGCTTTGAGACCGGCGCACGGGTGCGTAACGCGTATACAATCTACCTTTTACAGAGGGATAGCCCAGAGAAATTTGGATTAATACCTCATAGTATTTTCGAATCGCATGATTTGATTATTAAAGTTCCAACGGTAAAAGATGAGTATGCGTCCCATTAGCTAGATGGTAAGGTAACGGCTTACCATGGCAACGATGGGTAGGGGTCCTGAGAGGGAGATCCCCCACACTGGTACTGAGACACGGACCAGACTCCTACGGGAGGCAGCAGTGAGGAATATTGGACAATGGGCGCAAGCCTGATCCAGCCATGCCGCGTGCAGGAAGACGGTCCTATGGATTGTA…
ASV_471	SSU-ASV_195	OTU_101	Bacteria;Actinobacteria;Actinobacteria;Frankiales;Sporichthyaceae;hgcI clade;	0	0	0	0	8	0	0	0	0	0	0	0	0	0	0	0	0	0	0	0	0	0	0	0	GACGAACGCTGGCGGCGTGCTTAACACATGCAAGTCGAGCGATGAAGTTTCTTCGGAAATGGATTAGCGGCGAACGGGTGAGGAACACGTGAAGAATCTGCCCTCCACTTTGGGATAACACCGGGAAACCGGTGCTAATACCGAATATTGAAACATAAGTGGCATCACTGAGTTTTGAAAGAATTTCGGTGGAGGATGACTTCGCGGCCTATCAGCTAGTTGGTGAGGTAATGGCTCACCAAGGCAACGACGGGTAGCCGGCCTGAGAGGGCGACCGGCCACACTGGGACTGAGACACGGCCCAGACTCCTACGGGAGGCAGCAGTGGGGAATATTGGGCAATGGAGGAAACTCTGACCCAGCGACGCCGCGTGCGGGATGAAGGCCTTCGGGTTGTAA…
ASV_472	SSU-ASV_410	OTU_136	Bacteria;Proteobacteria;Alphaproteobacteria;SAR11 clade;Clade III;	0	0	0	0	8	0	0	0	0	0	0	0	0	0	0	0	0	0	0	0	0	0	0	0	AACGTACGCTGGCGGCACGCCTAACACATGCAAGTCGAACGCAGTAGCAATACTGAGTGGCAGACGGGTGAGTAACATGTGGGAATCTGCCTTGTGGTTCAGGACAACATTGGGAAACCGATGCTAATACTGGATAAGCCCTTACGGGGAAAGTTTTAATGCCATAAGATGAGCCCGCATTTGATTAGTTAGTTGGTGAGGTAATGGCTCACCAAGACAATGATCAATAGCTGATCTGAGAGGATGATCAGCCACACTGGGACTGAGACACGGCCCAGACTCCTACGGGAGGCAGCAGTGGGGAATCTTGCACAATGGAGGAAACTCTGATGCAGCGATGCCGCGTGAGTGAAGAAGGCCTTTGGGTTGTAAAGCTCTTTTGTAGGGGAAGATAATGAC…
ASV_473	SSU-ASV_60	OTU_41	Bacteria;Proteobacteria;Gammaproteobacteria;Betaproteobacteriales;Nitrosomonadaceae;	0	0	0	0	0	8	0	0	0	0	0	0	0	0	0	0	0	0	0	0	0	0	0	0	ATTGAACGCTGGCGGCATGCTTTACACATGCAAGTCGAACGGCAGCACGGGGGCAACCCTGGTGGCGAGTGGCGAACGGGTGAGTAATGCATCGGAACGTGTCTTTAAGTGGGGGATAACGCATCGAAAGGTGTGCTAATACCGCATAATCTCTGAGGAGAAAAGCAGGGGATCGTAAGACCTTGCGCTTTTAGAGCGGCCGATGTCTGATTAGCTAGTTGGTGAGGTAAAGGCTCACCAAGGCTCCGATCAGTAGCTGGTCTGAGAGGACGACCAGCCACACTGGGACTGAGACACGGCCCAGACTCCTACGGGAGGCAGCAGTGGGGAATTTTGGACAATGGGGGCAACCCTGATCCAGCCATGCCGCGTGAGTGAAGAAGGCCTTCGGGTTGTAAA…
ASV_474	SSU-ASV_189	OTU_95	Bacteria;Actinobacteria;Acidimicrobiia;IMCC26256;	0	0	0	0	0	8	0	0	0	0	0	0	0	0	0	0	0	0	0	0	0	0	0	0	GACGAACGCTGGCGGCGCGCTTAACACATGCAAGTCGAACGAGATACTCAGAGCTTGCTCTGAGTGGAAAGTGGCGAACGGGTGAGGAACACGTGAGGAACCTGCCCCGAAGACCGGGACAACATCGGGAAACCGGTGCTAATACCGGATGTCCTCGCCGAAGCTCATGCTTTGGTGAGGAAATGGATTCCGCTTCGGGATGGCCTCGCGGCCTATCAGCTTGTTGGTGAGGTAACGGCTCACCAAGGCTTCGACGGGTAGCTGGTCTGAGAGGATGTCCAGCCACACTGGGACTGAGACACGGCCCAGACTCCTACGGGAGGCAGCAGTGGGGAATATTGCACAATGGGCGCAAGCCTGATGCAGCGACGCCGCGTGCGGGATGACGGCCTTAGGGTT…
ASV_475	SSU-ASV_411	OTU_136	Bacteria;Proteobacteria;Alphaproteobacteria;SAR11 clade;Clade III;	0	0	0	0	0	8	0	0	0	0	0	0	0	0	0	0	0	0	0	0	0	0	0	0	AACGTACGCTGGCGGCACGCCTAACACATGCAAGTCGAACGCAGTAGCAATACTGAGTGGCAGACGGGTGAGTAACATGTGGGTATCTGCCTTGTGGTTCAGGACAACATTGGGAAACCGATGCTAATACTGGATAAGCCCTTACGGGGAAAGTTTTAATGCCATAAGATGAGCCCGCATTTGATTAGTTAGTTGGTGAGGTAATGGCTCACCAAGACAATGATCAATAGCTGATCTGAGAGGATGATCAGCCACACTGGGACTGAGACACGGCCCAGACTCCTACGGGAGGCAGCAGTGGGGAATCTTGCACAATGGAGGAAACTCTGATGCAGCGATGCCGCGTGAGTGAAGAAGGCCTTTGGGTTGTAAAGCTCTTTTGTAGGGGAAGATAATGAC…
ASV_476	SSU-ASV_412	OTU_136	Bacteria;Proteobacteria;Alphaproteobacteria;SAR11 clade;Clade III;	0	0	0	0	0	0	8	0	0	0	0	0	0	0	0	0	0	0	0	0	0	0	0	0	AACGTACGCTGGCGGCACGCCTAACACATGCAAGTCGAACGCAGTAGCAATACTGAGTGGCAGACGGGTGAGTAACATGTGGGAATCTGCCTTGTGGTTCAGGACAACATTGGGAAACTGATGCTAATACTGGATAAGCCCTTACGGGGAAAGTTTTAATGCCATAAGATGAGCCCGCATTTGATTAGTTAGTTGGTGAGGTAATGGCTCACCAAGACAATGATCAATAGCTGATCTGAGAGGATGATCAGCCACACTGGGACTGAGACACGGCCCAGACTCCTACGGGAGGCAGCAGTGGGGAATCTTGCACAATGGAGGAAACTCTGATGCAGCGATGCCGCGTGAGTGAAGAAGGCCTTTGGGTTGTAAAGCTCTTTTGTAGGGGAAGATAATGAC…
ASV_477	SSU-ASV_55	OTU_36	Bacteria;Proteobacteria;Deltaproteobacteria;Oligoflexales;Oligoflexaceae;uncultured;	0	0	0	0	0	0	0	8	0	0	0	0	0	0	0	0	0	0	0	0	0	0	0	0	AACGAACGCTGGCGGCGTGCCTAACACATGCAAGTCGAACGGTTAGATGGCTTCGGTCATCTGATAGTGGCGCACGGGTGAGTAATGCATAGGAACGTACCTAAGGGTGGGGAATAACTGCGGGAAACTTCAGCTAATACCCCATGAAGTCGCGAGACCAAAGGAGGCCTCTACTTGTAAGCTTCCGCCCTTAGATCGGCCTATGTCCCATTAGCTAGTTGGTAGGGTAAAAGCCTACCAAGGCGACGATGGGTAGCTGGTCTGAGAGGACGATCAGCCACACTGGAACTGAGATACGGTCCAGACTCCTACGGGAGGCAGCAGTGGGGAATCTTGCACAATGGGCGAAAGCCTGATGCAGCAACGCCGCGTGGGTGAAGAAGGTCTTTGGATTGTAAA…
ASV_478	SSU-ASV_266	OTU_104	Bacteria;Actinobacteria;Actinobacteria;Frankiales;Sporichthyaceae;hgcI clade;	0	0	0	0	0	0	0	8	0	0	0	0	0	0	0	0	0	0	0	0	0	0	0	0	GACGAACGCTGGCGGCGTGCTTTATACATGCAAGTCGAACGATGAAGTTCCTTCGGGAATGGATTAGTGGCGAACGGGTGAGGAACACGTGAGAAACCTGCCTTTCATACTGGGATAACACCGGGAAACCGGTGCTAATACCGGATACTCCATCTTGGCGGCATCGCCGAGCTGGGAAAAAATTTTGATGAAAGATGGTCTCGCGGCCTATCAGCTAGTTGGTGAGGTAAAGGCTCACCAAGGCGACGACGGGTAGCCGGCCTGAGAGGGCGACCGGCCACACTGGGACTGAGACACGGCCCAGACTCCTACGGGAGGCAGCAGTAGGGAATATTGGGCAATGGGCGAAAGCCTGACCCAGCGACGCCGCGTGAGGGATGAAGGTCTTCGGATTGTAAA…
ASV_479	SSU-ASV_145	OTU_78	Bacteria;Actinobacteria;Acidimicrobiia;Microtrichales;Ilumatobacteraceae;CL500-29 marine group;	0	0	0	0	0	0	0	8	0	0	0	0	0	0	0	0	0	0	0	0	0	0	0	0	GACGAACGCTGGCGGCGGGCTTAACACATGCAAGTCGAACGAGGTTTACCGAGTAGCAATACGAGGGAAGACCTAGTGGCGAACGGGTGAGTATCACGTGAGAAACCAACCCCGGTCTCTGGGATAACAGTTGGAAACGACTGCTAATACTGGATGTCGTCGTACCCTCGCATGGGGGGATGACGAAAGGGTTACCGGATCGGGACGGTCTCGCGGCCTATCAGCTTGTTGGGGAGGTAACGGCTCACCAAGGCTTCGACGGGTAGCTGGTCTGAGAGGATGATCAGCCACACTGGGACTGAGACACGGCCCAGACTCCTACGGGAGGCAGCAGTGGGGAATCTTGCGCAATGGGCGAAAGCCTGACGCAGCCACGCCGCGTGCGGGATGAAGGCCCTA…
ASV_480	SSU-ASV_438	OTU_152	Bacteria;Chloroflexi;Chloroflexia;Chloroflexales;Roseiflexaceae;uncultured;	0	0	0	0	0	0	0	0	8	0	0	0	0	0	0	0	0	0	0	0	0	0	0	0	GACGAACGCTGGCGGCGTGCCTAATACATGCAAGTCGAACGCATCCTTCGGGGTGAGTGGCGCACGGCTGAGTAACACGTGGGAATCTGTCGTTTAGTGGGGGATAACGCATCGAAAGATACGCTAATCCCGCATACGCTCCGCAAGGAGGAAAGGCGCAAGTCGCTAAACGAGGAGCCTGCGGCCCATCAGGTAGTTGGAGAGGTAAAGGCTCACCAAGCCGATGACGGGTAGCTGGTCTGTGAGGACAACCAGCCAGACTGGGACTGAGAACGGCCCAGACTCCTACGGGAGGCAGCAGTAAGGAATTTTCGTCAATGGGGGAAACCCTGAACGAGCAACGCCGCGTGGAGGATGAAGGTTTTCGGATTGTAAACTCCTTTTGTGAGGGACGATAAT…
ASV_481	SSU-ASV_426	OTU_146	Bacteria;Proteobacteria;Alphaproteobacteria;Caulobacterales;Caulobacteraceae;Phenylobacterium;	0	0	0	0	0	0	0	0	8	0	0	0	0	0	0	0	0	0	0	0	0	0	0	0	AGCGAACGCTGGCGGCAGGCCTAATACATGCAAGTCGAACGCCCCTTCGGGGGAGTGGCGGACGGGTGAGTAACGCGTGGGAACGTGCCCTTTGGTACGGAACAACTGAGGGAAACTTCAGCTAATACCGTATGTGCCCTTCGGGGGAAAGATTTATTGCCATTGGAGCGGCCCGCGTTGGATTAGGTAGTTGGTGGGGTAAAGGCCTACCAAGCCTACGATCCATAGCTGGTCTGAGAGGATGATCAGCCACACTGGGACTGAGACACGGCCCAGACTCCTACGGGAGGCAGCAGTAGGGAATCTTGCGCAATGGGCGAAAGCCTGACGCAGCCATGCCGCGTGAATGATGAAGGTCTTAGGATTGTAAAATTCTTTCACCGGGGACGATAATGACGG…
ASV_482	SSU-ASV_338	OTU_82	Bacteria;Actinobacteria;Actinobacteria;Micrococcales;Microbacteriaceae;Candidatus Planktoluna;	0	0	0	0	0	0	0	0	8	0	0	0	0	0	0	0	0	0	0	0	0	0	0	0	GATGAACGCTGGCGGCGTGCTTAACACATGCAAGTCGAACGATGAAGCTGGAGCTTGCTCCGGCGGATTAGTGGCGAACGGGTGAGTAACACGTGAGCAATCTGCCCTTGACTCTGGGATAACTGCGGGAAACTGTAGCTAATACCGGATACGACGCCTTGGGGCATCCCACGGGCGTGGAAAGAATTTCGGTCAAGGATGAGCTCGCGGCCTATCAGCTAGTTGGTGAGGTAATGGCTCACCAAGGCGACGACGGGTAGCCGGCCTGAGAGGGTGACCGGCCACACTGGGACTGAGACACGGCCCAGACTCCTACGGGAGGCAGCAGTGGGGAATATTGCGCAATGGGCGAAAGCCTGACGCAGCAACGCCGCGTGAGGGATGAAGGCCTTCGGGTTG…
ASV_483	SSU-ASV_238	OTU_103	Bacteria;Actinobacteria;Acidimicrobiia;Microtrichales;Ilumatobacteraceae;CL500-29 marine group;	0	0	0	0	0	0	0	0	0	8	0	0	0	0	0	0	0	0	0	0	0	0	0	0	GACGAACGCTGGCGGCGTGCTTAACACATGCAAGTCGAACGATGAAGTGGAGCTTGCTCCACGGATTAGTGGCGAACGGGTGAGGAACACGTGAGAAACCTGCCTCGGATTTTGGGATAACAAATGGAAACGTTTGCTAATACCAAATAACGTCGGAGAGTCACATGACTTTCTGACGAAAGGAATTCCGATTCGAGAGGGTCTCGCGGCCTATCAGCTAGTTGGCGGGGTAATGGCCCACCAAGGCAACGACGGGTAGCTGGTCTGAGAGGATGGTCAGCCACACTGGGACTGAGACACGGCCCAGACTCCTACGGGAGGCAGCAGTGGGGAATCTTGCGCAATGGGCGAAAGCCTGACGCAGCAACGCCGCGTGCGGGAAGAAGGCTTTCGGGCTGT…
ASV_484	SSU-ASV_94	OTU_63	Bacteria;Bacteroidetes;Bacteroidia;Cytophagales;Cyclobacteriaceae;Algoriphagus;	0	0	0	0	0	0	0	0	0	0	8	0	0	0	0	0	0	0	0	0	0	0	0	0	GATGAACGCTAGCGGCAGGCCTAATACATGCAAGTCGAGCGGCAAGTTGAGTAGTAATACTTAGCCTAGAGCGGCGCACGGGTGCGTAACGCGTATGCAACCTACCTTTTACTGGGGGATAGCCCGGAGAAATCTGGATTAATACCCCATAGTACCTTAATATCGATTGGTGTAAAGGTTAAAGATTTATCGGTAAGAGATGGGCATGCGTCTGATTAGCTAGTTGGCGGGGTAACGGCCCACCAAGGCGACGATCAGTAGGGGTTCTGAGAGGAAGGTCCCCCACACTGGCACTGAGATACGGGCCAGACTCCTACGGGAGGCAGCAGTAGGGAATATTGGGCAATGGTCGCAAGACTGACCCAGCCATGCCGCGTGCAGGAAGACGGCCCTCTGGGT…
ASV_485	SSU-ASV_353	OTU_121	Bacteria;Cyanobacteria;Oxyphotobacteria;Chloroplast;	0	0	0	0	0	0	0	0	0	0	0	8	0	0	0	0	0	0	0	0	0	0	0	0	GATGAACGCTGGCGGTATGCCTTACACATGCAAGTCGAACGGAAATTAGCTTCGGTTAATTTTAGTGGCGGACGGGTGAGTAACACGTGAGAATTCGCCTTTAGGAGGGGGATAACGAATGGAAACATTCGCTAAAACCCCATATGCCCCAGGGTGAAAAAGAGGTTAATAGTAAAACTGAATAACCTCTGCCTGAAGAGAAGCTCGCGGCTGATTAGCTAGTTGGTAGGGTAAAGGCCTACCAAGGCGACGATCAGTAGCTGGTCTGAGAGGACGATCAGCCACACTGGAACTGAGACACGGTCCAGACTCCTACGGGAGGCAGCAGTGAGGAATTTTCTGCAATGGGCGAAAGCCTGACAGAGCAATACCGCGTGAGGGATGAAGACTTACTGAGTT…
ASV_486	SSU-ASV_219	OTU_97	Bacteria;Actinobacteria;Actinobacteria;Frankiales;Sporichthyaceae;hgcI clade;	0	0	0	0	0	0	0	0	0	0	0	8	0	0	0	0	0	0	0	0	0	0	0	0	GACGAACGCTGGCGGCGTGCTTTACACATGCAAGTCGAACGATGAAGTTCCTTCGGGAATGGATTAGTGGCGAACGGGTGAGGAACACGTGAGAAATCTGCCCTTCATTTTGGGATAACTCCGGGAAACCGGGGCTAATACCAAATACTCCATCCCGGTGGCATCACTGGGCTGGGAAAGAATTTCGATGAAGGTTGATCTCGCGGCCTATCAGCTAGTTGGTGAGGTAATGGCTCACCAAGGCAACGACGGGTAGCCGGCCTGAGAGGGCGACCGGCCACACTGGGACTGAGACACGGCCCAGACTCCTACGGGAGGCAGCAGTGGGGAATATTGGGCAATGGGCGCAAGCCTGACCCAGCGACGCCGCGTGAGGGATGAAGGTCTTCGGATTGTAAA…
ASV_487	SSU-ASV_364	OTU_125	Bacteria;Bacteroidetes;Bacteroidia;Chitinophagales;Saprospiraceae;uncultured;	0	0	0	0	0	0	0	0	0	0	0	0	8	0	0	0	0	0	0	0	0	0	0	0	GATGAACGCTAGCGGCAGGCCTAATACATGCAAGTCAAGGGGTAGCAATACACCGGCGGACGGGTGCGTAACGCGTACAGAACATACCCTTAAGCGGGGGATAGCATTGGGAAACTGGTGGTAATACCCCATAACATTGAGATTTGGCATCAAATTTCAATTAAAGTTCAGGCGCTTAAGGATTGCTGTGCGTCCGATTAGCTAGTTGGTGGGGTAACGGCCCACCAAGGCGACGATCGGTAGGGGGTGTGAGAGCATGACCCCCCACACGGGTACTGAGACACGGACCCGACTCCTACGGGAGGCAGCAGTAAGGAATATTGGACAATGGAGGCAACTCTGATCCAGCCATGCCGCGTGAAGGATGAAGGCGCTCAGCGTTGTAAACTTCTTTTGGAT…
ASV_488	SSU-ASV_220	OTU_101	Bacteria;Actinobacteria;Actinobacteria;Frankiales;Sporichthyaceae;hgcI clade;	0	0	0	0	0	0	0	0	0	0	0	0	0	0	0	0	8	0	0	0	0	0	0	0	GACGAACGCTGGCGGCGTGCTTAACACATGCAAGTCGAGCGATGAAGTTTCTTCGGAAATGGATTAGCGGCGAACGGGTGAGGAACACGTGAAGAATCTGCCCTCCACTTTGGGATAACACCGGGAAACCGGTGCTAATACCGAATATTGAAACATAAGTGGCATCACTGAGTTTTGAAAGAATTTTGGTGGAGGATGACTTCGCGGCCTATCAGCTAGTTGGTGAGGTAATGGCTCACCAAGGCAACGACGGGTAGCCGGCCTGAGAGGGCGACCGGCCACACTGGGACTGAGACACGGCCCAGACTCCTACGGGAGGCAGCAGTGGGGAATATTGGGCAATGGAGGAAACTCTGACCCAGCGACGCCGCGTGCGGGATGAAGGCCTTCGGGTTGTAA…
ASV_489	SSU-ASV_115	OTU_72	Unclassified;	0	0	0	0	0	0	0	0	0	0	0	0	0	0	0	0	0	8	0	0	0	0	0	0	GATGAACGCTAGCGGGAGGCTTTATACATGCAAGTCGTACGGTAAGTTTCAGCAATGGAACCTAGAGTGGCGTACGGGTGCGTAACACGTATGCAACCTGCCCATAACTGGGGGATAGCCCTTCTAACGGAGGATTAATACCCCATAACATTATAGTGAGGCATCTCACAGTAATTAAAGCTCCGGCGGTTATGGATGGGCATGCGTCTGATTAGCTTGTTGGTGAGGTAACGGCTCACCAAGGCTGCGATCAGTAGCTGGTCTGAGAGGATGATCAGCCACACGGGCACTGAGACACGGGCCCGACTCCTACGGGAGGCAGCAGTAGGGAATATTGGGCAATGGACGAAAGTCTGACCCAGCCATCCCGCGTGCAGGATGACGGTCCTCTGGATTGTA…
ASV_490	SSU-ASV_116	OTU_73	Bacteria;Bacteroidetes;Bacteroidia;Sphingobacteriales;env.OPS 17;	0	0	0	0	0	0	0	0	0	0	0	0	0	0	0	0	0	8	0	0	0	0	0	0	GATGAACGCTAGCGGCAGGCCTAATACATGCAAGTCGAGGGGCAGCGGGAGTAGCAATACTTGCCGGCGACCGGCGCACGGGTGCGTAACGCGTATGCAATCTACCTTTAACCGGGGGATAGCCCGGAGAAATCCGGATTAATACCCCATAACAAATTGAGTGGCATCACTTGATTTTAAAAATTCCGATGGTTAAAGATGAGCATGCGTATGATTAGCTAGTTGGAGAGGTAACGGCTCACCAAGGCAACGATCATTAGGGGTACTGAGAGGTTACACCCCCACACTGGAACTGAGACACGGTCCAGACTCCTACGGGAGGCAGCAGTAAGGAATATTGGTCAATGGAGGCAACTCTGAACCAGCCATGCCGCGTGCAGGAAGAAGGCGCTACGCGTT…
ASV_491	SSU-ASV_162	OTU_84	Bacteria;Actinobacteria;Acidimicrobiia;Microtrichales;Ilumatobacteraceae;CL500-29 marine group;	0	0	0	0	0	0	0	0	0	0	0	0	0	0	0	0	0	8	0	0	0	0	0	0	GACGAACGCTGGCGGCGGGCTTAACACATGCAAGTCGAACGAGGTCCATCTTGTAGCAATACATGTGAAGACCTAGTGGCGAACGGGTGAGGAACACGTGAGAAATTTGCCCCGAACTTTGGGATAACAGTTGGAAACGACTGCTAATACCGAATGCCGTTACGAAGTGGCATCACTTTGTAACGAAAGAATTTCGGTTCGGGAGAATCTCGCGGCCTATCAGCTTGTTGGTGAGGTAACGGCTCACCAAGGCTACGACGGGTAGCTGGTCTGAGAGGATGATCAGCCACACTGGGACTGAGACACGGCCCAGACTCCTACGGGAGGCAGCAGTGGGGAATCTTGTGCAATGGACGAAAGTCTGACACAGCCACGCCGCGTGCGGGAAGAAGGCCTTCG…
ASV_492	SSU-ASV_382	OTU_138	Bacteria;Proteobacteria;Alphaproteobacteria;Acetobacterales;Acetobacteraceae;Roseomonas;	0	0	0	0	0	0	0	0	0	0	0	0	0	0	0	0	0	0	8	0	0	0	0	0	AGCGAACGCTGGCGGCATGCCTAACACATGCAAGTCGCGCGGTCAGCAATGGCAGCGGCGGACGGGTGCGTAACGCGTAGGAACGTGTCTAGAGGTGGGGGACAACCCTGGGAAACTGGGGCTAATACCGCATATGGGCTGAGGCCCAAAGCCGTGAGGCGCCTTTGGAGCGGCCTGCGTCCGATTAGCTAGTTGGTGGGGTAAAGGCCTACCAAGGCTCCGATCGGTAGCTGGTCTGAGAGGACGATCAGCCACACTGGGACTGAGACACGGCCCAGACTCCTACGGGAGGCAGCAGTGGGGAATATTGGACAATGGGCGCAAGCCTGATCCAGCAATGCCGCGTGGGTGAAGAAGGTCTTCGGATCGTAAAGCCCTTTCGACAGGGACGATGATGAC…
ASV_493	SSU-ASV_336	OTU_117	Bacteria;Bacteroidetes;Bacteroidia;Cytophagales;Spirosomaceae;Lacihabitans;	0	0	0	0	0	0	0	0	0	0	0	0	0	0	0	0	0	0	8	0	0	0	0	0	GATGAACGCTAGCGGCAGGCTTAATACATGCAAGTCGAGGGCCTAGCAATAGGACCGGCGAACGGGTGCGTAACGCGTATGCAACCTACCTATATCAGGGGGACAGCCCTAGGAAACTGGGATTAATACCGCATAATAAAGACTTTCGCATGGGGGTCTTTTGAAAGATTTATCGGATATAGATGGGCATGCGTAGGATTAGCTAGTTGGTAAGGTAACGGCTTACCAAGGCAACGATCCTTAGGGGCTCTGAGAGGAGTAACCCCCACACTGGCACTGAGATACGGGCCAGACTCCTACGGGAGGCAGCAGTAGGGAATATTGGGCAATGGAGGCAACTCTGACCCAGCCATGCCGCGTGCAGGAAGACGGTCCTCTGGATTGTAAACTGCTTTTGAA…
ASV_494	SSU-ASV_174	OTU_90	Bacteria;Actinobacteria;Actinobacteria;Frankiales;Sporichthyaceae;hgcI clade;	0	0	0	0	0	0	0	0	0	0	0	0	0	0	0	0	0	0	8	0	0	0	0	0	GACGAACGCTGGAGGCGTGCTTAACACATGCAAGTCGAACGATGAAGTGGAGCTTGCTCCACGGATTAGTGGCGAACGGGTGAGTAACACGTGAATAACCTGCCCTCAATTTCGGAATAACCCAGGGAAACCTGGGCTAATACCGGATACGTAAACCTGTGGCATCACATGGTTTTGGAAAGTTTTTCGATTGAGGATGGATTCGCGGCCTATCAGCTTGTTGGTGAGGTAATGGCTCACCAAGGCGACGACGGGTAGCCGGCCTGAGAGGGTGGACGGCCACACTGGGACTGAGACACGGCCCAGACTCCTACGGGAGGCAGCAGTGGGGAATATTGCGCAATGGACGAAAGTCTGACGCAGCGACGCCTCGTGAGGGACGAAGGTCTTCGGATTGTA…
ASV_495	SSU-ASV_146	OTU_80	Bacteria;Bacteroidetes;Bacteroidia;Sphingobacteriales;Sphingobacteriaceae;Pedobacter;	0	0	0	0	0	0	0	0	0	0	0	0	0	0	0	0	0	0	0	8	0	0	0	0	GATGAACGCTAGCGGCAGGCCTAATACATGCAAGTCGAACGATACCAATGGGCTTGCTCATTGGAAAAGTGGCGCACGGGTGCGTAACGCGTATGAAACCTACCTTTATCTGGGGGATAGCCTTTCGAAAGAAAGATTAACACCGCATAACATCACGAAAGGGCATCCTTTTTTGATCAAATATTTATAGGATAAAGATGGTCATGCGTGACATTAGCTAGTTGGAGAGGTAATGGCTCACCAAGGCGACGATGTCTAGGGGATCTGAGAGGATGACCCCCCACACTGGTACTGAGACACGGACCAGACTCCTACGGGAGGCAGCAGTAAGGAATATTGGTCAATGGGCGCAAGCCTGAACCAGCCATGCCGCGTGCAGGAAGACGGCCCTACGGGTTG…
ASV_496	SSU-ASV_365	OTU_126	Bacteria;Bacteroidetes;Ignavibacteria;OPB56;	0	0	0	0	0	0	0	0	0	0	0	0	0	0	0	0	0	0	0	8	0	0	0	0	GACGAACGCTGGCGGCGTGCCTAACACATGCAAGTCAAGGGCTTGATTTATCAAGCACTGGCATCCGGGTGAGTAACGCGTAGGTCATCTGCCCCTATCACAGACATAACAGTTCTAACGGACTGCTAATATCTGATGAGGCGAGCAATCGTCAAAGCTTAGGCGGATAGGGATGAGCCTGCGTCTGATTAGGTAGTTGGTGAGGTAATGGCTCACCAAGCCTTCGATCAGTAGCTGGTCTGAGAGGACGAACAGCCACACTGGAACTGAGACACGGTCCAGACTCCTACGGGAGGCAGCAGTGAGGAATATTGGTCAATGGGCGCAAGCCTGAACCAGCGACGCCGCGTGCGGGATGAAGGGGCTTTGCCTCGTAAACCGCTGTCGGGTGGGACGAAA…
ASV_497	SSU-ASV_147	OTU_81	Bacteria;Actinobacteria;Acidimicrobiia;Microtrichales;Microtrichaceae;IMCC26207;	0	0	0	0	0	0	0	0	0	0	0	0	0	0	0	0	0	0	0	8	0	0	0	0	GACGAACGCTGGCGGCGTGCCTAACACATGCAAGTCGAACGGGGTCCATGAGAGCTTGCTCTCGGAAGACCTAGTGGCGAACGGGTGAGTAACACGTGAGAAACCTGCCTTGGAGTGGGGAATAACTCGAGGAAACTCGAGCTAATACCGCATACCTTCTCTTGATCGCATGGTCAGTTGAAGAAAGAATTTCGCTCCAAGAGGGTCTCGCGGCCTATCAGTTTGTTGGTGGGGTAACGGCCTACCAAGACTACGACGGGTAGCTGGTTTGAGAGAACGATCAGCCACACTGGAACTGAGACACGGTCCAGACTCCTACGGGAGGCAGCAGTGGGGAATCTTGCGCAATGGGCGAAAGCCTGACGCAGCAACGCCGCGTGCGGGATGAAGGCCTTCGTG…
ASV_498	SSU-ASV_267	OTU_98	Bacteria;Actinobacteria;Actinobacteria;Frankiales;Sporichthyaceae;	0	0	0	0	0	0	0	0	0	0	0	0	0	0	0	0	0	0	0	8	0	0	0	0	GACGAACGCTGGCGGCGTGCTTTACACATGCAAGTCGAGCGATGAGATCCCTTCGGGGAAGGATTAGCGGCGAACGGGTGAGGAACACGTGAGGAATCTGCCTTCAACACTGGGATAACTCCGGGAAACCGGGGCTAATACCGGATACGAGATCTGCAGGCATCTGCGGGTCTGGAAAGTTTTTCGGTTGAAGATGACCTCGCGGCCTATCAGCTTGTTGGTGAGGTAATGGCTCACCAAGGCGACGACGGGTAGCCGGCCTGAGAGGGCGACCGGCCACACTGGGACTGAGACACGGCCCAGACTCCTACGGGAGGCAGCAGTGGGGAATATTGGGCAATGGAGGGAACTCTGACCCAGCGACGCCGCGTGCGGGATGAAGGCCTTCGGGTTGTAAAC…
ASV_499	SSU-ASV_308	OTU_98	Bacteria;Actinobacteria;Actinobacteria;Frankiales;Sporichthyaceae;	0	0	0	0	0	0	0	0	0	0	0	0	0	0	0	0	0	0	0	8	0	0	0	0	GACGAACGCTGGCGGCGTGCTTTACACATGCAAGTCGAGCGATGAGATCCCTTCGGGGATGGATTAGCGGCGAACGGGTGAGGAACACGTGAGGAATCTGCCTTCAACACTGGGATAACTCCGGGAAACCGGGGCTAATACCGGATACGAGAGCTGCAGGCATCTGCGGCTTTGGAAAGTTTTTCGGTTGAAGATGACCTCGCGGCCTATCAGCTTGTTGGTGAGGTAATGGCTCACCAAGGCGACGACGGGTAGCCGGCCTGAGAGGGCGACCGGCCACACTGGGACTGAGACACGGCCCAGACTCCTACGGGAGGCAGCAGTGGGGAATATTGGGCAATGGAGGAAACTCTGACCCAGCGACGCCGCGTGCGGGATGAAGGCCTTCGGGTTGTAAAC…
ASV_500	SSU-ASV_196	OTU_101	Bacteria;Actinobacteria;Actinobacteria;Frankiales;Sporichthyaceae;hgcI clade;	0	0	0	0	0	0	0	0	0	0	0	0	0	0	0	0	0	0	0	8	0	0	0	0	GACGAACGCTGGCGGCGTGCTTAACACATGCAAGTCGAGCGATGAAGTTTCTTCGGAAATGGATTAGCGGCGAACGGGTGAGGAACACGTGAAGAATCTGCCCTCCACTTTGGGATAACACCGGGAAACCGGTGCTAATACCGAATATTGAAACATAAGTGGCATCACTGAGTTTTGAAAGAATTTCGGTGGAGGATGACTTCGCGGCCTATCAGCTAGTTGGTGAGGTAATGGCTCACCAAGGCAACGACGGGTAGCCGGCCTGAGAGGGCGACCGGCCACACTGGGACTGAGACACGGCCCAGACTCCTACGGGAGGCAGCAGTGGGGAATATTGGGCAATGGAGGAAACTCTGACCCAGCGACGCCGCGTGCGGGATGAAGGCCTTCGGGTTGTAA…
ASV_501	SSU-ASV_46	OTU_20	Bacteria;Actinobacteria;Thermoleophilia;Solirubrobacterales;Solirubrobacteraceae;Conexibacter;	0	0	0	0	0	0	0	0	0	0	0	0	0	0	0	0	0	0	0	8	0	0	0	0	GACGAACGCTGGCGGCGTGCTTAACACATGCAAGTGGGGCGACGAACCAGACTTCGGTCTGGGGCAGAGCCGCGAACGGGTGAGTAACACGTGGGCAACCTGCCCCGTTGATCGGGACAACCCTAGGAAACTGGGGCTAATACCGAATGAGGTGCCAACTCATAAGAGTTGTCACGAAAGGAAGCTTCGGCCTCCGCGACGGGATGGGCCCGCGGCCCATTAGTTAGTTGGTGGGGTAACGGCCTACCAAGGCATCGATGGGTAGCTGGTCTGAGAGGACGATCAGCCACACTGGGACTGAGACACGGCCCAGACTCCTACGGGAGGCTGCAGTGGGGAATCTTGCGCAATGCACGAAAGTGTGACGCAGCAACGCCGCGTGGAGGAAGAAGGCTCTCG…
ASV_502	SSU-ASV_195	OTU_101	Bacteria;Actinobacteria;Actinobacteria;Frankiales;Sporichthyaceae;hgcI clade;	0	0	0	0	0	0	0	0	0	0	0	0	0	0	0	0	0	0	0	8	0	0	0	0	GACGAACGCTGGCGGCGTGCTTAACACATGCAAGTCGAGCGATGAAGTTTCTTCGGAAATGGATTAGCGGCGAACGGGTGAGGAACACGTGAAGAATCTGCCCTCCACTTTGGGATAACACCGGGAAACCGGTGCTAATACCGAATATTGAAACATAAGTGGCATCACTGAGTTTTGAAAGAATTTCGGTGGAGGATGACTTCGCGGCCTATCAGCTAGTTGGTGAGGTAATGGCTCACCAAGGCAACGACGGGTAGCCGGCCTGAGAGGGCGACCGGCCACACTGGGACTGAGACACGGCCCAGACTCCTACGGGAGGCAGCAGTGGGGAATATTGGGCAATGGAGGAAACTCTGACCCAGCGACGCCGCGTGCGGGATGAAGGCCTTCGGGTTGTAA…
ASV_503	SSU-ASV_238	OTU_103	Bacteria;Actinobacteria;Acidimicrobiia;Microtrichales;Ilumatobacteraceae;CL500-29 marine group;	0	0	0	0	0	0	0	0	0	0	0	0	0	0	0	0	0	0	0	8	0	0	0	0	GACGAACGCTGGCGGCGTGCTTAACACATGCAAGTCGAACGATGAAGTGGAGCTTGCTCCACGGATTAGTGGCGAACGGGTGAGGAACACGTGAGAAACCTGCCTCGGATTTTGGGATAACAAATGGAAACGTTTGCTAATACCAAATAACGTCGGAGAGTCACATGACTTTCTGACGAAAGGAATTCCGATTCGAGAGGGTCTCGCGGCCTATCAGCTAGTTGGCGGGGTAATGGCCCACCAAGGCAACGACGGGTAGCTGGTCTGAGAGGATGGTCAGCCACACTGGGACTGAGACACGGCCCAGACTCCTACGGGAGGCAGCAGTGGGGAATCTTGCGCAATGGGCGAAAGCCTGACGCAGCAACGCCGCGTGCGGGAAGAAGGCTTTCGGGCTGT…
ASV_504	SSU-ASV_238	OTU_103	Bacteria;Actinobacteria;Acidimicrobiia;Microtrichales;Ilumatobacteraceae;CL500-29 marine group;	0	0	0	0	0	0	0	0	0	0	0	0	0	0	0	0	0	0	0	8	0	0	0	0	GACGAACGCTGGCGGCGTGCTTAACACATGCAAGTCGAACGATGAAGTGGAGCTTGCTCCACGGATTAGTGGCGAACGGGTGAGGAACACGTGAGAAACCTGCCTCGGATTTTGGGATAACAAATGGAAACGTTTGCTAATACCAAATAACGTCGGAGAGTCACATGACTTTCTGACGAAAGGAATTCCGATTCGAGAGGGTCTCGCGGCCTATCAGCTAGTTGGCGGGGTAATGGCCCACCAAGGCAACGACGGGTAGCTGGTCTGAGAGGATGGTCAGCCACACTGGGACTGAGACACGGCCCAGACTCCTACGGGAGGCAGCAGTGGGGAATCTTGCGCAATGGGCGAAAGCCTGACGCAGCAACGCCGCGTGCGGGAAGAAGGCTTTCGGGCTGT…
ASV_505	SSU-ASV_221	OTU_101	Bacteria;Actinobacteria;Actinobacteria;Frankiales;Sporichthyaceae;hgcI clade;	0	0	0	0	0	0	0	0	0	0	0	0	0	0	0	0	0	0	0	8	0	0	0	0	GACGAACGCTGGCGGCGTGCTTAACACATGCAAGTCGAGCGATGAAGTTTCTTCGGAAATGGATTAGCGGCGAACGGGTGAGGAACACGTGAAGAATCTGCCCTCCACTTTGGGATAACACCGGGAAACCGGTGCTAATACCGAATATTGAAACATAAGTGGCATCACTGAGTTTTGAAAGAATTTCGGTGGAGGATGACTTCGCGGCCTATCAGCTAGTTGGTGAGGTAATGGCTCACCAAGGCAACGACGGGTAGCCGGCCTGAGAGGGCGACCGGCCACACTGGGACTGAGACACGGCCCAGACTCCTACGGGAGGCAGCAGTGGGGAATATTGGGCAATGGAGGAAACTCTGACCCAGCGACGCCGCGTGCGGGATGAAGGCCTTCGGGTTGTAA…
ASV_506	SSU-ASV_320	OTU_98	Bacteria;Actinobacteria;Actinobacteria;Frankiales;Sporichthyaceae;	0	0	0	0	0	0	0	0	0	0	0	0	0	0	0	0	0	0	0	8	0	0	0	0	GACGAACGCTGGCGGCGTGCTTTACACATGCAAGTCGAGCGATGAGATCCCTTCGGGAAGGATTAGCGGCGAACGGGTGAGGAACACGTGAGGAATCTGCCTTCAACACTGGGATAACTCCGGGAAACCGGGGCTAATACCGGATACGAGACCTGCAGGCATCTGCGGGTCTGGAAAGTTTTTCGGTTGAAGATGACCTCGCGGCCTATCAGCTTGTTGGTGAGGTAATGGCTCACCAAGGCGACGACGGGTAGCCGGCCTGAGAGGGCGACCGGCCACACTGGGACTGAGACACGGCCCAGACTCCTACGGGAGGCAGCAGTGGGGAATATTGGGCAATGGAGGGAACTCTGACCCAGCGACGCCGCGTGCGGGATGAAGGCCTTCGGGTTGTAAACC…
ASV_507	SSU-ASV_430	OTU_149	Unclassified;	0	0	0	0	0	0	0	0	0	0	0	0	0	0	0	0	0	0	0	0	8	0	0	0	GATGAACGCTAGCGGTATGCTTAACACATGCAAGTCGTACGAAAAAGCAATTTTTAGTGGCAAACGGGTGAGTAACGCGTGAGAATTTGCCTTTAGGAAGAGGATAACAATTAGAAATATTTGCTAAAACTCTATATGCCATGAAAGTGGTCAAAAACGTAAGTTGCCTAGAGAGAAGCTCGCGTCTGATTAGCTAGTTGGTGGGGTAAAGGCCTACCAAGGCGACGATCAGTAGCTGGTCTGAGAGGATGATCAGCCACACTGGAACTGAGACACGGTCCAGACTCCTACGGGAGGCAGCAGTGAGGAATTTTCTGCAATGGGCGAAAGCCTGACAGAGCAATACCGCGTGAGGGATGAAGGCCTACGGGTTGTAAACCTCTTTTCTCAAGGAGGAAG…
ASV_508	SSU-ASV_385	OTU_136	Bacteria;Proteobacteria;Alphaproteobacteria;SAR11 clade;Clade III;	0	0	0	0	0	0	0	0	0	0	0	0	0	0	0	0	0	0	0	0	8	0	0	0	AACGTACGCTGGCGGCACGCCTAACACATGCAAGTCGAACGCAGTAGCAATACTGAGTGGCAGACGGGTGAGTAACATGTGGGAATCTGCCTTGTGGTTCAGGACAACATTGGGAAACCGATGCTAATACTGGATAAGCCCTTACGGGGAAAGTTTTAATGCCATAAGATGAGCCCGCATTTGATTAGTTAGTTGGTGAGGTAATGGCTCACCAAGACAATGATCAATAGCTGATCTGAGAGGATGATCAGCCACACTGGGACTGAGACACGGCCCAGACTCCTACGGGAGGCAGCAGTGGGGAATCTTGCACAATGGAGGAAACTCTGATGCAGCGATGCCGCGTGAGTGAAGAAGGCCTTTGGGTTGTAAAGCTCTTTTGTAGGGGAAGATAATGAC…
ASV_509	SSU-ASV_198	OTU_101	Bacteria;Actinobacteria;Actinobacteria;Frankiales;Sporichthyaceae;hgcI clade;	0	0	0	0	0	0	0	0	0	0	0	0	0	0	0	0	0	0	0	0	8	0	0	0	GACGAACGCTGGCGGCGTGCTTAACACATGCAAGTCGAGCGATGAAGTTTCTTCGGAAATGGATTAGCGGCGAACGGGTGAGGAACACGTGAAGAATCTGCCCTCCACTTTGGGATAACACCGGGAAACCGGTGCTAATACCGAATATTGAAACATAAGTGGCATCACTGAGTTTTTAAAGAATTTCGGTGGAGGATGACTTCGCGGCCTATCAGCTAGTTGGTGAGGTAATGGCTCACCAAGGCAACGACGGGTAGCCGGCCTGAGAGGGCGACCGGCCACACTGGGACTGAGACACGGCCCAGACTCCTACGGGAGGCAGCAGTGGGGAATATTGGGCAATGGAGGAAACTCTGACCCAGCGACGCCGCGTGCGGGATGAAGGCCTTCGGGTTGTAA…
ASV_510	SSU-ASV_354	OTU_119	Bacteria;Chloroflexi;Anaerolineae;Anaerolineales;Anaerolineaceae;uncultured;	0	0	0	0	0	0	0	0	0	0	0	0	0	0	0	0	0	0	0	0	0	8	0	0	GATGAACGCTGGCGGCGTGCCTAATACATGCAAGTCGAACGAAGAGTGTAGCAGTATGCTCTGAGTGGCGAACGGGTGAGTAACACGTGGGTGACCTACCCCAAAGTGTGGAATAACTCCTCGAAAGAGGTGCTAATACCGCATGTGGTCCCAGAGATTAGAGGCTTAGGGACTAAAGACTTCGGTCGCTTTGGGAGGGGCCCGCGGCCCATCAGCTAGTTGGTGAGGTAATGGCTCACCAAGGCAATGACGGGTAGGGGACTTGAGAGGGTGACCCCCCACACTGGAACTGAAACACGGTCCAGACACCTACGGGTGGCAGCAGTAGGGAATATTGGTCAATGGGCGAAAGCCTGAACCAGCAACGCCGCGTGCGCGATGAAGGCCTTCGGGTCGTAA…
ASV_511	SSU-ASV_413	OTU_136	Bacteria;Proteobacteria;Alphaproteobacteria;SAR11 clade;Clade III;	7	0	0	0	0	0	0	0	0	0	0	0	0	0	0	0	0	0	0	0	0	0	0	0	AACGTACGCTGGCGGCACGCCTAACACATGCAAGTCGAACGCAGTAGCAATACTGAGTGGCAGACGGGTGAGTAACATGTGGGAATCTGCCTTGTGGTTCAGGACAACATTGGGAAACCGATGCTAATACTGGATAAGCCCTTACGGGGAAAGTTTTAATGCCATAAGATGAGCCCGCATTTGATTAGTTAGTTGGTGAGGTAATGGCTCACCAAGACAATGATCAATAGCTGATCTGAGAGGATGATCAGCCACACTGGGACTGAGACACGGCCCAGACTCCTACGGGAGGCAGCAGTGGGGAATCTTGCACAATGGAGGAAACTCTGATGCAGCGATGCCGCGTGAGTGAAGAAGGCCTTTGGGTTGTAAAGCTCTTTTGTAGGGGAAGATAATGAC…
ASV_512	SSU-ASV_243	OTU_103	Bacteria;Actinobacteria;Acidimicrobiia;Microtrichales;Ilumatobacteraceae;CL500-29 marine group;	7	0	0	0	0	0	0	0	0	0	0	0	0	0	0	0	0	0	0	0	0	0	0	0	GACGAACGCTGGCGGCGTGCTTAACACATGCAAGTCGAACGATGAAGTGGAGCTTGCTCCACGGATTAGTGGCGAACGGGTGAGGAACACGTGAGAAACCTGCCTCGGATTTTGGGATAACAAATGGAAACGTTTGCTAATACCAAATAACGTCGGAGAGTCACATGACTTTCTGACGAAAGGAATTCCGATTCGAGAGGGTCTCGCGGCCTATCAGCTTGTTGGCGGGGTAATGGCCCACCAAGGCAACGACGGGTAGCTGGTCTGAGAGGATGGTCAGCCACACTGGGACTGAGACACGGCCCAGACTCCTACGGGAGGCAGCAGTGGGGAATCTTGCGCAATGGGCGAAAGCCTGACGCAGCAACGCCGCGTGCGGGAAGAAGGCTTTCGGGCTGT…
ASV_513	SSU-ASV_199	OTU_101	Bacteria;Actinobacteria;Actinobacteria;Frankiales;Sporichthyaceae;hgcI clade;	7	0	0	0	0	0	0	0	0	0	0	0	0	0	0	0	0	0	0	0	0	0	0	0	GACGAACGCTGGCGGCGTGCTTAACACATGCAAGTCGAGCGATGAAGTTTCTTCGGAAATGGATTAGCGGCGAACGGGTGAGGAACACGTGAAGAATCTGCCCTCCACTTTGGGATAACACCGGGAAACCGGTGCTAATACTGAATATTGAAACATAAGTGGCATCACTGAGTTTTGAAAGAATTTCGGTGGAGGATGACTTCGCGGCCTATCAGCTAGTTGGTGAGGTAATGGCTCACCAAGGCAACGACGGGTAGCCGGCCTGAGAGGGCGACCGGCCACACTGGGACTGAGACACGGCCCAGACTCCTACGGGAGGCAGCAGTGGGGAATATTGGGCAATGGAGGAAACTCTGACCCAGCGACGCCGCGTGCGGGATGAAGGCCTTCGGGTTGTAA…
ASV_514	SSU-ASV_370	OTU_130	Bacteria;Proteobacteria;Alphaproteobacteria;Paracaedibacterales;Paracaedibacteraceae;uncultured;	0	7	0	0	0	0	0	0	0	0	0	0	0	0	0	0	0	0	0	0	0	0	0	0	AACGAACGCTGGCGGCATGCTTAACACATGCAAGTCGAACGAACTATTTATAGTTAGTGGCAGACGGGTGAGAAACGCGTGGGAACGTACCCCAAAGTTCGGAATAACTATTGGAAACGATAGCTAATACCGGATGTGACCGAGAGGTTAAAGGTTTACCGCTTTGGGAGCGGCCCGCGTTAGATTAGCTAGTTGGTGGGGTAAAGGCCTACCAAGGCGATGATCTATAGCTGGTCTGAGAGGATGACCAGCCACACTGGGACTGAGACACGGCCCAGACTCCTACGGGAGGCAGCAGTGGGGAATATTGGACAATGGGGGCAACCCTGATCCAGCAATGCCGCGTGAATGATGAAGGCCTTAGGGTTGTAAAGTTCTTTTATTGATGACGATAATGAC…
ASV_515	SSU-ASV_5	OTU_5	Bacteria;Verrucomicrobia;Verrucomicrobiae;Pedosphaerales;Pedosphaeraceae;	0	7	0	0	0	0	0	0	0	0	0	0	0	0	0	0	0	0	0	0	0	0	0	0	AACGAACGCTGGCGGCGTGGATAAGACATGCAAGTTGAACGGTTGATTCAAGGTAGCAATATTTTGGGTTAGCAGTGGCGTAAGGGTGCTTAACACGTGGGTAATCTGCCGCGAAGTGTGGGATAACTCGCTGAAAGGCGAGCTAATACCGCATGTGATTTTCTTGAGGCATCTCAGGGAATTCAAACATGGGTCGCAAGACCTGTGGTTTCGCGATGAGCCCGCGGCCTATCAGCTAGTTGGCGGGGTAAAAGCCCACCAAGGCTAAGACGGGTAGCTGGTCTGAGAGGACGACCAGCCACACTGGAACTGAGACACGGTCCAGACACCTACGGGTGGCAGCAGTCGAGAATTTTTCACAATGGGGGAAACCCTGATGGAGCGACGCCGCGTGGGGGA…
ASV_516	SSU-ASV_268	OTU_103	Bacteria;Actinobacteria;Acidimicrobiia;Microtrichales;Ilumatobacteraceae;CL500-29 marine group;	0	0	0	7	0	0	0	0	0	0	0	0	0	0	0	0	0	0	0	0	0	0	0	0	GACGAACGCTGGCGGCGTGCTTAACACATGCAAGTCGAACGATGAAGTGGAGCTTGCTCCACGGATTAGTGGCGAACGGGTGAGGAACACGTGAGAAACCTGCCTCGGATTTTGGGATAACAAATGGAAACGTTTGCTAATACCAAATAACGTCGGAGAGTCTCATGACTTTCTGACGAAAGGAATTCCGATTCGAGAGGGTCTCGCGGCCTATCAGCTTGTTGGCGGGGTAATGGCCCACCAAGGCAACGACGGGTAGCTGGTCTGAGAGGATGGTCAGCCACACTGGGACTGAGACACGGCCCAGACTCCTACGGGAGGCAGCAGTGGGGAATCTTGCGCAATGGGCGAAAGCCTGACGCAGCAACGCCGCGTGCGGGAAGAAGGCTTTCGGGCTGT…
ASV_517	SSU-ASV_142	OTU_78	Bacteria;Actinobacteria;Acidimicrobiia;Microtrichales;Ilumatobacteraceae;CL500-29 marine group;	0	0	0	0	7	0	0	0	0	0	0	0	0	0	0	0	0	0	0	0	0	0	0	0	GACGAACGCTGGCGGCGGGCTTAACACATGCAAGTCGAACGAGGTTCACCGAGTAGCAATACGAGGGAAGACCTAGTGGCGAACGGGTGAGTATCACGTGAGAAACCAACCCCGGTCTCTGGGATAACAGTTGGAAACGACTGCTAATACTGGATGTCGTCGTACCCTCGCATGGGGGGATGACGAAAGGGTTACCGGATCGGGACGGTCTCGCGGCCTATCAGCTTGTTGGGGAGGTAACGGCTCACCAAGGCTTCGACGGGTAGCTGGTCTGAGAGGATGATCAGCCACACTGGGACTGAGACACGGCCCAGACTCCTACGGGAGGCAGCAGTGGGGAATCTTGCGCAATGGGCGAAAGCCTGACGCAGCCACGCCGCGTGCGGGATGAAGGCCCTA…
ASV_518	SSU-ASV_39	OTU_31	Bacteria;Proteobacteria;Gammaproteobacteria;Legionellales;Legionellaceae;Legionella;	0	0	0	0	0	7	0	0	0	0	0	0	0	0	0	0	0	0	0	0	0	0	0	0	ATTGAACGCTGGCGGCATGCCTAACACATGCAAGTCGAACGGCAACATGGTCTAGCTTGCTAGACTGATGGCGAGTGGCGAACGGGTGAGTAACGCGTAGGAATATACCTTAAAGTGGGGGACAACTTGGGGAAACTCAAGCTAATACCGCATAATCTCTGAGGAGAGAAGCTGGGGACCGTAAGGCCTGGCGCTTTAAGATTAGCCTGCGTCCGATTAGCTAGTTGGTAGGGTAAAGGCCTACCAAGGCGACGATCGGTAGCTGGTCTGAGAGGATGGCCAGCCACACTGGGACTGAGACACGGCCCAGACTCCTACGGGAGGCAGCAGTGGGGAATATTGGACAATGGGGGCAACCCTGATCCAGCAATGCCGCGTGTGTGAAGAAGGCCTGAGGGT…
ASV_519	SSU-ASV_414	OTU_136	Bacteria;Proteobacteria;Alphaproteobacteria;SAR11 clade;Clade III;	0	0	0	0	0	7	0	0	0	0	0	0	0	0	0	0	0	0	0	0	0	0	0	0	AACGTACGCTGGCGGCACGCCTAACACATGCAAGTCGAACGCAGTAGCAATACTGAGTGGCAGACGGGTGAGTAACATGTGGGAATCTGCCTTGTGGTTCAGGACAACATTGGGAAACCGATGCTAATACTGGATAAGCCCTTACGGGGAAAGTTTTAATGCCATAAGATGAGCCCGCATTTGATTAGTTAGTTGGTGAGGTAATGGCTCACCAAGACAATGATCAATAGCTGATCTGAGAGGATGATCAGCCACACTGGGACTGAGACACGGCCCAGACTCCTACGGGAGGCAGCAGTGGGGAATCTTGCACAATGGAGGAAACTCTGATGCAGCGATGCCGCGTGAGTGAAGAAGGCCTTTGGGTTGTAAAGCTCTTTTGTAGGGGAAGATAATGAC…
ASV_520	SSU-ASV_122	OTU_76	Bacteria;Actinobacteria;Acidimicrobiia;Microtrichales;Ilumatobacteraceae;CL500-29 marine group;	0	0	0	0	0	0	0	7	0	0	0	0	0	0	0	0	0	0	0	0	0	0	0	0	GACGAACGCTGGCGGCGTGCTTAACACATGCAAGTCGAACGAAATCCATGGTGTAGCAATACACCGGAAGATTTAGTGGCGAACGGGTGAGGATCACGTGAGAAACCTGCCCCAGACTTTGGGATAACAATTGGAAACGATTGCTAATACCGAATGACGTCGGAGAACCGCATGGTTCACTGACGAAAGGAAATCCGGTTTGGGAGGGTCTCGCGGCCTATCAGCTTGTTGGTGGGGTAATGGCCTACCAAGGCAACGACGGGTAGCTGGTCTGAGAGGATGATCAGCCACACTGGGACTGAGACACGGCCCAGACTCCTACGGGAGGCAGCAGTGGGGAATCTTGCGCAATGGGCGAAAGCCTGACGCAGCAACGCCGCGTGCGGGATGAAGGCCTTC…
ASV_521	SSU-ASV_245	OTU_101	Bacteria;Actinobacteria;Actinobacteria;Frankiales;Sporichthyaceae;hgcI clade;	0	0	0	0	0	0	0	7	0	0	0	0	0	0	0	0	0	0	0	0	0	0	0	0	GACGAACGCTGGCGGCGTGCTTAACACATGCAAGTCGAGCGATGAAGTTTCTTCGGAAATGGATTAGCGGCGAACGGGTGAGGAACACGTGAAGAATCTGCCCTCCACTTTGGGATAACACCGGGAAACCGGTGCTAATACCGAATATTGAAACATAAGTGGCATCACTGAGTTTTGAAAGAATTTCGGTGGAGGATGACTTCGCGGCCTATCAGCTAGTTGGTGAGGTAATGGCTCACCAAGGCAACGACGGGTAGCCGGCCTGAGAGGGCGACCGGCCACACTGGGACTGAGACACGGCCCAGACTCCTACGGGAGGCAGCAGTGGGGAATATTGGGCAATGGAGGAAACTCTGACCCAGCGACGCCGCGTGCGGGATGAAGGCCTTCGGGTTGTAA…
ASV_522	SSU-ASV_337	OTU_115	Bacteria;Bacteroidetes;Bacteroidia;Cytophagales;Spirosomaceae;Pseudarcicella;	0	0	0	0	0	0	0	0	7	0	0	0	0	0	0	0	0	0	0	0	0	0	0	0	GATGAACGCTAGCGGCAGGCCTAATACATGCAAGTCGAACGGTGTCTTCGGACATAGTGGCGCACGGGTGCGTAACACGTATGCAACCTACCTTACATTGGGGGATAGCCTTTCGAAAGGGAGATTAATACCGCATAAGACAGTAACTGGGCATCCAGTAGCTGTTAAAGATTTATCGATGTAAGCTGGGCATGCGACCAATTAGTTAGTTGGCGGGGTAATGGCTCACCAAGACTATGATTGGTAGGGGAACTGAGAGGTCAATCCCCCACACTGGCACTGAGATACGGGCCAGACTCCTACGGGAGGCAGCAGTAGGGAATATTGGGCAATGGACGCAAGTCTGACCCAGCCATGCCGCGTGCAGGATGAAGGCGTTATGCGTCGTAAACTGCTTTT…
ASV_523	SSU-ASV_371	OTU_131	Bacteria;Cyanobacteria;Oxyphotobacteria;Chloroplast;	0	0	0	0	0	0	0	0	0	7	0	0	0	0	0	0	0	0	0	0	0	0	0	0	GATGAACGCTGGCGGTATGCTTAATACATGCAAGTCGTACGAGGGCTTTTAGCCCTAGTGGCGGACGGGTGAGTAACACGTGAGAATCTGCCCTTAGGAGGAGGATAACAGCTGGAAACGGTTGCTAATACTCCATATGCCGAGAGGTGAAAGGATTTATCCACCTAAGGAGGAGCTCGCGTCTGATTAGCTAGTTGGTGGGGTAATGGCCTACCAAGGCGACGATCAGTAGCTGGTTTGAGAGGATGATCAGCCACACTGGGACTGAGACACGGCCCAGACTCCTACGGGAGGCAGCAGTAGGGAATTTTCCGCAATGGGCGAAAGCCTGACGGAGCAATACCGCGTGAGGGATGACGGCCTGTGGGTTGTAAACCTCTTTTCTCAAGGAAGAAGTTC…
ASV_524	SSU-ASV_355	OTU_120	Unclassified;	0	0	0	0	0	0	0	0	0	7	0	0	0	0	0	0	0	0	0	0	0	0	0	0	AGCGAACGCTAGCGGCGGGCCTAACACATGCAAGTCGAGCGGGGAGCAATCCCAGCGGCGGACGGGTGAGTAACGCGTAGGTGATGTGCCTCCAGGTGGGGAACAACCATGGGAAACCAGGGCTAATTCCGCATACAGCCCGCAAGGGTGAAAGCCGTAAGGCGCCAGGAGAGCAGCCTGCGTCCCATTATTTATTCCTAGTTGGTGAGGTAACGGCTCACCAAGGGTACGATGGGTAGCTGGTCTGAGAGGATGATCAGCCACACTGGAACTGAGACACGGTCCAGACTCCTACGGGAGGCAGCAGTGGGGAATATTGCGCAATGGGCGAAAGCCTGACGCAGCCACGCCGCGTGAGTGATGAAGGCCTTCGGGTTGTAAAGCTCTGTCGCAGGGGAA…
ASV_525	SSU-ASV_117	OTU_74	Bacteria;Actinobacteria;Actinobacteria;Frankiales;Sporichthyaceae;	0	0	0	0	0	0	0	0	0	7	0	0	0	0	0	0	0	0	0	0	0	0	0	0	GACGAACGCTGGCGGCGTGCTTAACACATGCAAGTCGAGCGATGAAGTTTTGTTAGCAATAACGAAATGAATTAGCGGCGAACGGGTGAGGAACACGTGAGGAATCTGCCTTCTACTCTGGGATAACTCCGGGAAACCGGGGCTAATACCGGATATGAAACTTGGTGGCATCACCGAGTTTGGAAAGTTTTTCGGTAGAAGATGACCTCGCGGCCTATCAGCTTGTTGGTGAGGTAATGGCTCACCAAGGCGACGACGGGTAGCCGGCCTGAGAGGGCGACCGGCCACACTGGGACTGAGACACGGCCCAGACTCCTACGGGAGGCAGCAGTGGGGAATATTGGGCAATGGAGGGAACTCTGACCCAGCGACGCCGCGTGCGGGATGAAGGCCTTCGGG…
ASV_526	SSU-ASV_201	OTU_98	Bacteria;Actinobacteria;Actinobacteria;Frankiales;Sporichthyaceae;	0	0	0	0	0	0	0	0	0	0	0	7	0	0	0	0	0	0	0	0	0	0	0	0	GACGAACGCTGGCGGCGTGCTTTACACATGCAAGTCGAGCGATGAGATCCCTTCGGGGATGGATTAGCGGCGAACGGGTGAGGAACACGTGAGGAATCTGCCTTCAACACTGGGATAACTCCGGGAAACCGGGGCTAATACCGGATACGAGAGCTGCAGGCATCTGCGGCTCTGGAAAGTTTTTCGGTTGAAGATGACCTCGCGGCCTATCAGCTTGTTGGTGAGGTAATGGCTCACCAAGGCGACGACGGGTAGCCGGCCTGAGAGGGCGACCGGCCACACTGGGACTGAGACACGGCCCAGACTCCTACGGGAGGCAGCAGTGGGGAATATTGGGCAATGGAGGAAACTCTGACCCAGCGACGCCGCGTGCGGGATGAAGGCCTTCGGGTTGTAAAC…
ASV_527	SSU-ASV_422	OTU_144	Bacteria;Proteobacteria;Alphaproteobacteria;Sphingomonadales;Sphingomonadaceae;Novosphingobium;	0	0	0	0	0	0	0	0	0	0	0	0	7	0	0	0	0	0	0	0	0	0	0	0	AACGAACGCTGGCGGCATGCCTAATACATGCAAGTCGAACGAGACCTTCGGGTCTAGTGGCGCACGGGTGCGTAACGCGTGGGAATCTGCCCTTCGGTTCGGAATAACAGTTAGAAATGACTGCTAATACCGGATGATGTCTTCGGACCAAAGATTTATCGCCGAAGGATGAGCCCGCGTAGGATTAGGTAGTTGGTGGGGTAAAGGCCTACCAAGCCTACGATCCTTAGCTGGTCTGAGAGGATGATCAGCCACACTGGGACTGAGACACGGCCCAGACTCCTACGGGAGGCAGCAGTAGGGAATATTGGACAATGGGCGAAAGCCTGATCCAGCAATGCCGCGTGAGTGATGAAGGCCTTAGGGTCGTAAAGCTCTTTTACCAGGGATGATAATGAC…
ASV_528	SSU-ASV_329	OTU_112	Bacteria;Bacteroidetes;Bacteroidia;Chitinophagales;Chitinophagaceae;Ferruginibacter;	0	0	0	0	0	0	0	0	0	0	0	0	7	0	0	0	0	0	0	0	0	0	0	0	GATGAACGCTAGCGGCAGGCTTAATACATGCAAGTCGAGGGGCAGCGCGGGTAGCAATACCTGGCGGCGACCGGCAAACGGGTGCGGAACACGTACGCAACCTTCCCAAAACTGGGGAATAGCCCTCCGAAAGGAGGATTAATACCCCGTAACACAATTGAGAGGCATCTCTTAATTGTTATAGCTCCGGCGGTTTTGGATGGGCGTGCGGCTGATTAGGTAGTTGGCGGGGTAACGGCCCACCAAGCCATCGATCAGTAACTGGTGTGAGAGCACGACCAGTCACACGGGCACTGAGACACGGGCCCGACTCCTACGGGAGGCAGCAGTAAGGAATATTGGTCAATGGACGCAAGTCTGAACCAGCCATGCCGCGTGAAGGATGAAGGCCCTCTGGGT…
ASV_529	SSU-ASV_222	OTU_101	Bacteria;Actinobacteria;Actinobacteria;Frankiales;Sporichthyaceae;hgcI clade;	0	0	0	0	0	0	0	0	0	0	0	0	0	7	0	0	0	0	0	0	0	0	0	0	GACGAACGCTGGCGGCGTGCTTAACACATGCAAGTCGAGCGATGAAGTTTCTTCGGAAATGGATTAGCGGCGAACGGGTGAGGAACACGTGAAGAATCTGCCCTCCACTTTGGGATAACACCGGGAAACCGGTGCTAATACCGAATATTGAAACATAAGTGGCATCACTGAGTTTTGAAAGAATTTCGGTGGAGGATGACTTCGCGGCCTATCAGCTAGTTGGTGAGGTAATGGCTCACCAAGGCAACGACGGGTAGCCGGCCTGAGAGGGCGACCGGCCACACTGGGACTGAGACACGGCCCAGACTCCTACGGGAGGCAGCAGTGGGGAATATTGGGCAATGGAGGAAACTCTGACCCAGCGACGCCGCGTGCGGGATGAAGGCCTTCGGGTTGTAA…
ASV_530	SSU-ASV_242	OTU_103	Bacteria;Actinobacteria;Acidimicrobiia;Microtrichales;Ilumatobacteraceae;CL500-29 marine group;	0	0	0	0	0	0	0	0	0	0	0	0	0	7	0	0	0	0	0	0	0	0	0	0	GACGAACGCTGGCGGCGTGCTTAACACATGCAAGTCGAACGATGAAGTGGAGCTTGCTCCACCGATTAGTGGCGAACGGGTGAGGAACACGTGAGAAACCTGCCTCGGATTTTGGGATAACAAATGGAAACGTTTGCTAATACCAAATAACGTCGGAGAGCTTCATGGCTTTCTGACGAAAGGAATTCCGATTCGAGAGGGTCTCGCGGCCTATCAGCTTGTTGGCGGGGTAATGGCCCACCAAGGCAACGACGGGTAGCTGGTCTGAGAGGATGGTCAGCCACACTGGGACTGAGACACGGCCCAGACTCCTACGGGAGGCAGCAGTGGGGAATCTTGCGCAATGGGCGAAAGCCTGACGCAGCAACGCCGCGTGCGGGAAGAAGGCTTTCGGGCTGT…
ASV_531	SSU-ASV_223	OTU_101	Bacteria;Actinobacteria;Actinobacteria;Frankiales;Sporichthyaceae;hgcI clade;	0	0	0	0	0	0	0	0	0	0	0	0	0	7	0	0	0	0	0	0	0	0	0	0	GACGAACGCTGGCGGCGTGCTTAACACATGCAAGTCGAGCGATGAAGTTTCTTCGGAAATGGATTAGCGGCGAACGGGTGAGGAACACGTGAAGAATCTGCCCTCCACTTTGGGATAACACCGGGAAACCGGTGCTAATACCGAATATTGAAACATAAGTGGCATCACTGAGTTTTGAAAGAATTTCGGTGGAGGATGACTTCGCGGCCTATCAGCTAGTTGGTGAGGTAATGGCTCACCAAGGCAACGACGGGTAGCCGGCCTGAGAGGGCGACCGGCCACACTGGGACTGAGACACGGCCCAGACTCCTACGGGAGGCAGCAGTGGGGAATATTGGGCAATGGAGGAAACTCTGACCCAGCGACGCCGCGTGCGGGATGAAGGCCTTCGGGTTGTAA…
ASV_532	SSU-ASV_148	OTU_76	Bacteria;Actinobacteria;Acidimicrobiia;Microtrichales;Ilumatobacteraceae;CL500-29 marine group;	0	0	0	0	0	0	0	0	0	0	0	0	0	7	0	0	0	0	0	0	0	0	0	0	GACGAACGCTGGCGGCGTGCTTAACACATGCAAGTCGAACGGAATCCATGGTGTAGTAATACACCGGAAGATTTAGTGGCGAACGGGTGAGGATCACGTGAGAAACCTGCCCCAGACTTTGGGATAACAGTTGGAAACGACTGCTAATACCGAATGACGTCGGAGAACCGCATGGTTCACTGACGAAAGGAAATCCGGTTTGGGAGGGTCTCGCGGCCTATCAGCTTGTTGGTGGGGTAATGGCCTACCAAGGCAACGACGGGTAGCTGGTCTGAGAGGATGATCAGCCACACTGGGACTGAGACACGGCCCAGACTCCTACGGGAGGCAGCAGTGGGGAATCTTGCGCAATGGGCGAAAGCCTGACGCAGCAACGCCGCGTGCGGGATGAAGGCCTTC…
ASV_533	SSU-ASV_332	OTU_114	Unclassified;	0	0	0	0	0	0	0	0	0	0	0	0	0	0	0	0	0	7	0	0	0	0	0	0	AATGAACGCTGGCGGCGTGCCTAAGACATGCAAGTCGTACGAGAAAGTAGCAATACGAGTACAGTGGCGCACGGGTGAGTAATACTTGGATAATGCGCCTCCTCGCTGGGGATAACCAGGCGAAAGCTTGGCTAATACCGAATAGTCCGGTCGGAACTGCGGTTCTGATCGGTAAAGCCGTAAGGCGCGAGGAGAGTAGTCCAAATCCCATTAGCTAGTTGGCAGGGTAAAAGCCTACCAAGGCAACGATGGGTAGCTGGTCTGAGAGGACGATCAGCCACACTGGAACTGGAACACGGTCCAGACTCCTACGGGAGGCAGCAGTTAGGAATTTTGCGCAATGGGGGAAACCCTGACGCAGCAACGCCGCGTGAAGGATGAAGGCTTTCGGGTTGTAAA…
ASV_534	SSU-ASV_118	OTU_75	Bacteria;Actinobacteria;Acidimicrobiia;Microtrichales;Ilumatobacteraceae;CL500-29 marine group;	0	0	0	0	0	0	0	0	0	0	0	0	0	0	0	0	0	0	7	0	0	0	0	0	GACGAACGCTGGCGGCGTGCTTAACACATGCAAGTCGAACGAGGCCCATCCAGTAGCAATACTGGGGAAGGCCTAGTGGCGAACGGGTGAGTAACACGTGAGAAACCTGCCCTGGTCTCCGGGATAACAGTCGGAAACAACTGCTAATACCGGATGCCGTCGGAGCCTCGCATGGGGCGCTGACGAAAGGGTCCACTGGACCAGGAGGGTCTCGCGACCTATCAGCTTGTTGGTGGGGTAACGGCCTACCAAGGCATCGACGGGTAGCTGGTCTGAGAGGATGATCAGCCACACTGGGACTGAGACACGGCCCAGACTCCTACGGGAGGCAGCAGTGGGGAATCTTGCGCAATGGGCGAAAGCCTGACGCAGCAACGCCGCGTGCGGGATGAAGGCCTT…
ASV_535	SSU-ASV_239	OTU_103	Bacteria;Actinobacteria;Acidimicrobiia;Microtrichales;Ilumatobacteraceae;CL500-29 marine group;	0	0	0	0	0	0	0	0	0	0	0	0	0	0	0	0	0	0	7	0	0	0	0	0	GACGAACGCTGGCGGCGTGCTTAACACATGCAAGTCGAACGATGAAGTGGAGCTTGCTCCACGGATTAGTGGCGAACGGGTGAGGAACACGTGAGAAACCTGCCTCGGATTTTGGGATAACAAATGGAAACGTTTGCTAATACCAAATAACGTCGGAGAGTCACATGGCTTTCTGACGAAAGGAATTCCGATTCGAGAGGGTCTCGCGGCCTATCAGCTAGTTGGCGGGGTAATGGCCCACCAAGGCAACGACGGGTAGCTGGTCTGAGAGGATGGTCAGCCACACTGGGACTGAGACACGGCCCAGACTCCTACGGGAGGCAGCAGTGGGGAATCTTGCGCAATGGGCGAAAGCCTGACGCAGCAACGCCGCGTGCGGGAAGAAGGCTTTCGGGCTGT…
ASV_536	SSU-ASV_427	OTU_145	Bacteria;Cyanobacteria;Oxyphotobacteria;Chloroplast;	0	0	0	0	0	0	0	0	0	0	0	0	0	0	0	0	0	0	0	7	0	0	0	0	GATGAACGCTGGCGGTATGCCTTATACATGCAAGTCGAACGGGAGTTTTTAACTCTAGTGGCGGACGGGTGAGTAACACGTAAGAATTTGCCTTTAGGAGGGGGACAACAACTGGAAACGGTTGCTAATACCCCATATGCTTTCGAGTAAAACGGTTTTCCGCCTAAAGAGAAGCTTGCGGCTGATTAGCTTGTTGGTAGGGTAATGGCCTACCAAGGCGACGATCAGTATCTGGTTTGAGAGGACGATCAGACACACTGGAACTGAGACACGGTCCAGACTCCTACGGGAGGCAGCAGTAGGGAATTTTCCGCAATGGGCGAAAGCCTGACGGAGCAATACCGCGTGAGGGATGAATGCCTATGGGTTGTAAACCTCTTTTTTCAGGGAGGAATAAAT…
ASV_537	SSU-ASV_206	OTU_98	Bacteria;Actinobacteria;Actinobacteria;Frankiales;Sporichthyaceae;	0	0	0	0	0	0	0	0	0	0	0	0	0	0	0	0	0	0	0	7	0	0	0	0	GACGAACGCTGGCGGCGTGCTTTACACATGCAAGTCGAGCGATGAGATCCCTTCGGGGAAGGATTAGCGGCGAACGGGTGAGGAACACGTGAGGAATCTGCCTTCAACACTGGGATAACTCCGGGAAACCGGGGCTAATACCGGATACGAGACCTGCAGGCATCTGCGGGTCTGGAAAGTTTTTCGGTTGAAGATGACCTCGCGGCCTATCAGCTTGTTGGTGAGGTAATGGCTCACCAAGGCGACGACGGGTAGCCGGCCTGAGAGGGCGACCGGCCACACTGGGACTGAGACACGGCCCAGACTCCTACGGGAGGCAGCAGTGGGGAATATTGGGCAATGGAGGGAACTCTGACCCAGCGACGCCGCGTGCGGGATGAAGGCCTTCGGGTTGTAAAC…
ASV_538	SSU-ASV_308	OTU_98	Bacteria;Actinobacteria;Actinobacteria;Frankiales;Sporichthyaceae;	0	0	0	0	0	0	0	0	0	0	0	0	0	0	0	0	0	0	0	7	0	0	0	0	GACGAACGCTGGCGGCGTGCTTTACACATGCAAGTCGAGCGATGAGATCCCTTCGGGGATGGATTAGCGGCGAACGGGTGAGGAACACGTGAGGAATCTGCCTTCAACACTGGGATAACTCCGGGAAACCGGGGCTAATACCGGATACGAGAGCTGCAGGCATCTGCGGCTTTGGAAAGTTTTTCGGTTGAAGATGACCTCGCGGCCTATCAGCTTGTTGGTGAGGTAATGGCTCACCAAGGCGACGACGGGTAGCCGGCCTGAGAGGGCGACCGGCCACACTGGGACTGAGACACGGCCCAGACTCCTACGGGAGGCAGCAGTGGGGAATATTGGGCAATGGAGGAAACTCTGACCCAGCGACGCCGCGTGCGGGATGAAGGCCTTCGGGTTGTAAAC…
ASV_539	SSU-ASV_206	OTU_98	Bacteria;Actinobacteria;Actinobacteria;Frankiales;Sporichthyaceae;	0	0	0	0	0	0	0	0	0	0	0	0	0	0	0	0	0	0	0	7	0	0	0	0	GACGAACGCTGGCGGCGTGCTTTACACATGCAAGTCGAGCGATGAGATCCCTTCGGGGAAGGATTAGCGGCGAACGGGTGAGGAACACGTGAGGAATCTGCCTTCAACACTGGGATAACTCCGGGAAACCGGGGCTAATACCGGATACGAGACCTGCAGGCATCTGCGGGTCTGGAAAGTTTTTCGGTTGAAGATGACCTCGCGGCCTATCAGCTTGTTGGTGAGGTAATGGCTCACCAAGGCGACGACGGGTAGCCGGCCTGAGAGGGCGACCGGCCACACTGGGACTGAGACACGGCCCAGACTCCTACGGGAGGCAGCAGTGGGGAATATTGGGCAATGGAGGGAACTCTGACCCAGCGACGCCGCGTGCGGGATGAAGGCCTTCGGGTTGTAAAC…
ASV_540	SSU-ASV_99	OTU_63	Bacteria;Bacteroidetes;Bacteroidia;Cytophagales;Cyclobacteriaceae;Algoriphagus;	0	0	0	0	0	0	0	0	0	0	0	0	0	0	0	0	0	0	0	0	7	0	0	0	GATGAACGCTAGCGGCAGGCCTAATACATGCAAGTCGAGCGGCAAGTTGAGTAGTAATACTTAACCTAGAGCGGCGCACGGGTGCGTAACGCGTATGCAACCTACCTTTTACTGGGGGATAGCCCGGAGAAATCTGGATTAATACCCCATGGCATCTATGAATCGAATGGTTTGTAGCTTAAAGATTTATCGGTAAAAGATGGGCATGCGTCTGATTAGCTAGTTGGCGGGGTAACGGCCCACCAAGGCGACGATCAGTAGGGGTTCTGAGAGGAAGGTCCCCCACACTGGCACTGAGATACGGGCCAGACTCCTACGGGAGGCAGCAGTAGGGAATATTGGGCAATGGTCGCAAGACTGACCCAGCCATGCCGCGTGCAGGAAGACGGCCCTCTGGGT…
ASV_541	SSU-ASV_30	OTU_26	Unclassified;	0	0	0	0	0	0	0	0	0	0	0	0	0	0	0	0	0	0	0	0	7	0	0	0	ATTGAACGCTGGCGGTATGCTTAACACATGCAAGTCGAACGGCAGCACAGTGTATCTTCGGATATACGGGTGGCGAGTGGCGGACGGGTGAGTAATGCGTAGGAATCTGCCTTGAAGTGGGGGACAACCTGGGGAAACTCAGGCTAATACCGCATAATCTCTAAGGAGGAAAGCTGGGGACCGTAAGGCCTGGCGCTTTAAGATGAGCCTACGTCAGATTAGCTAGTTGGTGGGGTAAAGGCCTACCAAGGCAACGATCTGTAGCTGGTCTGAGAGGATGATCAGCCACACTGGGACTGAGACACGGCCCAGACTCCTACGGGAGGCAGCAGTGGGGAATATTGGACAATGGGCGAAAGCCTGATCCAGCAATACCGCGTGTGCGACGAAGGTCTTCGG…
ASV_542	SSU-ASV_309	OTU_102	Bacteria;Actinobacteria;Actinobacteria;Frankiales;Sporichthyaceae;hgcI clade;	0	0	0	0	0	0	0	0	0	0	0	0	0	0	0	0	0	0	0	0	7	0	0	0	GACGAACGCTGGCGGCGTGCTTAACACATGCAAGTCGAGCGATGAGATCACTTCGGTGAAGGATTAGCGGCGAACGGGTGAGGAACACGTGAAGAATCTGCCTTCAACTCTGGGATAACTCCGGGAAACCGGGGCTAATACCGGATATGAGCCTTGATCGCATGATCGGGGCTGGAAAGTTTTTCGGTTGAAGATGACTTCGCGGCCTATCAGCTTGTTGGTGAGGTAATGGCTCACCAAGGCGACGACGGGTAGCCGGCCTGAGAGGGCGACCGGCCACACTGGGACTGAGACACGGCCCAGACTCCTACGGGAGGCAGCAGTGGGGAATATTGGGCAATGGAGGAAACTCTGACCCAGCGACGCCGCGTGCGGGATGAGGGCCTTCGGGTTGTAAAC…
ASV_543	SSU-ASV_415	OTU_136	Bacteria;Proteobacteria;Alphaproteobacteria;SAR11 clade;Clade III;	0	0	0	0	0	0	0	0	0	0	0	0	0	0	0	0	0	0	0	0	7	0	0	0	AACGTACGCTGGCGGCACGCCTAACACATGCAAGTCGAACGCAGTAGCAATACTGAGTGGCAGACGGGTGAGTAACATGTGGGAATCTGCCTTGTGGTTCAGGACAACATTGGGAAACCGATGCTAATACTGGATAAGCCCTTACGGGGAAAGTTTTAATGCCATAAGATGAGCCCGCATTTGATTAGTTAGTTGGTGAGGTAATGGCTCACCAAGACAATGATCAATAGCTGATCTGAGAGGATGATCAGCCACACTGGGACTGAGACACGGCCCAGACTCCTACGGGAGGCAGCAGTGGGGAATCTTGCACAATGGAGGAAACTCTGATGCAGCGATGCCGCGTGAGTGAAGAAGGCCTTTGGGTTGTAAAGCTCTTTTGTAGGGGAAGATAATGAC…
ASV_544	SSU-ASV_178	OTU_92	Bacteria;Actinobacteria;Acidimicrobiia;IMCC26256;	0	0	0	0	0	0	0	0	0	0	0	0	0	0	0	0	0	0	0	0	0	7	0	0	GACGAACGCTGGCGGCGCGCTTAACACATGCAAGTCGAACGTGAAGCGGGGCTTCGGCCCCGTGGAAAGTGGCGAACGGGTGCGTAACACGTGAGCAACCTGCCTCGGAGACCGGGATAACTCGGGGAAACTCGAGCTAATACCGGATGCCCTCCCCGGACCGCATGGTCTGGTGAGGAAATGGTCTTCCGCTCCGAGATGGGCTCGCGGCCTATCAGCTTGTTGGTGGGGTAATGGCCTACCAAGGCAACGACGGGTAGCTGGTCTGAGAGGATGTCCAGCCACACTGGAACTGAGACACGGTCCAGACTCCTACGGGAGGCAGCAGTGGGGAATCTTGCGCAATGGGCGAAAGCCTGACGCAGCGACGCCGCGTGCGGGATGAAGGCCCTCGGGTCG…
ASV_545	SSU-ASV_325	OTU_89	Bacteria;Bacteroidetes;Bacteroidia;Chitinophagales;Chitinophagaceae;Sediminibacterium;	0	0	0	0	0	0	0	0	0	0	0	0	0	0	0	0	0	0	0	0	0	7	0	0	GATGAACGCTAGCGGCAAGCTTAATACATGCAAGTCGAGGGGCAGCATGAAGTAGCAATACTTTGATGGCGACCGGCAAACGGGTGCGGAACACGTACACAACCTTCCTTTTAGTGGGGAATAGCCCAGAGAAATTTGGATTAATACCCCGTAACATAACCGAGTGGCATCACTTGGTTATTATAGCTTCGGCGCTAAATGATGGGTGTGCGTATGATTAGATAGTTGGCGAGGTAACGGCTCACCAAGTCTACGATCATTAGCTGATGTGAGAGCATGATCAGCCACACGGGCACTGAGACACGGGCCCGACTCCTACGGGAGGCAGCAGTAAGGAATATTGGTCAATGGACGCAAGTCTGAACCAGCTATGCCGCGTGAAGGATTAAGGTCCTCTGG…
ASV_546	SSU-ASV_269	OTU_105	Bacteria;Actinobacteria;Actinobacteria;Frankiales;Sporichthyaceae;hgcI clade;	0	0	0	0	0	0	0	0	0	0	0	0	0	0	0	0	0	0	0	0	0	7	0	0	GACGAACGCTGGCGGCGTGCTTAACACATGCAAGTCGAACGATGAACTTCCTTCGGGAAGGGATTAGTGGCGAACGGGTGAGTAACACGTGAGAAATCTGCCCTTCACTCTGGAATAACTCCGGGAAACCGGAGCTAATACCGGATACTCAAATCTGGCGGCATCGCTGGATTTGGAAAGTTTTTCGGTGAAGGATGATCTCGCGGCCTATCAGCTTGTTGGTGAGGTAACGGCTCACCAAGGCTACGACGGGTAACCGGCCTGAGAGGGCGAACGGTCACACTGGGACTGAGACACGGCCCAGACTCCTACGGGAGGCAGCAGTGGGGAATATTGGGCAATGGGCGCAAGCCTGACCCAGCGACGCCGCGTGAGGGATGAAGGCCTTCGGGTTGTAAA…
ASV_547	SSU-ASV_201	OTU_98	Bacteria;Actinobacteria;Actinobacteria;Frankiales;Sporichthyaceae;	0	0	0	0	0	0	0	0	0	0	0	0	0	0	0	0	0	0	0	0	0	7	0	0	GACGAACGCTGGCGGCGTGCTTTACACATGCAAGTCGAGCGATGAGATCCCTTCGGGGATGGATTAGCGGCGAACGGGTGAGGAACACGTGAGGAATCTGCCTTCAACACTGGGATAACTCCGGGAAACCGGGGCTAATACCGGATACGAGAGCTGCAGGCATCTGCGGCTCTGGAAAGTTTTTCGGTTGAAGATGACCTCGCGGCCTATCAGCTTGTTGGTGAGGTAATGGCTCACCAAGGCGACGACGGGTAGCCGGCCTGAGAGGGCGACCGGCCACACTGGGACTGAGACACGGCCCAGACTCCTACGGGAGGCAGCAGTGGGGAATATTGGGCAATGGAGGAAACTCTGACCCAGCGACGCCGCGTGCGGGATGAAGGCCTTCGGGTTGTAAAC…
ASV_548	SSU-ASV_310	OTU_98	Bacteria;Actinobacteria;Actinobacteria;Frankiales;Sporichthyaceae;	0	0	0	0	0	0	0	0	0	0	0	0	0	0	0	0	0	0	0	0	0	0	0	7	GACGAACGCTGGCGGCGTGCTTTACACATGCAAGTCGAGCGATGAGATCCCTTCGGGGATGGATTAGCGGCGAACGGGTGAGGAACACGTGAGGAATCTGCCTTCAACACTGGGATAACTCCGGGAAACCGGGGCTAATACCGGATACGAGGCCCGCAGGCATCTGTGGGTCTGGAAAGTTTTTCGGTTGAAGATGACCTCGCGGCCTATCAGCTTGTTGGTGAGGTAATGGCTCACCAAGGCGACGACGGGTAGCCGGCCTGAGAGGGCGACCGGCCACACTGGGACTGAGACACGGCCCAGACTCCTACGGGAGGCAGCAGTGGGGAATATTGGGCAATGGAGGAAACTCTGACCCAGCGACGCCGCGTGCGGGATGAAGGCCTTCGGGTTGTAAAC…
ASV_549	SSU-ASV_270	OTU_103	Bacteria;Actinobacteria;Acidimicrobiia;Microtrichales;Ilumatobacteraceae;CL500-29 marine group;	0	0	0	0	0	0	0	0	0	0	0	0	0	0	0	0	0	0	0	0	0	0	0	7	GACGAACGCTGGCGGCGTGCTTAACACATGCAAGTCGAACGATGAAGTGGAGCTTGCTCCACGGATTAGTGGCGAACGGGTGAGGAACACGTGAGAAACCTGCCTCGGATTTTGGGATAACAAATGGAAACGTTTGCTAATACCAAATAACGTCGGAGAGTCACATGACTTTCTGACGAAAGGAATTCCGATTCGAGAGGGTCTCGCGGCCTATCAGCTAGTTGGCGGGGTAATGGCCCACCAAGGCAACGACGGGTAGCTGGTCTGAGAGGATGGTCAGCCACACTGGGACTGAGACACGGCCCAGACTCCTACGGGAGGCAGCAGTGGGGAATCTTGCGCAATGGGCGAAAGCCTGACGCAGCAACGCCGCGTGCGGGAAGAAGGCTTTCGGGCTGT…
ASV_550	SSU-ASV_367	OTU_128	Bacteria;Cyanobacteria;Oxyphotobacteria;Nostocales;Microcystaceae;Snowella 0TU37S04;	6	0	0	0	0	0	0	0	0	0	0	0	0	0	0	0	0	0	0	0	0	0	0	0	GATGAACGCTGGCGGTATGCTTAACACATGCAAGTCGAACGGAATCTTTCGAGATTTAGTGGCGGACGGGTGAGTAACACGTGAGAACCTACCTTCAGAATGGGGATAACAGTTGGAAACGACTGCTAATACCCGATGTGCCGAAAGGTGAAAGATTTATCGTCTGGAGAAGGGCTCGCGGCTGATTAGCTAGTTGGAGTGGTAAAGGCACACCAAGGCGACGATCAGTAACTGGTCTGAGAGGATGAGCAGTCACACTGGAACTGAGAAACGGTCCAGACTCCTACGGGAGGCAGCAGTGGGGAATTTTCCGCAATGGGCGAAAGCCTGACGGAGCAATACCGCGTGAGGGAGGAAGGTTCTTGGATTGTAAACCTCTTTTCTAGGGGAATAAAAAAA…
ASV_551	SSU-ASV_360	OTU_123	Bacteria;Chloroflexi;SL56 marine group;	0	6	0	0	0	0	0	0	0	0	0	0	0	0	0	0	0	0	0	0	0	0	0	0	GACTAACGCTGGCGGTATGCCTTAGACATGCAAGTCGAACGAGTTTCCGGGCTTGCTCGGAAACTAGTGGCGAACGGCTGAGTAACGCGTAGGTGACCTACCCCGTAGTGTGGAATAACTGCCCGAAAGGGTAGCTAATACCGCATGTTGAGCCGACATCAATGTCGTCTCCAAAGCAGAAATGCGCTATGGGCGGGGCCTGCGTTCGATTAGCTAGTTGGTGGGGTAATGGCTCACCAAGGCGACGATCGATAGGTGGTCTGAGAGGACGATCACCCAGACTGGGACTGAGACACGGCCCAGACTCCTACGGGAGGCAGCAGTCGGGAATTTTGCGCAATGGGGGAAACCCTGACGCAGCAATACCGCGTGTGGGATGAAGGCCTTCGGGTCGTAAAC…
ASV_552	SSU-ASV_51	OTU_30	Bacteria;Nitrospirae;Nitrospira;Nitrospirales;Nitrospiraceae;Nitrospira;	0	6	0	0	0	0	0	0	0	0	0	0	0	0	0	0	0	0	0	0	0	0	0	0	AATGAACGCTGGCGGCGCGCCTAATACATGCAAGTCGAGCGAGAAGACGTAGCAATACGTTTGTAAAGCGGCGAACGGGTGAGGAATACATGGGTAACCTACCCTAGAGTGGGGAATAACCAGCCGAAAGGTTGGCTAATACCGCGTACGCTTCTTGGACTTCGGTTCAGGGAGGAAAGCGCTACCGAGGGTAGCGCGCTCTTGGATGGGCTCATGTCCTATCAGCTTGTTGGTGAGGTAACGGCTCACCAAGGCTTCGACGGGTAGCTGGTCTGAGAGGACGATCAGCCACACTGGCACTGCGACACGGGCCAGACTCCTACGGGAGGCAGCAGTAAGGAATATTGCGCAATGGGCGAAAGCCTGACGCAGCGACGCCGCGTGGGGATGAAGGTCTTC…
ASV_553	SSU-ASV_163	OTU_84	Bacteria;Actinobacteria;Acidimicrobiia;Microtrichales;Ilumatobacteraceae;CL500-29 marine group;	0	0	6	0	0	0	0	0	0	0	0	0	0	0	0	0	0	0	0	0	0	0	0	0	GACGAACGCTGGCGGCGGGCTTAACACATGCAAGTCGAACGAGGTCCATTCTGTAGCAATACAGAGGAAGACCTAGTGGCGAACGGGTGAGGAACACGTGAGGAACCTGCCCCGAACTTTGGGATAACAGTTGGAAACGACTGCTAATACCGAATGCCGTTACGAAGTGGCATCACTTTGTAACGAAAGAATTTCGGTTCGGGAGGGCCTCGCGGCCTATCAGCTAGTTGGTGGGGTAATGGCCTACCAAGGCATCGACGGGTAGCTGGTCTGAGAGGATGATCAGCCACACTGGGACTGAGACACGGCCCAGACTCCTACGGGAGGCAGCAGTGGGGAATCTTGTGCAATGGGCGAAAGCCTGACACAGCCACGCCGCGTGCGGGAAGAAGGCCTTCG…
ASV_554	SSU-ASV_405	OTU_140	Bacteria;Proteobacteria;Alphaproteobacteria;Rhizobiales;Beijerinckiaceae;	0	0	0	6	0	0	0	0	0	0	0	0	0	0	0	0	0	0	0	0	0	0	0	0	AACGAACGCTGGCGGCAGGCCTAACACATGCAAGTCGAACGCCCTAGCAATAGGGAGTGGCAGACGGGTGAGTAACGCGTGGGAACGTGCCCATCGGTTCGGAATAACTCAGGGAAACTTGAGCTAATACCGGATACGTGCGAGAGCAGAAAGATTTATCGCCGATGGATCGGCCCGCGTTCGATTAGCTAGTTGGTGAGGTAATGGCTCACCAAGGCGACGATCGATAGCTGGTCTGAGAGGATGATCAGCCACACTGGGACTGAGACACGGCCCAGACTCCTACGGGAGGCAGCAGTGGGGAATATTGGACAATGGGCGCAAGCCTGATCCAGCCATGCCGCGTGAGTGATGAAGGCCCTAGGGTTGTAAAGCTCTTTCGCCAGGGACGATAATGAC…
ASV_555	SSU-ASV_383	OTU_139	Bacteria;Bacteroidetes;Ignavibacteria;OPB56;	0	0	0	6	0	0	0	0	0	0	0	0	0	0	0	0	0	0	0	0	0	0	0	0	GACGAACGCTGGCGGCATGCCTAACACATGCAAGTCTAGGGGTAGCAATACCACTGGCGCACGGGTGAGTAACACGTAGGTTATCTGCCCCCATCACAGACATAACCCCGGGAAACCGGGGCTAATATCTGATGAGGTCGCGAGATCAAAGCTTCGGCGGATGGGGATGAGCCTGCGGCTGATTAGCTAGTTGGTGAGGTAACGGCTCACCAAGGCGACGATCAGTAGCTGGTCTGAGAGGACGAACAGCCACACTGGAACTGAGACACGGTCCAGACTCCTACGGGAGGCAGCAGTGAGGAATATTGGTCAATGGGAGCAATCCTGAACCAGCAATGCCGCGTGTGGGATGACAGGGCTTCGCCTTGTAAACCACTGTCGGACGGGACGAAAGGAGGC…
ASV_556	SSU-ASV_224	OTU_101	Bacteria;Actinobacteria;Actinobacteria;Frankiales;Sporichthyaceae;hgcI clade;	0	0	0	6	0	0	0	0	0	0	0	0	0	0	0	0	0	0	0	0	0	0	0	0	GACGAACGCTGGCGGCGTGCTTAACACATGCAAGTCGAGCGATGAAGTTTCTTCGGAAATGGATTAGCGGCGAACGGGTGAGGAACACGTGAAGAATCTGCCCTCCACTTTGGGATAACACCGGGAAACCGGTGCTAATACCGAATATTGAAACATAAGTGGCATCACTGAGTTTTGAAAGAATTTCGGTGGAGGATGACTTCGCGGCCTATCAGCTAGTTGGTGAGGTAATGGCTCACCAAGGCAACGACGGGTAGCCGGCCTGAGAGGGCGACCGGCCACACTGGGACTGAGACACGGCCCAGACTCCTACGGGAGGCAGCAGTGGGGAATATTGGGCAATGGAGGAAACTCTGACCCAGCGACGCCGCGTGCGGGATGAAGGCCTTCGGGTTGTAA…
ASV_557	SSU-ASV_362	OTU_123	Bacteria;Chloroflexi;SL56 marine group;	0	0	0	0	6	0	0	0	0	0	0	0	0	0	0	0	0	0	0	0	0	0	0	0	GACTAACGCTGGCGGTATGCCTTAGACATGCAAGTCGAACGAGTTTCCGGGCTTGCTCGGAAACTAGTGGCGAACGGCTGAGTAACGCGTAGGTGACCTACCCCGTAGTGTGGAATAACTGCCCGAAAGGGTAGCTAATACCGCATGTTGAGCCGACACCAATGTCGTCTCCAAAGCAGAAATGCGCTATGGGCGGGGCCTGCGTTCGATTAGCTAGTTGGTGGGGTAATGGCTCACCAAGGCGACGATCGATAGGTGGTCTGAGAGGACGATCACCCAGACTGGGACTGAGACACGGCCCAGACTCCTACGGGAGGCAGCAGTCGGGAATTTTGCGCAATGGGGGAAACCCTGACGCAGCAATACCGCGTGTGGGATGAAGGCCTTCGGGTCGTAAAC…
ASV_558	SSU-ASV_195	OTU_101	Bacteria;Actinobacteria;Actinobacteria;Frankiales;Sporichthyaceae;hgcI clade;	0	0	0	0	6	0	0	0	0	0	0	0	0	0	0	0	0	0	0	0	0	0	0	0	GACGAACGCTGGCGGCGTGCTTAACACATGCAAGTCGAGCGATGAAGTTTCTTCGGAAATGGATTAGCGGCGAACGGGTGAGGAACACGTGAAGAATCTGCCCTCCACTTTGGGATAACACCGGGAAACCGGTGCTAATACCGAATATTGAAACATAAGTGGCATCACTGAGTTTTGAAAGAATTTCGGTGGAGGATGACTTCGCGGCCTATCAGCTAGTTGGTGAGGTAATGGCTCACCAAGGCAACGACGGGTAGCCGGCCTGAGAGGGCGACCGGCCACACTGGGACTGAGACACGGCCCAGACTCCTACGGGAGGCAGCAGTGGGGAATATTGGGCAATGGAGGAAACTCTGACCCAGCGACGCCGCGTGCGGGATGAAGGCCTTCGGGTTGTAA…
ASV_559	SSU-ASV_388	OTU_136	Bacteria;Proteobacteria;Alphaproteobacteria;SAR11 clade;Clade III;	0	0	0	0	0	6	0	0	0	0	0	0	0	0	0	0	0	0	0	0	0	0	0	0	AACGTACGCTGGCGGCACGCCTAACACATGCAAGTCGAACGCAGTAGCAATACTGAGTGGCAGACGGGTGAGTAACATGTGGGAATCTGCCTTGTGGTTCAGGACAACATTGGGAAACCGATGCTAATACTGGATAAGCCCTTACGGGGAAAGTTTTAATGCCATAAGATGAGCCCGCATTTGATTAGTTAGTTGGTGAGGTAATGGCTCACCAAGACAATGATCAATAGCTGATCTGAGAGGATGATCAGCCACACTGGGACTGAGACACGGCCCAGACTCCTACGGGAGGCAGCAGTGGGGAATCTTGCACAATGGAGGAAACTCTGATGCAGCGATGCCGCGTGAGTGAAGAAGGCCTTTGGGTTGTAAAGCTCTTTTGTAGGGGAAGATAATGAC…
ASV_560	SSU-ASV_19	OTU_15	Bacteria;Proteobacteria;Deltaproteobacteria;PB19;	0	0	0	0	0	0	0	6	0	0	0	0	0	0	0	0	0	0	0	0	0	0	0	0	AACGAACGCTGGCGGCGTGCCTAACACATGCAAGTCGAACGAGAAAGGGCTTCGGCCTGAGTAAAGTGGCGCACGGGTGAGTAACGCGTGGGTAATCTGCCTTCAGGCGGGGGATAACATTCCGAAAGGAGTGCTAATACCGCGTAAGACCACGGCCTCGCGAGGCAGTGGGAAAAGATGGGGATCTTCGGACCTGTCACCTGGAGATGAGCCCGCGTACCATTAGGTAGTTGGTGGGGTAATGGCCCACCAAGCCGAAGATGGTTAGCTGGTCTGAGAGGATGATCAGCCACACTGGAACTGAGACACGGTCCAGACTCCTACGGGAGGCAGCAGTGGGGAATATTGCGCAATGGGGGCAACCCTGACGCAGCAACGCCGCGTGTGTGATGAAGGCCC…
ASV_561	SSU-ASV_164	OTU_87	Bacteria;Actinobacteria;Actinobacteria;PeM15;	0	0	0	0	0	0	0	6	0	0	0	0	0	0	0	0	0	0	0	0	0	0	0	0	GACGAACGCTGGCGGCGTGCTTAACACATGCAAGTCGAACGGTGAAGGGGAGCTTGCTCCCCGGATCAGTGGCGAACGGGTGAGTAACACGTGGGCAACCTGCCCCTGACTTCGGGATAACGCTTCGAAAGAGGTGCTAATACCGAATATGAACGCGAAGGACATCCTTTGCGTTGGAAAGTTTTTCGGTCAGGGATGGGCCCGCGGCCTATCAGCTTGTTGGTGAGGTAATGGCTCACCAAGGCGACGACGGGTAGCCGGCCTGAGAGGGCGACCGGCCACACTGGGACTGAGACACGGCCCAGACTCCTACGGGAGGCAGCAGTGGGGAATATTGCGCAATGGGCGAAAGCCTGACGCAGCAACGCCGCGTGGGGGATGAAGGCCTTCGGGTTGTAA…
ASV_562	SSU-ASV_149	OTU_76	Bacteria;Actinobacteria;Acidimicrobiia;Microtrichales;Ilumatobacteraceae;CL500-29 marine group;	0	0	0	0	0	0	0	6	0	0	0	0	0	0	0	0	0	0	0	0	0	0	0	0	GACGAACGCTGGCGGCGTGCTTAACACATGCAAGTCGAACGAAATCCATGGTGTAGCAATACACCGGAAGATTTAGTGGCGAACGGGTGAGGATCACGTGAGAAACCTGCCCCAGACTTTGGGATAACAATTGGAAACGATTGCTAATACCGAATGACGTCGGAGAACCGCATGGTTCACTGACGAAAGGAAATCCGGTTTGGGAGGGTCTCGCGGCCTATCAGCTTGTTGGTGGGGTAATGGCCTACCAAGGCAACGACGGGTAGCTGGTCTGAGAGGATGATCAGCCACACTGGGACTGAGACACGGCCCAGACTCCTACGGGAGGCAGCAGTGGGGAATCTTGCGCAATGGGCGAAAGCCTGACGCAGCAACGCCGCGTGCGGGATGAAGGCCTTC…
ASV_563	SSU-ASV_122	OTU_76	Bacteria;Actinobacteria;Acidimicrobiia;Microtrichales;Ilumatobacteraceae;CL500-29 marine group;	0	0	0	0	0	0	0	6	0	0	0	0	0	0	0	0	0	0	0	0	0	0	0	0	GACGAACGCTGGCGGCGTGCTTAACACATGCAAGTCGAACGAAATCCATGGTGTAGCAATACACCGGAAGATTTAGTGGCGAACGGGTGAGGATCACGTGAGAAACCTGCCCCAGACTTTGGGATAACAATTGGAAACGATTGCTAATACCGAATGACGTCGGAGAACCGCATGGTTCACTGACGAAAGGAAATCCGGTTTGGGAGGGTCTCGCGGCCTATCAGCTTGTTGGTGGGGTAATGGCCTACCAAGGCAACGACGGGTAGCTGGTCTGAGAGGATGATCAGCCACACTGGGACTGAGACACGGCCCAGACTCCTACGGGAGGCAGCAGTGGGGAATCTTGCGCAATGGGCGAAAGCCTGACGCAGCAACGCCGCGTGCGGGATGAAGGCCTTC…
ASV_564	SSU-ASV_420	OTU_143	Bacteria;Proteobacteria;Alphaproteobacteria;Rhizobiales;Beijerinckiaceae;FukuN57;	0	0	0	0	0	0	0	0	6	0	0	0	0	0	0	0	0	0	0	0	0	0	0	0	AGCGAACGCTGGCGGCAGGCTTAACACATGCAAGTCGAACGCCCCGCAAGGGGAGTGGCAGACGGGTGAGGAACACGTGGGAACGTACCTTTTGGTTCGGAATAACTCAGGGAAACTTGTGCTAATACCGGATAAGCCCTTCGGGGGAAAGATTTATCGCCAAAAGATCGGCCCGCGTCTGATTAGCTAGTTGGTGAGGTAACGGCTCACCAAGGCGACGATCAGTAGCTGGTCTGAGAGGATGATCAGCCACACTGGGACTGAGACACGGCCCAGACTCCTACGGGAGGCAGCAGTGGGGAATATTGGACAATGGGGGCAACCCTGATCCAGCCATGCCGCGTGAGTGATGAAGGCCCTAGGGTTGTAAAGCTCTTTTGTCCGGGAAGATAATGACTG…
ASV_565	SSU-ASV_165	OTU_87	Bacteria;Actinobacteria;Actinobacteria;PeM15;	0	0	0	0	0	0	0	0	0	6	0	0	0	0	0	0	0	0	0	0	0	0	0	0	GACGAACGCTGGCGGCGTGCTTAACACATGCAAGTCGAACGGTGACAGAGAGCTTGCTCTCTCGATCAGTGGCGAACGGGTGAGTAACACGTGGGCAACCTGCCCCTGACTTTGGGATAACGCTTCGAAAGAGGTGCTAATACCGAATATGAACTTTCATGGCATCTTGAGGGTTGGAAAGTTTTTCGGTCAGGGATGGGCCCGCGGCCTATCAGCTTGTTGGTGAGGTAATGGCTCACCAAGGCGACGACGGGTAGCCGGCCTGAGAGGGCGACCGGCCACACTGGGACTGAGACACGGCCCAGACTCCTACGGGAGGCAGCAGTGGGGAATATTGCGCAATGGGCGAAAGCCTGACGCAGCAACGCCGCGTGAGGGATGACGGCCTTCGGGTTGTAA…
ASV_566	SSU-ASV_95	OTU_64	Bacteria;Bacteroidetes;Bacteroidia;Sphingobacteriales;NS11-12 marine group;	0	0	0	0	0	0	0	0	0	6	0	0	0	0	0	0	0	0	0	0	0	0	0	0	GATGAACGCTAGCGGCAGGCCTAATACATGCAAGTCGAGGGAGATTATCGGATTCGTCTGATATGAAACCGGCGCACGGGTGCGTAACACGTATGCAACCTACCTTTAACTGGGGTATAGCTCAGAGAAATCTGAATTAATCCCCCATAACACTGCGACATGGCATCATGATGTAGTTAAAGCTCCGGCGGTTAAGGATGGGCATGCGGTACATTAGCTAGTTGGTGAGGTAATGGCTCACCAAGGCTACGATGTATAGGGGGTCTGAGAGGATGATCCCCCACACTGGTACTGAGACACGGACCAGACTCCTACGGGAGGCAGCAGTAGGGAATATTGGTCAATGGACGCAAGTCTGAACCAGCCATGCCGCGTGAAGGATGAAGGCCCTCTGGGTCG…
ASV_567	SSU-ASV_43	OTU_30	Bacteria;Nitrospirae;Nitrospira;Nitrospirales;Nitrospiraceae;Nitrospira;	0	0	0	0	0	0	0	0	0	6	0	0	0	0	0	0	0	0	0	0	0	0	0	0	AATGAACGCTGGCGGCGCGCCTAATACATGCAAGTCGAGCGAGAAGACGTAGCAATACGTTTGTAAAGCGGCGAACGGGTGAGGAATACATGGGTAACCTACCCTAGAGTGGGGAATAACTAGCCGAAAGGTTAGCTAATACCGCGTACGCTTCTTGGACTTCGGTTCAGGGAGGAAAGCGCTACCGAGGGTAGCGCGCTCTTGGATGGGCTCATGTCCTATCAGCTTGTTGGTGAGGTAATGGCTCACCAAGGCTTCGACGGGTAGCTGGTCTGAGAGGACGATCAGCCACACTGGCACTGCGACACGGGCCAGACTCCTACGGGAGGCAGCAGTAAGGAATATTGCGCAATGGGCGAAAGCCTGACGCAGCGACGCCGCGTGGGGGATGAAGGTCTT…
ASV_568	SSU-ASV_56	OTU_37	Bacteria;Proteobacteria;Gammaproteobacteria;Betaproteobacteriales;Nitrosomonadaceae;MND1;	0	0	0	0	0	0	0	0	0	6	0	0	0	0	0	0	0	0	0	0	0	0	0	0	ATTGAACGCTGGCGGCATGCCTTACACATGCAAGTCGAACGGCAGCACGGGGGCAACCCTGGTGGCGAGTGGCGAACGGGTGAGTAATACATCGGAACGTGTCCTGTCGTGGGGGATAACCAGTCGAAAGACTGGCTAATACCGCATGAGATCGAGAGATGAAAGCAGGGGACCGCAAGGCCTTGCGCGATTGGAGCGGCCGATGTCGGATTAGCTAGTTGGCGGGGTAAAAGCCCACCAAGGCTACGATCCGTAGCTGGTTTGAGAGAACGACCAGCCACACTGGGACTGAGACACGGCCCAGACTCCTACGGGAGGCAGCAGTGGGGAATTTTGGACAATGGGGGCAACCCTGATCCAGCCATGCCGCGTGTGTGAAGAAGGCCTTCGGGTTGTAAA…
ASV_569	SSU-ASV_166	OTU_86	Bacteria;Actinobacteria;Acidimicrobiia;Microtrichales;Ilumatobacteraceae;CL500-29 marine group;	0	0	0	0	0	0	0	0	0	6	0	0	0	0	0	0	0	0	0	0	0	0	0	0	GACGAACGCTGGCGGCGTGCTTAACACATGCAAGTCGAACGGAATCCATGTGGTGGTAACACCGCGGAAGATTTAGTGGCGAACGGGTGAGGAACACGTGAGGAACCTGCCCCAAACTTTGGGATAACAGTTGGAAACGACTGCTAATACCAGATGCCGTTACTTTGTCGCATGGCGAGGTAACGAAAGTTTTTCGGTTTGGGAGGGCCTCGCGGCCTATCAGCTTGTTGGTGAGGTAATGGCTCACCAAGGCAACGACGGGTAGCTGGTCTGAGAGGATGATCAGCCACACTGGGACTGAGACACGGCCCAGACTCCTACGGGAGGCAGCAGTGGGGAATCTTGCGCAATGGGCGAAAGCCTGACGCAGCAACGCCGCGTGCGGGAAGAAGGCCTTAG…
ASV_570	SSU-ASV_137	OTU_76	Bacteria;Actinobacteria;Acidimicrobiia;Microtrichales;Ilumatobacteraceae;CL500-29 marine group;	0	0	0	0	0	0	0	0	0	0	0	6	0	0	0	0	0	0	0	0	0	0	0	0	GACGAACGCTGGCGGCGTGCTTAACACATGCAAGTCGAACGGAATCCATGGTGTAGCAATACACCGGAAGATTTAGTGGCGAACGGGTGAGGATCACGTGAGAAACCTGCCCCAGACTTTGGGATAACAGTTGGAAACGACTGCTAATACCGAATGACGTCGGAGAACCGCATGGTTCACTGACGAAAGGAAATCCGGTTTGGGAGGGTCTCGCGGCCTATCAGCTTGTTGGTGGGGTAATGGCCTACCAAGGCAACGACGGGTAGCTGGTCTGAGAGGATGATCAGCCACACTGGGACTGAGACACGGCCCAGACTCCTACGGGAGGCAGCAGTGGGGAATCTTGCGCAATGGGCGAAAGCCTGACGCAGCAACGCCGCGTGCGGGATGAAGGCCTTC…
ASV_571	SSU-ASV_325	OTU_89	Bacteria;Bacteroidetes;Bacteroidia;Chitinophagales;Chitinophagaceae;Sediminibacterium;	0	0	0	0	0	0	0	0	0	0	0	6	0	0	0	0	0	0	0	0	0	0	0	0	GATGAACGCTAGCGGCAAGCTTAATACATGCAAGTCGAGGGGCAGCATGAAGTAGCAATACTTTGATGGCGACCGGCAAACGGGTGCGGAACACGTACACAACCTTCCTTTTAGTGGGGAATAGCCCAGAGAAATTTGGATTAATACCCCGTAACATAACCGAGTGGCATCACTTGGTTATTATAGCTTCGGCGCTAAATGATGGGTGTGCGTATGATTAGATAGTTGGCGAGGTAACGGCTCACCAAGTCTACGATCATTAGCTGATGTGAGAGCATGATCAGCCACACGGGCACTGAGACACGGGCCCGACTCCTACGGGAGGCAGCAGTAAGGAATATTGGTCAATGGACGCAAGTCTGAACCAGCTATGCCGCGTGAAGGATTAAGGTCCTCTGG…
ASV_572	SSU-ASV_89	OTU_61	Bacteria;Bacteroidetes;Bacteroidia;Flavobacteriales;NS9 marine group;	0	0	0	0	0	0	0	0	0	0	0	6	0	0	0	0	0	0	0	0	0	0	0	0	GATGAACGCTAGCGGCAGGCCTAACACATGCAAGTCGAGGGGTAACTAGAGTGATAGCAATATTACTTTGGCTAGACCGGCGCACGGGTGCGTAACACGTATGCAACCTACCTTATACTGGGGAATAACTTCGAGAAATCGGCGCTAATACCCCATAACATTGCGAAGAGGCATCTCTTTGCACTTAAAGCTCCGGCGGTATAAGATGGGCATGCGTCCAATTAGCTAGTTGGTGAGGTAATGGCTCACCAAGGCTACGATTGGTAGGGGTTCTGAGAGGATGATCCCCCACACTGGTACTGAGACACGGACCAGACTCCTACGGGAGGCAGCAGTGAGGAATATTGCGCAATGGACGAAAGTCTGACGCAGCCATGCCGCGTGCAGGATGACGGCCCT…
ASV_573	SSU-ASV_119	OTU_66	Bacteria;Actinobacteria;Acidimicrobiia;Microtrichales;Ilumatobacteraceae;CL500-29 marine group;	0	0	0	0	0	0	0	0	0	0	0	0	6	0	0	0	0	0	0	0	0	0	0	0	GACGAACGCTGGCGGCGTGCTTAACACATGCAAGTCGAACGAGATCCAATGTGTAGCAATACACAGGAAGATCTAGTGGCGAACGGGTGAGGAACACGTGAGAAACGTACCCCAGACTTTGGGATAACAGTTCGAAAGGACTGCTAATACCAAATAACGTCGGAAGTCCGCATGGACATCTGACGAAAGGGATTCCGGTTTGGGAGCGTCTCGCGGACCTATCAGCTAGTTGGAGGGGTAATGGCCCACCAAGGCAACGACGGGTAGCTGGTCTGAGAGGATGGTCAGCCACACTGGGACTGAGACACGGCCCAGACTCCTACGGGAGGCAGCAGTGGGGAATCTTGCGCAATGGGCGAAAGCCTGACGCAGCAACGCCGCGTGCGGGAAGAAGGCTTT…
ASV_574	SSU-ASV_61	OTU_42	Bacteria;Proteobacteria;Deltaproteobacteria;Oligoflexales;Oligoflexaceae;uncultured;	0	0	0	0	0	0	0	0	0	0	0	0	0	6	0	0	0	0	0	0	0	0	0	0	AACGAACGCTGGCGGCGTGCCTAACACATGCAAGTCGCACGAGAAAGTTCTTCGGAATGAGTAAAGTGGCGCACGGGTGAGTAATACGTAGGAACATGCCTTAATCTGGGGAATAACTGCGGGAAACTGCAGCTAATACCGCATATACTCGAGAGAGAAAAGGTGGCCTCTGCTTGCAAGCTACCGGATTAAGATTGGCCTACGTCCCATTAGCTAGTTGGCGGGGTAATAGCCCACCAAGGCGACGATGGGTAGCTGGTCTGAGAGGACGATCAGCCACACTGGAACTGAGACACGGTCCAGACTCCTACGGGAGGCAGCAGTGGGGAATTTTGCACAATGGGCGCAAGCCTGATGCAGCAACGCCGCGTGAGTGAAGAAGGCCCTCTGGGTTGTAAA…
ASV_575	SSU-ASV_178	OTU_92	Bacteria;Actinobacteria;Acidimicrobiia;IMCC26256;	0	0	0	0	0	0	0	0	0	0	0	0	0	6	0	0	0	0	0	0	0	0	0	0	GACGAACGCTGGCGGCGCGCTTAACACATGCAAGTCGAACGTGAAGCGGGGCTTCGGCCCCGTGGAAAGTGGCGAACGGGTGCGTAACACGTGAGCAACCTGCCTCGGAGACCGGGATAACTCGGGGAAACTCGAGCTAATACCGGATGCCCTCCCCGGACCGCATGGTCTGGTGAGGAAATGGTCTTCCGCTCCGAGATGGGCTCGCGGCCTATCAGCTTGTTGGTGGGGTAATGGCCTACCAAGGCAACGACGGGTAGCTGGTCTGAGAGGATGTCCAGCCACACTGGAACTGAGACACGGTCCAGACTCCTACGGGAGGCAGCAGTGGGGAATCTTGCGCAATGGGCGAAAGCCTGACGCAGCGACGCCGCGTGCGGGATGAAGGCCCTCGGGTCG…
ASV_576	SSU-ASV_175	OTU_87	Bacteria;Actinobacteria;Actinobacteria;PeM15;	0	0	0	0	0	0	0	0	0	0	0	0	0	0	0	0	6	0	0	0	0	0	0	0	GACGAACGCTGGCGGCGTGCTTAACACATGCAAGTCGAACGGTGAAGGGAGCTTGCTCCCGGATCAGTGGCGAACGGGTGAGTAACACGTGGGCAACCTGCCCCAGACTCTGGGATAACTCCTCGAAAGAGGCGCTAATACCGGATACGAACCCTGCAGGCATCTGCGGGGTTGGAAAGTTTTTCGGTCTGGGATGGGCCCGCGGCCTATCAGCTTGTTGGTGAGGTAATGGCTCACCAAGGCGACGACGGGTAGCCGGCCTGAGAGGGCGACCGGCCACACTGGGACTGAGACACGGCCCAGACTCCTACGGGAGGCAGCAGTGGGGAATATTGCGCAATGGGCGAAAGCCTGACGCAGCAACGCCGCGTGAGGGATGAAGGCCTTCGGGTTGTAAAC…
ASV_577	SSU-ASV_302	OTU_102	Bacteria;Actinobacteria;Actinobacteria;Frankiales;Sporichthyaceae;hgcI clade;	0	0	0	0	0	0	0	0	0	0	0	0	0	0	0	0	6	0	0	0	0	0	0	0	GACGAACGCTGGCGGCGTGCTTAACACATGCAAGTCGAGCGATGAGATCACTTCGGTGAAGGATTAGCGGCGAACGGGTGAGGAACACGTGAAGAATCTGCCTTCAACTCTGGGATAACTCCGGGAAACCGGGGCTAATACCGGATATGAGCCTCGATCGCATGATCGGGGCTGGAAAGTTTTTCGGTTGAAGATGACTTCGCGGCCTATCAGCTTGTTGGTGAGGTAATGGCTCACCAAGGCGACGACGGGTAGCCGGCCTGAGAGGGCGACCGGCCACACTGGGACTGAGACACGGCCCAGACTCCTACGGGAGGCAGCAGTGGGGAATATTGGGCAATGGAGGAAACTCTGACCCAGCGACGCCGCGTGCGGGATGAAGGCCTTCGGGTTGTAAAC…
ASV_578	SSU-ASV_241	OTU_103	Bacteria;Actinobacteria;Acidimicrobiia;Microtrichales;Ilumatobacteraceae;CL500-29 marine group;	0	0	0	0	0	0	0	0	0	0	0	0	0	0	0	0	0	6	0	0	0	0	0	0	GACGAACGCTGGCGGCGTGCTTAACACATGCAAGTCGAACGATGAAGTGGAGCTTGCTCCACGGATTAGTGGCGAACGGGTGAGGAACACGTGAGAAACCTGCCCCAGACTTTGGGATAACAAATGGAAACGTTTGCTAATACCAAATACCGTCGGAGAGTCACATGACTTTCTGACGAAAGGTATTCCGGTTTGGGAGGGTCTCGCGGCCTATCAGCTAGTTGGCGGGGTAATGGCCCACCAAGGCAACGACGGGTAGCTGGTCTGAGAGGATGGTCAGCCACACTGGGACTGAGACACGGCCCAGACTCCTACGGGAGGCAGCAGTGGGGAATCTTGCGCAATGGGCGAAAGCCTGACGCAGCAACGCCGCGTGCGGGAAGAAGGCTTTCGGGCTGT…
ASV_579	SSU-ASV_195	OTU_101	Bacteria;Actinobacteria;Actinobacteria;Frankiales;Sporichthyaceae;hgcI clade;	0	0	0	0	0	0	0	0	0	0	0	0	0	0	0	0	0	0	6	0	0	0	0	0	GACGAACGCTGGCGGCGTGCTTAACACATGCAAGTCGAGCGATGAAGTTTCTTCGGAAATGGATTAGCGGCGAACGGGTGAGGAACACGTGAAGAATCTGCCCTCCACTTTGGGATAACACCGGGAAACCGGTGCTAATACCGAATATTGAAACATAAGTGGCATCACTGAGTTTTGAAAGAATTTCGGTGGAGGATGACTTCGCGGCCTATCAGCTAGTTGGTGAGGTAATGGCTCACCAAGGCAACGACGGGTAGCCGGCCTGAGAGGGCGACCGGCCACACTGGGACTGAGACACGGCCCAGACTCCTACGGGAGGCAGCAGTGGGGAATATTGGGCAATGGAGGAAACTCTGACCCAGCGACGCCGCGTGCGGGATGAAGGCCTTCGGGTTGTAA…
ASV_580	SSU-ASV_311	OTU_107	Bacteria;Actinobacteria;Actinobacteria;Frankiales;Sporichthyaceae;hgcI clade;	0	0	0	0	0	0	0	0	0	0	0	0	0	0	0	0	0	0	0	6	0	0	0	0	GACGAACGCTGGCGGCGTGCTTAACACATGCAAGTCGAGCGATGAGATCCCTTCGGGGATGGATTAGCGGCGAACGGGTGAGGAACACGTGAAGAATCTGCCTTCAACTCTGGGATAACACCGGGAAACCGGTGCTAATACCGGATATGAGCCTTGATCGCATGATCGGGGCTGGAAAGTTTTTCGGTTGAAGATGACTTCGCGGCCTATCAGCTAGTTGGTGAGGTAATGGCTCACCAAGGCGACGACGGGTAGCCGGCCTGAGAGGGCGACCGGCCACACTGGGACTGAGACACGGCCCAGACTCCTACGGGAGGCAGCAGTGGGGAATATTGGGCAATGGAGGAAACTCTGACCCAGCGACGCCGCGTGCGGGATGAAGGCCTTCGGGTTGTAAAC…
ASV_581	SSU-ASV_52	OTU_34	Unclassified;	0	0	0	0	0	0	0	0	0	0	0	0	0	0	0	0	0	0	0	6	0	0	0	0	AATAAACGTTGGCGGCGCGCCTAACACATGCAAGTCGAGCGAGAAAAGTCTTCGGACTTAGTACAGCGGCAGACGGGTGAGTAACGCGTGAATTATCTGCCTTTCAGTGAAGAATACGCTCGAGAAATTGAGTTTAATGCTGCATACGTCCTACGGGAGAAAGATGGCCTCTTTGCTATCGCTGAAAGATGAGTTTGCGTACTATTAGCTAGTTGGTGGGGTAAAGGCCTACCAAGGCGATGATGGTTAGCCGGCCTGAGAGGGTGTACGGCCACATTGGAACTTAGACACGGTCCAGACTCCTACGGGAGGCAGCAGTGAGGAATCTTGCGCAATGGACGAAAGTCTGACGCAGCGACGCCGCGTGGAGGATGAAGGTCTTCGGATTGTAAACTTCTG…
ASV_582	SSU-ASV_2	OTU_2	Unclassified;	0	0	0	0	0	0	0	0	0	0	0	0	0	0	0	0	0	0	0	6	0	0	0	0	TAACGTTGCTCGGTGGCGAACCAGGTATCGGTAAGTCAACGTTGTTGTTGCAACTTCTTGCATCGTGGCCCACTCGATCGCTCTATGTAACAGCCGAAGAAAGTGCTCAACAAGTACGCCTACGCGCCGAACGATTGCATGCCGTGCGTGACAATTTGTGGCTTGTGTCAGAGCCTTCGCTCACCAACATTGTTGCTGCGCTCGACAAAGTGAAACCAGAGTTGCTCGTGATCGACAGCATCCAGGCTGTTGCCGACCCAGCGCTTGGTTCTGCGCCAGGTTCGGTTGTGCAGGTGCGCGGATGTGCACACCGCCTTGTACAAGAAGCAAAGCGTCGCAACATTCCAACAATCTTGGTTGGCCATGTCACCAAAGATGGTGGGCTCGCCGGGCCGCGTG…
ASV_583	SSU-ASV_300	OTU_106	Bacteria;Actinobacteria;Actinobacteria;Frankiales;Sporichthyaceae;	0	0	0	0	0	0	0	0	0	0	0	0	0	0	0	0	0	0	0	6	0	0	0	0	GACGAACGCTGGCGGCGTGCTTAACACATGCAAGTCGAGCGATGAAACACCTTCGGGTGTGAATTAGCGGCGAACGGGTGAGGAACACGTGAGAAATCTGCCTTCAACACTGGGATAACTCCGGGAAACCGGGGCTAATACCGGATATGAAATCTGCGGGCATCCGCGGATTTGGAAAGTTTTTCGGTTGAAGATGATCTCGCGGCCTATCAGCTTGTTGGTGAGGTAATGGCTCACCAAGGCGACGACGGGTAGCCGGCCTGAGAGGGCGACCGGCCACACTGGGACTGAGACACGGCCCAGACTCCTACGGGAGGCAGCAGTGGGGAATATTGGGCAATGGAGGAAACTCTGACCCAGCGACGCCGCGTGCGGGATGAAGGCCTTCGGGTTGTAAAC…
ASV_584	SSU-ASV_225	OTU_98	Bacteria;Actinobacteria;Actinobacteria;Frankiales;Sporichthyaceae;	0	0	0	0	0	0	0	0	0	0	0	0	0	0	0	0	0	0	0	6	0	0	0	0	GACGAACGCTGGCGGCGTGCTTAACACATGCAAGTCGAGCGATGAAGTCCCTTCGGGGATGAATTAGCGGCGAACGGGTGAGGAACACGTGAGAAATCTGCCTTCAACACTGGGATAACTCCGGGAAACCGGGGCTAATACCGGATATGAAACTCAGCGGCATCGCTGGGTTTGGAAAGTTTTTCGGTTGAAGATGATCTCGCGGCCTATCAGCTTGTTGGTGAGGTAATGGCTCACCAAGGCGACGACGGGTAGCCGGCCTGAGAGGGCGACCGGCCACACTGGGACTGAGACACGGCCCAGACTCCTACGGGAGGCAGCAGTGGGGAATATTGGGCAATGGAGGAAACTCTGACCCAGCGACGCCGCGTGCGGGATGAAGGCCTTCGGGTTGTAAAC…
ASV_585	SSU-ASV_239	OTU_103	Bacteria;Actinobacteria;Acidimicrobiia;Microtrichales;Ilumatobacteraceae;CL500-29 marine group;	0	0	0	0	0	0	0	0	0	0	0	0	0	0	0	0	0	0	0	6	0	0	0	0	GACGAACGCTGGCGGCGTGCTTAACACATGCAAGTCGAACGATGAAGTGGAGCTTGCTCCACGGATTAGTGGCGAACGGGTGAGGAACACGTGAGAAACCTGCCTCGGATTTTGGGATAACAAATGGAAACGTTTGCTAATACCAAATAACGTCGGAGAGTCACATGGCTTTCTGACGAAAGGAATTCCGATTCGAGAGGGTCTCGCGGCCTATCAGCTAGTTGGCGGGGTAATGGCCCACCAAGGCAACGACGGGTAGCTGGTCTGAGAGGATGGTCAGCCACACTGGGACTGAGACACGGCCCAGACTCCTACGGGAGGCAGCAGTGGGGAATCTTGCGCAATGGGCGAAAGCCTGACGCAGCAACGCCGCGTGCGGGAAGAAGGCTTTCGGGCTGT…
ASV_586	SSU-ASV_125	OTU_76	Bacteria;Actinobacteria;Acidimicrobiia;Microtrichales;Ilumatobacteraceae;CL500-29 marine group;	0	0	0	0	0	0	0	0	0	0	0	0	0	0	0	0	0	0	0	6	0	0	0	0	GACGAACGCTGGCGGCGTGCTTAACACATGCAAGTCGAACGGAATCCATGGTGTAGCAATACACCGGAAGATTTAGTGGCGAACGGGTGAGGATCACGTGAGAAACCTGCCCCAGACTTTGGGATAACAATTGGAAACGATTGCTAATACCGAATGACGTCGGAGAACCGCATGGTTCACTGACGAAAGGAAATCCGGTTTGGGAGGGTCTCGCGGCCTATCAGCTTGTTGGTGGGGTAATGGCCTACCAAGGCAACGACGGGTAGCTGGTCTGAGAGGATGATCAGCCACACTGGGACTGAGACACGGCCCAGACTCCTACGGGAGGCAGCAGTGGGGAATCTTGCGCAATGGGCGAAAGCCTGACGCAGCAACGCCGCGTGCGGGATGAAGGCCTTC…
ASV_587	SSU-ASV_312	OTU_98	Bacteria;Actinobacteria;Actinobacteria;Frankiales;Sporichthyaceae;	0	0	0	0	0	0	0	0	0	0	0	0	0	0	0	0	0	0	0	6	0	0	0	0	GACGAACGCTGGCGGCGTGCTTTACACATGCAAGTCGAGCGATGAGATCCCTTCGGGGATGGATTAGCGGCGAACGGGTGAGGAACACGTGAGGAATCTGCCTTCAACACTGGGATAACTCCGGGAAACCGGGGCTAATACCGGATACGAGGCCCGCAGGCATCTGTGGGTCTGGAAAGTTTTTCGGTTGAAGATGACCTCGCGGCCTATCAGCTTGTTGGTGAGGTAATGGCTCACCAAGGCGACGACGGGTAGCCGGCCTGAGAGGGCGACCGGCCACACTGGGACTGAGACACGGCCCAGACTCCTACGGGAGGCAGCAGTGGGGAATATTGGGCAATGGAGGAAACTCTGACCCAGCGACGCCGCGTGCGGGATGAAGGCCTTCGGGTTGTAAAC…
ASV_588	SSU-ASV_238	OTU_103	Bacteria;Actinobacteria;Acidimicrobiia;Microtrichales;Ilumatobacteraceae;CL500-29 marine group;	0	0	0	0	0	0	0	0	0	0	0	0	0	0	0	0	0	0	0	6	0	0	0	0	GACGAACGCTGGCGGCGTGCTTAACACATGCAAGTCGAACGATGAAGTGGAGCTTGCTCCACGGATTAGTGGCGAACGGGTGAGGAACACGTGAGAAACCTGCCTCGGATTTTGGGATAACAAATGGAAACGTTTGCTAATACCAAATAACGTCGGAGAGTCACATGACTTTCTGACGAAAGGAATTCCGATTCGAGAGGGTCTCGCGGCCTATCAGCTAGTTGGCGGGGTAATGGCCCACCAAGGCAACGACGGGTAGCTGGTCTGAGAGGATGGTCAGCCACACTGGGACTGAGACACGGCCCAGACTCCTACGGGAGGCAGCAGTGGGGAATCTTGCGCAATGGGCGAAAGCCTGACGCAGCAACGCCGCGTGCGGGAAGAAGGCTTTCGGGCTGT…
ASV_589	SSU-ASV_167	OTU_77	Bacteria;Actinobacteria;Acidimicrobiia;Microtrichales;Ilumatobacteraceae;CL500-29 marine group;	0	0	0	0	0	0	0	0	0	0	0	0	0	0	0	0	0	0	0	6	0	0	0	0	GACGAACGCTGGCGGCGTGCTTAACACATGCAAGTCGAACGGAATCCAATGTGTAGCAATACACAGGAAGATTTAGTGGCGAACGGGTGAGGAACACGTGAGAAACCTGCCCCGAACTCTGGGATAACAGTTGGAAACGACTGCTAATACCGGATGCCGTCGAGGAGTCGCATGGCTCTTTGACGAAAGAATCTTGGTTCGGGAGGGTCTCGCGACCTATCAGCTTGTTGGCGGGGTAATGGCCCACCAAGGCTACGACGGGTAGCTGGTCTGAGAGGATGATCAGCCACACTGGGACTGAGACACGGCCCAGACTCCTACGGGAGGCAGCAGTGGGGAATCTTGCGCAATGGGCGAAAGCCTGACGCAGCAACGCCGCGTGCGGGAAGAAGGCCTTCG…
ASV_590	SSU-ASV_197	OTU_101	Bacteria;Actinobacteria;Actinobacteria;Frankiales;Sporichthyaceae;hgcI clade;	0	0	0	0	0	0	0	0	0	0	0	0	0	0	0	0	0	0	0	6	0	0	0	0	GACGAACGCTGGCGGCGTGCTTAACACATGCAAGTCGAGCGATGAAGTTTCTTCGGAAATGGATTAGCGGCGAACGGGTGAGGAACACGTGAAGAATCTGCCCTCCACTTTGGGATAACACCGGGAAACCGGTGCTAATACCGAATATTGAAACATAAGTGGCATCACTGAGTTTTTAAAGAATTTCGGTGGAGGATGACTTCGCGGCCTATCAGCTAGTTGGTGAGGTAATGGCTCACCAAGGCAACGACGGGTAGCCGGCCTGAGAGGGCGACCGGCCACACTGGGACTGAGACACGGCCCAGACTCCTACGGGAGGCAGCAGTGGGGAATATTGGGCAATGGAGGAAACTCTGACCCAGCGACGCCGCGTGCGGGATGAAGGCCTTCGGGTTGTAA…
ASV_591	SSU-ASV_271	OTU_97	Bacteria;Actinobacteria;Actinobacteria;Frankiales;Sporichthyaceae;hgcI clade;	0	0	0	0	0	0	0	0	0	0	0	0	0	0	0	0	0	0	0	6	0	0	0	0	GACGAACGCTGGCGGCGTGCTTTACACATGCAAGTCGAACGATGAAGTTCCTTCGGGAATGGATTAGTGGCGAACGGGTGAGGAACACGTGAGAAATCTGCCCTTCATTTTGGGATAACTCCGGGAAACCGGGGCTAATACCAAATACTCCATCCTGGTGGCATCACTGGGCTGGGAAAGAATTTCGATGAAGGTTGATCTCGCGGCCTATCAGCTAGTTGGTGAGGTAATGGCTCACCAAGGCAACGACGGGTAGCCGGCCTGAGAGGGCGACCGGCCACACTGGGACTGAGACACGGCCCAGACTCCTACGGGAGGCAGCAGTGGGGAATATTGGGCAATGGGCGCAAGCCTGACCCAGCGACGCCGCGTGAGGGATGAAGGTCTTCGGATTGTAAA…
ASV_592	SSU-ASV_20	OTU_16	Bacteria;Firmicutes;Bacilli;Bacillales;Staphylococcaceae;Staphylococcus;	0	0	0	0	0	0	0	0	0	0	0	0	0	0	0	0	0	0	0	0	6	0	0	0	GATGAACGCTGGCGGCGTGCCTAATACATGCAAGTCGAGCGAACAGACGAGGAGCTTGCTCCTCTGACGTTAGCGGCGGACGGGTGAGTAACACGTGGATAACCTACCTATAAGACTGGGATAACTTCGGGAAACCGGAGCTAATACCGGATAATATATTGAACCGCATGGTTCAATAGTGAAAGACGGTTTTGCTGTCACTTATAGATGGATCCGCGCCGCATTAGCTAGTTGGTAAGGTAACGGCTTACCAAGGCAACGATGCGTAGCCGACCTGAGAGGGTGATCGGCCACACTGGAACTGAGACACGGTCCAGACTCCTACGGGAGGCAGCAGTAGGGAATCTTCCGCAATGGGCGAAAGCCTGACGGAGCAACGCCGCGTGAGTGATGAAGGTC…
ASV_593	SSU-ASV_385	OTU_136	Bacteria;Proteobacteria;Alphaproteobacteria;SAR11 clade;Clade III;	0	0	0	0	0	0	0	0	0	0	0	0	0	0	0	0	0	0	0	0	6	0	0	0	AACGTACGCTGGCGGCACGCCTAACACATGCAAGTCGAACGCAGTAGCAATACTGAGTGGCAGACGGGTGAGTAACATGTGGGAATCTGCCTTGTGGTTCAGGACAACATTGGGAAACCGATGCTAATACTGGATAAGCCCTTACGGGGAAAGTTTTAATGCCATAAGATGAGCCCGCATTTGATTAGTTAGTTGGTGAGGTAATGGCTCACCAAGACAATGATCAATAGCTGATCTGAGAGGATGATCAGCCACACTGGGACTGAGACACGGCCCAGACTCCTACGGGAGGCAGCAGTGGGGAATCTTGCACAATGGAGGAAACTCTGATGCAGCGATGCCGCGTGAGTGAAGAAGGCCTTTGGGTTGTAAAGCTCTTTTGTAGGGGAAGATAATGAC…
ASV_594	SSU-ASV_10	OTU_9	Unclassified;	0	0	0	0	0	0	0	0	0	0	0	0	0	0	0	0	0	0	0	0	0	6	0	0	AACGAACGCTGGCGGCGTGGATAAGACATGCAAGTCGAACGCTGATTTCAGGGTAGCAATATTCTGGAGTCGGAGTGGCGCAAGGGTGCGTAACACGTAGGTAATTTGCCATGAAGTTGGGGATAACTTGCTGAAAGGCGAGCTAATACCGAATGTAAAAACCGGAAGGCATCTTCTGGTTTTCAAAGTCGGGGACCGTAAGGCCTGACGCTTCATAATAAGCCTGCGGCCTATCAGCTAGTTGGTGAGGTAACGGCTCACCAAGGCTAAGACGGGTAGCTGGTCTGAGAGGACGACCAGTCACACTGGAACTGAGACACGGTCCAGACACCTACGGGTGGCAGCAGTCGAGAATTTTTCTCAATGGGCGAAAGCCTGAAGGAGCGACGCCGCGTGGGG…
ASV_595	SSU-ASV_354	OTU_119	Bacteria;Chloroflexi;Anaerolineae;Anaerolineales;Anaerolineaceae;uncultured;	0	0	0	0	0	0	0	0	0	0	0	0	0	0	0	0	0	0	0	0	0	6	0	0	GATGAACGCTGGCGGCGTGCCTAATACATGCAAGTCGAACGAAGAGTGTAGCAGTATGCTCTGAGTGGCGAACGGGTGAGTAACACGTGGGTGACCTACCCCAAAGTGTGGAATAACTCCTCGAAAGAGGTGCTAATACCGCATGTGGTCCCAGAGATTAGAGGCTTAGGGACTAAAGACTTCGGTCGCTTTGGGAGGGGCCCGCGGCCCATCAGCTAGTTGGTGAGGTAATGGCTCACCAAGGCAATGACGGGTAGGGGACTTGAGAGGGTGACCCCCCACACTGGAACTGAAACACGGTCCAGACACCTACGGGTGGCAGCAGTAGGGAATATTGGTCAATGGGCGAAAGCCTGAACCAGCAACGCCGCGTGCGCGATGAAGGCCTTCGGGTCGTAA…
ASV_596	SSU-ASV_333	OTU_114	Unclassified;	0	0	0	0	0	0	0	0	0	0	0	0	0	0	0	0	0	0	0	0	0	6	0	0	AATGAACGCTGGCGGCGTGCCTAAGACATGCAAGTCGTACGAGAAAGTAGCAATACGAGTACAGTGGCGCACGGGTGAGTAATACTTGGATAATGCGCCTCCTCGCTGGGGATAACCAGGCGAAAGCTTGGCTAATACCGAATAGTCCGGTCGGAACTGCGGTTCTGATCGGTAAAGCCGTAAGGCGCGAGGAGAGTAGTCCAAATCCCATTAGCTAGTTGGCAGGGTAAAAGCCTACCAAGGCAACGATGGGTAGCTGGTCTGAGAGGACGATCAGCCACACTGGAACTGGAACACGGTCCAGACTCCTACGGGAGGCAGCAGTTAGGAATTTTGCGCAATGGGGGAAACCCTGACGCAGCAACGCCGCGTGAAGGATGAAGGCTTTCGGGTTGTAAA…
ASV_597	SSU-ASV_201	OTU_98	Bacteria;Actinobacteria;Actinobacteria;Frankiales;Sporichthyaceae;	0	0	0	0	0	0	0	0	0	0	0	0	0	0	0	0	0	0	0	0	0	6	0	0	GACGAACGCTGGCGGCGTGCTTTACACATGCAAGTCGAGCGATGAGATCCCTTCGGGGATGGATTAGCGGCGAACGGGTGAGGAACACGTGAGGAATCTGCCTTCAACACTGGGATAACTCCGGGAAACCGGGGCTAATACCGGATACGAGAGCTGCAGGCATCTGCGGCTCTGGAAAGTTTTTCGGTTGAAGATGACCTCGCGGCCTATCAGCTTGTTGGTGAGGTAATGGCTCACCAAGGCGACGACGGGTAGCCGGCCTGAGAGGGCGACCGGCCACACTGGGACTGAGACACGGCCCAGACTCCTACGGGAGGCAGCAGTGGGGAATATTGGGCAATGGAGGAAACTCTGACCCAGCGACGCCGCGTGCGGGATGAAGGCCTTCGGGTTGTAAAC…
ASV_598	SSU-ASV_321	OTU_89	Bacteria;Bacteroidetes;Bacteroidia;Chitinophagales;Chitinophagaceae;Sediminibacterium;	0	0	0	0	0	0	0	0	0	0	0	0	0	0	0	0	0	0	0	0	0	0	6	0	GATGAACGCTAGCGGCAAGCTTAATACATGCAAGTCGAGGGGCAGCATGAAGTAGCAATACTTTGATGGCGACCGGCAAACGGGTGCGGAACACGTACACAACCTTCCTTTTAGTGGGGAATAGCCCAGAGAAATTTGGATTAATACCCCGTAACATAACTGAGTGGCATCACTTGGTTATTATAGCTTCGGCGCTAAATGATGGGTGTGCGTATGATTAGATAGTTGGCGAGGTAACGGCTCACCAAGTCTACGATCATTAGCTGATGTGAGAGCATGATCAGCCACACGGGCACTGAGACACGGGCCCGACTCCTACGGGAGGCAGCAGTAAGGAATATTGGTCAATGGACGCAAGTCTGAACCAGCTATGCCGCGTGAAGGATTAAGGTCCTCTGG…
ASV_599	SSU-ASV_71	OTU_48	Bacteria;Proteobacteria;Gammaproteobacteria;Methylococcales;Methylomonaceae;Methylobacter;	0	0	0	0	0	0	0	0	0	0	0	0	0	0	0	0	0	0	0	0	0	0	0	6	ATTGAACGCTGGCGGTATGCTTAACACATGCAAGTCGAACGGTAACAGGCCTTCGGGCGCTGACGAGTGGCGGACGGGTGAGTAACGCGTAGGAATCTGCCTTATAGTGGGGGACAACGTGGGGAAACCCACGCTAATACCGCATACGCCCTACGGGGGAAAGGAGGGGATCTTCGGACCTTTCGCTATGAGATGAGCCTGCGTTAGATTAGCTAGTTGGTAGGGTAAAGGCCTACCAAGGCGACGATCTATAGCTGGTCTGAGAGGACGATCAGCCACACTGGGACTGAGACACGGCCCAGACTCCTACGGGAGGCAGCAGTGGGGAATATTGGACAATGGGCGAAAGCCTGATCCAGCAATACCGCGTGTGTGAAGAAGGCCTTAGGGTTGTAAAGC…
ASV_600	SSU-ASV_226	OTU_98	Bacteria;Actinobacteria;Actinobacteria;Frankiales;Sporichthyaceae;	0	0	0	0	0	0	0	0	0	0	0	0	0	0	0	0	0	0	0	0	0	0	0	6	GACGAACGCTGGCGGCGTGCTTAACACATGCAAGTCGAGCGATGAGATCCCTTCGGGGAAGGATTAGCGGCGAACGGGTGAGGAACACGTGAGGAATCTGCCTTCAACACTGGGATAACTCCGGGAAACCGGGGCTAATACTGGATACGAAACTTGGTGGCATCACTGAGTTTGGAAAGTTTTTCGGTTGAAGATGACCTCGCGGCCTATCAGCTTGTTGGTGAGGTAATGGCTCACCAAGGCGACGACGGGTAGCCGGCCTGAGAGGGCGACCGGCCACACTGGGACTGAGACACGGCCCAGACTCCTACGGGAGGCAGCAGTGGGGAATATTGGGCAATGGAGGAAACTCTGACCCAGCGACGCCGCGTGCGGGATGAAGGCCTTCGGGTTGTAAAC…
ASV_601	SSU-ASV_150	OTU_82	Bacteria;Actinobacteria;Actinobacteria;Micrococcales;Microbacteriaceae;Candidatus Planktoluna;	5	0	0	0	0	0	0	0	0	0	0	0	0	0	0	0	0	0	0	0	0	0	0	0	GATGAACGCTGGCGGCGTGCTTAACACATGCAAGTCGAACGATGAAGCTGGAGCTTGCTCCGGCGGATTAGTGGCGAACGGGTGAGTAACACGTGAGCAATCTGCCCTTGACTCTGGGATAACTGCGGGAAACTGTAGCTAATACCGGATACGACGCCTTGGGGCATCCCACGGGCGTGGAAAGAATTTCGGTCAAGGATGAGCTCGCGGCCTATCAGCTTGTTGGTGAGGTAATGGCTCACCAAGGCGACGACGGGTAGCCGGCCTGAGAGGGTGACCGGCCACACTGGGACTGAGACACGGCCCAGACTCCTACGGGAGGCAGCAGTGGGGAATATTGCGCAATGGGCGAAAGCCTGACGCAGCAACGCCGCGTGAGGGATGAAGGCCTTCGGGTTG…
ASV_602	SSU-ASV_243	OTU_103	Bacteria;Actinobacteria;Acidimicrobiia;Microtrichales;Ilumatobacteraceae;CL500-29 marine group;	0	0	5	0	0	0	0	0	0	0	0	0	0	0	0	0	0	0	0	0	0	0	0	0	GACGAACGCTGGCGGCGTGCTTAACACATGCAAGTCGAACGATGAAGTGGAGCTTGCTCCACGGATTAGTGGCGAACGGGTGAGGAACACGTGAGAAACCTGCCTCGGATTTTGGGATAACAAATGGAAACGTTTGCTAATACCAAATAACGTCGGAGAGTCACATGACTTTCTGACGAAAGGAATTCCGATTCGAGAGGGTCTCGCGGCCTATCAGCTTGTTGGCGGGGTAATGGCCCACCAAGGCAACGACGGGTAGCTGGTCTGAGAGGATGGTCAGCCACACTGGGACTGAGACACGGCCCAGACTCCTACGGGAGGCAGCAGTGGGGAATCTTGCGCAATGGGCGAAAGCCTGACGCAGCAACGCCGCGTGCGGGAAGAAGGCTTTCGGGCTGT…
ASV_603	SSU-ASV_206	OTU_98	Bacteria;Actinobacteria;Actinobacteria;Frankiales;Sporichthyaceae;	0	0	5	0	0	0	0	0	0	0	0	0	0	0	0	0	0	0	0	0	0	0	0	0	GACGAACGCTGGCGGCGTGCTTTACACATGCAAGTCGAGCGATGAGATCCCTTCGGGGAAGGATTAGCGGCGAACGGGTGAGGAACACGTGAGGAATCTGCCTTCAACACTGGGATAACTCCGGGAAACCGGGGCTAATACCGGATACGAGACCTGCAGGCATCTGCGGGTCTGGAAAGTTTTTCGGTTGAAGATGACCTCGCGGCCTATCAGCTTGTTGGTGAGGTAATGGCTCACCAAGGCGACGACGGGTAGCCGGCCTGAGAGGGCGACCGGCCACACTGGGACTGAGACACGGCCCAGACTCCTACGGGAGGCAGCAGTGGGGAATATTGGGCAATGGAGGGAACTCTGACCCAGCGACGCCGCGTGCGGGATGAAGGCCTTCGGGTTGTAAAC…
ASV_604	SSU-ASV_57	OTU_38	Bacteria;Proteobacteria;Gammaproteobacteria;Ga0077536;	0	0	0	5	0	0	0	0	0	0	0	0	0	0	0	0	0	0	0	0	0	0	0	0	ATTGAACGCTGGCGGCATGCTTAACACATGCAAGTCGAACGGTAACGCGGGGGCAACCCTGGCGACGAGTGGCGGACGGGTGAGTAATGCTTAGGAATCTGCCCAGCAGTGGGGGACAACCCGGGGAAACTCGGGCTAATACCGCATACGTCCTACGGGAGAAAGCGGGGGACCGCAAGGCCTCGCGCTGCTGGATGAGCCTAAGTCCGATTAGCTAGTTGGTAGAGTAAAAGCCTACCAAGGCGACGATCGGTAGCTGGTCTGAGAGGATGATCAGCCACACTGGGACTGAGACACGGCCCAGACTCCTACGGGAGGCAGCAGTGGGGAATATTGGACAATGGGCGAAAGCCTGATCCAGCAATGCCGCGTGTGTGAAGAAGGCCTGCGGGTTGTAAA…
ASV_605	SSU-ASV_179	OTU_93	Bacteria;Bacteroidetes;Bacteroidia;Sphingobacteriales;env.OPS 17;	0	0	0	5	0	0	0	0	0	0	0	0	0	0	0	0	0	0	0	0	0	0	0	0	GATGAACGCTAGCGGCAGGCCTAATACATGCAAGTCGAGGGGCAGCAGGGTAGCAATATCGCTGGCGACCGGCGCACGGGTGCGTAACACGTATATAATCTGCCTTTTACAGGGGGATAGCCTTTCGAAAGAGAGATTAATACCCCATAATAGTTGACTGGGCATCCAGTTGATTTGAAAGTTCCGACGGTAAAAGATGAGTATGCGTCTGATTAGCTAGTAGGTGAGGTAACGGCTCACCTAGGCAACGATCAGTAGGGGATCTGAGAGGATTAACCCCCACACGGATACTGAGACACGGATCCGACTCCTACGGGAGGCAGCAGTAAGGAATATTGGACAATGCCCGCAAGGGTGATCCAGCTATGCCGCGTGCAGGAAGAAGGCCCTATGGGTCGT…
ASV_606	SSU-ASV_272	OTU_104	Bacteria;Actinobacteria;Actinobacteria;Frankiales;Sporichthyaceae;hgcI clade;	0	0	0	5	0	0	0	0	0	0	0	0	0	0	0	0	0	0	0	0	0	0	0	0	GACGAACGCTGGCGGCGTGCTTTATACATGCAAGTCGAACGATGAAGTTCCTTCGGGAATGGATTAGTGGCGAACGGGTGAGGAACACGTGAGAAACCTGCCTTTCATTCTGGGATAACACCGGGAAACCGGTGCTAATACCGGATACTCCATCTTGGCGGCATCGCCGAGCTGGGAAAAAATTTTGATGAAAGATGGTCTCGCGGCCTATCAGCTAGTTGGTGAGGTAAAGGCTCACCAAGGCGACGACGGGTAGCCGGCCTGAGAGGGCGACCGGCCACACTGGGACTGAGACACGGCCCAGACTCCTACGGGAGGCAGCAGTAGGGAATATTGGGCAATGGGCGAAAGCCTGACCCAGCGACGCCGCGTGAGGGATGAAGGTCTTCGGATTGTAAA…
ASV_607	SSU-ASV_44	OTU_30	Bacteria;Nitrospirae;Nitrospira;Nitrospirales;Nitrospiraceae;Nitrospira;	0	0	0	5	0	0	0	0	0	0	0	0	0	0	0	0	0	0	0	0	0	0	0	0	AATGAACGCTGGCGGCGCGCCTAATACATGCAAGTCGAGCGAGAAGACGTAGCAATACGTTTGTAAAGCGGCGAACGGGTGAGGAATACATGGGTAACCTACCCTAGAGTGGGGAATAACCAGCCGAAAGGTTGGCTAATACCGCGTACGCTTCTTGGACTTCGGTTCAGGGAGGAAAGCGCTACCGAGGGTAGCGCGCTCTTGGATGGGCTCATGTCCTATCAGCTTGTTGGTGAGGTAACGGCTCACCAAGGCTTCGACGGGTAGCTGGTCTGAGAGGACGATCAGCCACACTGGCACTGCGACACGGGCCAGACTCCTACGGGAGGCAGCAGTAAGGAATATTGCGCAATGGGCGAAAGCCTGACGCAGCGACGCCGCGTGGGGGATGAAGGTCTT…
ASV_608	SSU-ASV_346	OTU_120	Unclassified;	0	0	0	0	0	5	0	0	0	0	0	0	0	0	0	0	0	0	0	0	0	0	0	0	AGCGAACGCTAGCGGCGGGCCTAACACATGCAAGTCGAGCGGGGAGCAATCCCAGCGGCGAACGGGTGCGTAACGCGTGGGTAATGTGCCTCTTGGTGGGGAATAACCTTGGGAAACCAGGGCTAATACCGCATACGGTCCTTCGGGATGAAAGCAGCAATGCGCCGAGAGAGCAGCCTGCGTCCCATTATTTATTCCTAGTTGGTGAGGTAACGGCTCACCAAGGGTACGATGGGTAGCTGGTCTGAGAGGATGATCAGCCACACTGGAACTGAGACACGGTCCAGACTCCTACGGGAGGCAGCAGTGGGGAATATTGCGCAATGGGCGAAAGCCTGACGCAGCCACGCCGCGTGAGTGATGAAGGCCTTCGGGTTGTAAAGCTCTGTCGCAGGGGAA…
ASV_609	SSU-ASV_206	OTU_98	Bacteria;Actinobacteria;Actinobacteria;Frankiales;Sporichthyaceae;	0	0	0	0	0	5	0	0	0	0	0	0	0	0	0	0	0	0	0	0	0	0	0	0	GACGAACGCTGGCGGCGTGCTTTACACATGCAAGTCGAGCGATGAGATCCCTTCGGGGAAGGATTAGCGGCGAACGGGTGAGGAACACGTGAGGAATCTGCCTTCAACACTGGGATAACTCCGGGAAACCGGGGCTAATACCGGATACGAGACCTGCAGGCATCTGCGGGTCTGGAAAGTTTTTCGGTTGAAGATGACCTCGCGGCCTATCAGCTTGTTGGTGAGGTAATGGCTCACCAAGGCGACGACGGGTAGCCGGCCTGAGAGGGCGACCGGCCACACTGGGACTGAGACACGGCCCAGACTCCTACGGGAGGCAGCAGTGGGGAATATTGGGCAATGGAGGGAACTCTGACCCAGCGACGCCGCGTGCGGGATGAAGGCCTTCGGGTTGTAAAC…
ASV_610	SSU-ASV_180	OTU_90	Bacteria;Actinobacteria;Actinobacteria;Frankiales;Sporichthyaceae;hgcI clade;	0	0	0	0	0	0	5	0	0	0	0	0	0	0	0	0	0	0	0	0	0	0	0	0	GACGAACGCTGGAGGCGTGCTTAACACATGCAAGTCGAACGATGAAGTGGAGCTTGCTCCACGGATTAGTGGCGAACGGGTGAGTAACACGTGAATAACCTGCCCTCAATTTCGGAATAACCCAGGGAAACCTGGGCTAATACTGGATACGTAAACCTGTGGCATCACATGGTTTTGGAAAGTTTTTCGATTGAGGATGGATTCGCGGCCTATCAGCTTGTTGGTGAGGTAATGGCTCACCAAGGCGACGACGGGTAGCCGGCCTGAGAGGGTGGACGGCCACACTGGGACTGAGACACGGCCCAGACTCCTACGGGAGGCAGCAGTGGGGAATATTGCGCAATGGACGAAAGTCTGACGCAGCGACGCCTCGTGAGGGACGAAGGTCTTCGGATTGTA…
ASV_611	SSU-ASV_151	OTU_66	Bacteria;Actinobacteria;Acidimicrobiia;Microtrichales;Ilumatobacteraceae;CL500-29 marine group;	0	0	0	0	0	0	5	0	0	0	0	0	0	0	0	0	0	0	0	0	0	0	0	0	GACGAACGCTGGCGGCGTGCTTAACACATGCAAGTCGAACGAGATCCAATGTGTAGCAATACACAGGAAGATCTAGTGGCGAACGGGTGAGGAACACGTGAGAAACGTACCCCAGACTTTGGGATAACAGTTCGAAAGGACTGCTAATACCAAATAACGTCGGAAGTCCGCATGGACATCTGACGAAAGGGATTCCGGTTTGGGAGCGTCTCGCGGACCTATCAGCTAGTTGGAGGGGTAACGGCCCACCAAGGCAACGACGGGTAGCTGGTCTGAGAGGATGGTCAGCCACACTGGGACTGAGACACGGCCCAGACTCCTACGGGAGGCAGCAGTGGGGAATCTTGCGCAATGGGCGAAAGCCTGACGCAGCAACGCCGCGTGCGGGAAGAAGGCTTT…
ASV_612	SSU-ASV_416	OTU_142	Bacteria;Proteobacteria;Alphaproteobacteria;Rhodospirillales;Rhodospirillaceae;Haematospirillum;	0	0	0	0	0	0	0	5	0	0	0	0	0	0	0	0	0	0	0	0	0	0	0	0	AACGAACGCTGGCGGCAGGCCTAACACATGCAAGTCGAGCGCCCGGATTTATCCGGGAGCGGCGCACGGGTGAGTAACACGTGGGAACATGCCCTGAAGTACGGAACAACCGAGGGAAACTTTGGCTAATACCGTATACGCCCTGAGGGGGAAAGATTTATCGCTTCAGGATTGGCCCGCGTTGGATTAGCTTGTTGGTGCGGTAACGGCGCACCAAGGCGACGATCCATAGCTGATCTGAGAGGATGATCAGCCACACTGGGACTGAGACACGGCCCAGACTCCTACGGGAGGCAGCAGTGGGGAATATTGGACAATGGGCGAAAGCCTGATCCAGCCATGCCGCGTGAGTGAAGAAGGCCTTCGGGTTGTAAAGCTCTTTCAGCGGGGACGATGATG…
ASV_613	SSU-ASV_48	OTU_30	Bacteria;Nitrospirae;Nitrospira;Nitrospirales;Nitrospiraceae;Nitrospira;	0	0	0	0	0	0	0	5	0	0	0	0	0	0	0	0	0	0	0	0	0	0	0	0	AATGAACGCTGGCGGCGCGCCTAATACATGCAAGTCGAGCGAGAAGACGTAGCAATACGTTTGTAAAGCGGCGAACGGGTGAGGAATACATGGGTAACCTACCCTTGAGTGGGGAATAACTAGCCGAAAGGTTAGCTAATACCGCGTACGCTCCTTGGACTTCGGTTCAGGGAGGAAAGCGCTACCGTGGGTAGCGCGCTCTTGGATGGGCTCATGTCCTATCAGCTTGTTGGTGAGGTAACGGCTCACCAAGGCTTCGACGGGTAGCTGGTCTGAGAGGACGATCAGCCACACTGGCACTGCGACACGGGCCAGACTCCTACGGGAGGCAGCAGTAAGGAATATTGCGCAATGGGCGAAAGCCTGACGCAGCGACGCCGCGTGGGGGATGAAGGTCTT…
ASV_614	SSU-ASV_227	OTU_101	Bacteria;Actinobacteria;Actinobacteria;Frankiales;Sporichthyaceae;hgcI clade;	0	0	0	0	0	0	0	5	0	0	0	0	0	0	0	0	0	0	0	0	0	0	0	0	GACGAACGCTGGCGGCGTGCTTAACACATGCAAGTCGAGCGATGAAGTTTCTTCGGAAATGGATTAGCGGCGAACGGGTGAGGAACACGTGAAGAATCTGCCCTCCACTTTGGGATAACACCGGGAAACCGGTGCTAATACCGAATATTGAAACATAAGTGGCATCACTGAGTTTTGAAAGAATTTCGGTGGAGGATGACTTCGCGGCCTATCAGCTAGTTGGTGAGGTAATGGCTCACCAAGGCAACGACGGGTAGCCGGCCTGAGAGGGCGACCGGCCACACTGGGACTGAGACACGGCCCAGACTCCTACGGGAGGCAGCAGTGGGGAATATTGGGCAATGGAGGAAACTCTGACCCAGCGACGCCGCGTGCGGGATGAAGGCCTTCGGGTTGTAA…
ASV_615	SSU-ASV_372	OTU_130	Bacteria;Proteobacteria;Alphaproteobacteria;Paracaedibacterales;Paracaedibacteraceae;uncultured;	0	0	0	0	0	0	0	0	5	0	0	0	0	0	0	0	0	0	0	0	0	0	0	0	AACGAACGCTGGCGGCATGCTTAACACATGCAAGTCGAACGAACTATTTATAGTTAGTGGCAGACGGGTGAGAAACGCGTGGGAACGTACCCCAAAGTTCGGAATAACTATTGGAAACGATAGCTAATACCGGATGTGACCGAGAGGTTAAAGGTTTACCGCTTTGGGAGCGGCCCGCGTTAGATTAGCTAGTTGGTAGGGTAAAGGCCTACCAAGGCAATGATCTATAGCTGGTCTGAGAGGATGACCAGCCACACTGGGACTGAGACACGGCCCAGACTCCTACGGGAGGCAGCAGTGGGGAATATTGGACAATGGGGGCAACCCTGATCCAGCAATGCCGCGTGAATGATGAAGGCCTTAGGGTTGTAAAGTTCTTTTATTGATGACGATAATGAC…
ASV_616	SSU-ASV_339	OTU_82	Bacteria;Actinobacteria;Actinobacteria;Micrococcales;Microbacteriaceae;Candidatus Planktoluna;	0	0	0	0	0	0	0	0	5	0	0	0	0	0	0	0	0	0	0	0	0	0	0	0	GATGAACGCTGGCGGCGTGCTTAACACATGCAAGTCGAACGATGAAGCTGGAGCTTGCTCCGGTGGATTAGTGGCGAACGGGTGAGTAACACGTGAGCAATCTGCCCTTGACTCTGGGATAACTGCGGGAAACTGTAGCTAATACCGGATACGACGCCTTGGGGCATCCCACGGGCGTGGAAAGAATTTCGGTCAAGGATGAGCTCGCGGCCTATCAGCTAGTTGGTGAGGTAATGGCTCACCAAGGCGACGACGGGTAGCCGGCCTGAGAGGGTGACCGGCCACACTGGGACTGAGACACGGCCCAGACTCCTACGGGAGGCAGCAGTGGGGAATATTGCGCAATGGGCGAAAGCCTGACGCAGCAACGCCGCGTGAGGGATGAAGGCCTTCGGGTTG…
ASV_617	SSU-ASV_203	OTU_101	Bacteria;Actinobacteria;Actinobacteria;Frankiales;Sporichthyaceae;hgcI clade;	0	0	0	0	0	0	0	0	5	0	0	0	0	0	0	0	0	0	0	0	0	0	0	0	GACGAACGCTGGCGGCGTGCTTAACACATGCAAGTCGAGCGATGAAGTTTCTTCGGAAATGGATTAGCGGCGAACGGGTGAGGAACACGTGAAGAATCTGCCCTCCACTTTGGGATAACACCGGGAAACCGGTGCTAATACCGAATATTGAAACATAAGTGGCATCACTGAGTTTTGAAAGAATTTCGGTGGAGGATGACTTCGCGGCCTATCAGCTAGTTGGTGAGGTAATGGCTCACCAAGGCAACGACGGGTAGCCGGCCTGAGAGGGCGACCGGCCACACTGGGACTGAGACACGGCCCAGACTCCTACGGGAGGCAGCAGTGGGGAATATTGGGCAATGGAGGAAACTCTGACCCAGCGACGCCGCGTGCGGGATGAAGGCCTTCGGGTTGTAA…
ASV_618	SSU-ASV_49	OTU_32	Unclassified;	0	0	0	0	0	0	0	0	0	0	5	0	0	0	0	0	0	0	0	0	0	0	0	0	AATGAACGCTGGCGGCGTGCCTAACACATGCAAGTCGAGCGCGAGAGTCCCTTCGGGGATGAGTAGCGCGGCGGACGGGTGAGTAACACGTGAGAATCTGCCCTTTAGTGAGGAATAACCTTGAGAAATCGAGAATAATACCGCATAAGTCCCTAACGGGAGAAAGGTCGCTTTTATGCGGCCGCTAAAGGATGAGCTTGCGGGCTATCAGCTTGTTGGTGAGGTAAAGGCTCACCAAGGCTATGACGGCTAACCGGCCTGAGAGGGTGTACGGTCACACTGGAACTGAGACACGGTCCAGACTCCTACGGGAGGCAGCAGTGAGGAATATTGCGCAATGGGCGAAAGCCTGACGCAGCGACGCCGCGTGAAGGATGAAGGTCTTAGGATTGTAAACTT…
ASV_619	SSU-ASV_8	OTU_7	Bacteria;Verrucomicrobia;Verrucomicrobiae;Opitutales;Opitutaceae;	0	0	0	0	0	0	0	0	0	0	5	0	0	0	0	0	0	0	0	0	0	0	0	0	AATGAACGCTGGCGGCGTGGTTAAGACATGCAAGTCGAACGGTTTTTCAGCTATAGCAATATAGTTGAAAAGCAGTGGCGAACGGGTGCGTAACACGTGAACAATTTACCTTTAAGTGTGGAATAGCTCGTCGAAAGGCGAATTAATACCGCATACAGTCACAAATCGCATGATTTGTGAACTAAAGTCAGGGACCGCAAGGCCTGACGCTGAAAGAGAAGTTCGCGGCCTATCAGCTTGTTGGCGAGGTAACGGCTCACCAAGGCTAAGACGGGTAGCTGGTCTGAGAGGATGATCAGCCACACTGGAACTGAGACACGGTCCAGACACCTACGGGTGGCAGCAGTTTCGAATCATTCACAATGGGCGAAAGCCTGATGGTGCGACGCCGCGTGAGGG…
ASV_620	SSU-ASV_313	OTU_107	Bacteria;Actinobacteria;Actinobacteria;Frankiales;Sporichthyaceae;hgcI clade;	0	0	0	0	0	0	0	0	0	0	5	0	0	0	0	0	0	0	0	0	0	0	0	0	GACGAACGCTGGCGGCGTGCTTAACACATGCAAGTCGAGCGATGAGATCCCTTCGGGGATGGATTAGCGGCGAACGGGTGAGGAACACGTGAAGAATCTGCCTTCAACTCTGGGATAACACCGGGAAACCGGTGCTAATACCGGATATGAGCCTTGATCGCATGATCGGGGCTGGAAAGTTTTTCGGTTGAAGATGACTTCGCGGCCTATCAGCTTGTTGGTGAGGTAATGGCTCACCAAGGCGACGACGGGTAGCCGGCCTGAGAGGGCGACCGGCCACACTGGGACTGAGACACGGCCCAGACTCCTACGGGAGGCAGCAGTGGGGAATATTGGGCAATGGACGAAAGTCTGACCCAGCGACGCCGCGTGAGGGATGAAGGCCTTCGGGTTGTAAAC…
ASV_621	SSU-ASV_120	OTU_70	Bacteria;Actinobacteria;Acidimicrobiia;Microtrichales;Ilumatobacteraceae;CL500-29 marine group;	0	0	0	0	0	0	0	0	0	0	0	5	0	0	0	0	0	0	0	0	0	0	0	0	GACGAACGCTGGCGGCGTGCTTAACACATGCAAGTCGAACGGGATCCAAGTAGTAGCAATACTACGGAAGATCTAGTGGCGAACGGGTGAGTAACACGTGAGGAACCTACCCCGGACTCAGGGATAACAGACGGAAACATCTGCTAATACCTGATGCCGTCGGAGCATCACATGGTGCACTGACGAAAGAATCTCGGTTCGGGAGGGCCTCGCGGCCTATCAGCTTGTTGGTGGGGTAACGGCCTACCAAGGCGTCGACGGGTAGCTGGTCTGAGAGGATGATCAGCCACACTGGGACTGAGACACGGCCCAGACTCCTACGGGAGGCAGCAGTGGGGAATCTTGCGCAATGGGCGAAAGCCTGACGCAGCAACGCCGCGTGCGGGATGAAGGCCCTAG…
ASV_622	SSU-ASV_168	OTU_88	Bacteria;Actinobacteria;Actinobacteria;Frankiales;	0	0	0	0	0	0	0	0	0	0	0	5	0	0	0	0	0	0	0	0	0	0	0	0	GACGAACGCTGGCGGCGTGCTTAACACATGCAAGTCGAACGGTGAACCAGGGCTTGCCCTGGGAATCAGTGGCGAACGGGTGAGTAACACGTGGGCAACCTGCCCCAGACTCTGGGATAACTCCGGGAAACCGGGGCTAATACCGGATACGACCTTTGAAGGCATCTTCGAAGGTGGAAAGTTTTTCGGTCTGGGATGGGCCCGCGGCCTATCAGCTTGTTGGTGGGGTAATGGCCCACCAAGGCGACGACGGGTAGCCGGCCTGAGAGGGCGACCGGCCACACTGGGACTGAGACACGGCCCAGACTCCTACGGGAGGCAGCAGTGGGGAATATTGCGCAATGGGCGAAAGCCTGACGCAGCGACGCCGCGTGAGGGATGAAGGCCTTCGGGTTGTAA…
ASV_623	SSU-ASV_238	OTU_103	Bacteria;Actinobacteria;Acidimicrobiia;Microtrichales;Ilumatobacteraceae;CL500-29 marine group;	0	0	0	0	0	0	0	0	0	0	0	0	5	0	0	0	0	0	0	0	0	0	0	0	GACGAACGCTGGCGGCGTGCTTAACACATGCAAGTCGAACGATGAAGTGGAGCTTGCTCCACGGATTAGTGGCGAACGGGTGAGGAACACGTGAGAAACCTGCCTCGGATTTTGGGATAACAAATGGAAACGTTTGCTAATACCAAATAACGTCGGAGAGTCACATGACTTTCTGACGAAAGGAATTCCGATTCGAGAGGGTCTCGCGGCCTATCAGCTAGTTGGCGGGGTAATGGCCCACCAAGGCAACGACGGGTAGCTGGTCTGAGAGGATGGTCAGCCACACTGGGACTGAGACACGGCCCAGACTCCTACGGGAGGCAGCAGTGGGGAATCTTGCGCAATGGGCGAAAGCCTGACGCAGCAACGCCGCGTGCGGGAAGAAGGCTTTCGGGCTGT…
ASV_624	SSU-ASV_314	OTU_98	Bacteria;Actinobacteria;Actinobacteria;Frankiales;Sporichthyaceae;	0	0	0	0	0	0	0	0	0	0	0	0	0	0	0	5	0	0	0	0	0	0	0	0	GACGAACGCTGGCGGCGTGCTTTACACATGCAAGTCGAGCGATGAGATCCCTTCGGGGATGGATTAGCGGCGAACGGGTGAGGAACACGTGAGGAATCTGCCTTCAACACTGGGATAACTCCGGGAAACCGGGGCTAATACCGGATACGAGGCCTGCAGGCATCTGTGGGTCTGGAAAGTTTTTCGGTTGAAGATGACCTCGCGGCCTATCAGCTTGTTGGTGAGGTAATGGCTCACCAAGGCGACGACGGGTAGCCGGCCTGAGAGGGCGACCGGCCACACTGGGACTGAGACACGGCCCAGACTCCTACGGGAGGCAGCAGTGGGGAATATTGGGCAATGGAGGAAACTCTGACCCAGCGACGCCGCGTGCGGGATGAAGGCCTTCGGGTTGTAAAC…
ASV_625	SSU-ASV_228	OTU_101	Bacteria;Actinobacteria;Actinobacteria;Frankiales;Sporichthyaceae;hgcI clade;	0	0	0	0	0	0	0	0	0	0	0	0	0	0	0	0	0	5	0	0	0	0	0	0	GACGAACGCTGGCGGCGTGCTTAACACATGCAAGTCGAGCGATGAAGTTTCTTCGGAAATGGATTAGCGGCGAACGGGTGAGGAACACGTGAAGAATCTGCCCTCCACTTTGGGATAACACCGGGAAACCGGTGCTAATACCGAATATTGAAACATAAGTGGCATCACTGAGTTTTTAAAGAATTTCGGTGGAGGATGACTTCGCGGCCTATCAGCTAGTTGGTGAGGTAATGGCTCACCAAGGCAACGACGGGTAGCCGGCCTGAGAGGGCGACCGGCCACACTGGGACTGAGACACGGCCCAGACTCCTACGGGAGGCAGCAGTGGGGAATATTGGGCAATGGAGGAAACTCTGACCCAGCGACGCCGCGTGCGGGATGAAGGCCTTCGGGTTGTAA…
ASV_626	SSU-ASV_154	OTU_77	Bacteria;Actinobacteria;Acidimicrobiia;Microtrichales;Ilumatobacteraceae;CL500-29 marine group;	0	0	0	0	0	0	0	0	0	0	0	0	0	0	0	0	0	5	0	0	0	0	0	0	GACGAACGCTGGCGGCGTGCTTAACACATGCAAGTCGAACGGAATCCAATGTGTAGCAATACACAGGAAGATTTAGTGGCGAACGGGTGAGGAACACGTGAGAAACCTGCCCCGAACTCTGGGATAACAGTTGGAAACGACTGCTAATACCGGATGCCGTCGAGGAGTCGCATGGCTCTTTGACGAAAGAATCTTGGTTCGGGAGGGTCTCGCGACCTATCAGCTTGTTGGCGGGGTAATGGCCCACCAAGGCTACGACGGGTAGCTGGTCTGAGAGGATGATCAGCCACACTGGGACTGAGACACGGCCCAGACTCCTACGGGAGGCAGCAGTGGGGAATCTTGCGCAATGGGCGAAAGCCTGACGCAGCAACGCCGCGTGCGGGAAGAAGGCCTTCG…
ASV_627	SSU-ASV_229	OTU_101	Bacteria;Actinobacteria;Actinobacteria;Frankiales;Sporichthyaceae;hgcI clade;	0	0	0	0	0	0	0	0	0	0	0	0	0	0	0	0	0	0	5	0	0	0	0	0	GACGAACGCTGGCGGCGTGCTTAACACATGCAAGTCGAGCGATGAAGTTTCTTCGGAAATGGATTAGCGGCGAACGGGTGAGGAACACGTGAAGAATCTGCCCTCCACTTTGGGATAACACCGGGAAACCGGTGCTAATACCGAATATTGAAACATAAGTGGCATCACTGAGTTTTGAAAGAATTTCGGTGGAGGATGACTTCGCGGCCTATCAGCTAGTTGGTGAGGTAATGGCTCACCAAGGCAACGACGGGTAGCCGGCCTGAGAGGGCGACCGGCCACACTGGGACTGAGACACGGCCCAGACTCCTACGGGAGGCAGCAGTGGGGAATATTGGGCAATGGAGGAAACTCTGACCCAGCGACGCCGCGTGCGGGATGAAGGCCTTCGGGTTGTAA…
ASV_628	SSU-ASV_181	OTU_90	Bacteria;Actinobacteria;Actinobacteria;Frankiales;Sporichthyaceae;hgcI clade;	0	0	0	0	0	0	0	0	0	0	0	0	0	0	0	0	0	0	5	0	0	0	0	0	GACGAACGCTGGAGGCGTGCTTAACACATGCAAGTCGAACGATGAAGTGGAGCTTGCTCCACGGATTAGTGGCGAACGGGTGAGTAACACGTGAATAACCTGCCCTCAATTTCGGAATAACCCAGGGAAACCTGGGCTAATACCGGATACGTAAACCTGTGGCATCACATGGTTTTGGAAAGTATTTCGATTGAGGATGGATTCGCGGCCTATCAGCTTGTTGGTGAGGTAATGGCTCACCAAGGCGACGACGGGTAGCCGGCCTGAGAGGGTGGACGGCCACACTGGGACTGAGACACGGCCCAGACTCCTACGGGAGGCAGCAGTGGGGAATATTGCGCAATGGACGAAAGTCTGACGCAGCGACGCCTCGTGAGGGACGAAGGTCTTCGGATTGTA…
ASV_629	SSU-ASV_96	OTU_63	Bacteria;Bacteroidetes;Bacteroidia;Cytophagales;Cyclobacteriaceae;Algoriphagus;	0	0	0	0	0	0	0	0	0	0	0	0	0	0	0	0	0	0	5	0	0	0	0	0	GATGAACGCTAGCGGCAGGCCTAATACATGCAAGTCGAGCGGCAAGTTGAGTAGTAATACTTAACCTAGAGCGGCGCACGGGTGCGTAACGCGTATGCAACCTACCTTTTACTGGGGGATAGCCCGGAGAAATCTGGATTAATACCCCATGGCATCTATGAATCGCCTGGTTTGTAGCTTAAAGATTTATCGGTAAAAGATGGGCATGCGTCTGATTAGCTAGTTGGCGGGGTAACGGCCCACCAAGGCGACGATCAGTAGGGGTTCTGAGAGGAAGGTCCCCCACACTGGCACTGAGATACGGGCCAGACTCCTACGGGAGGCAGCAGTAGGGAATATTGGGCAATGGTCGCAAGACTGACCCAGCCATGCCGCGTGCAGGAAGACGGCCCTCTGGGT…
ASV_630	SSU-ASV_428	OTU_147	Unclassified;	0	0	0	0	0	0	0	0	0	0	0	0	0	0	0	0	0	0	0	5	0	0	0	0	GATGAACGCTGGCGGTATGCCTTACACATGCAAGTCGTACGGAAATCAAATTTATTTGATTTTAGTGGCGGACGGGTGAGTAACACGTGAGAATTTGCCTTTAGGAGGGGGACAACATTTCGAAAGATTTGCTAAAACCCCATATGCCCTCGGGTGAAACAGAGTAATCTGCCTAAAGAGAAGCTCGCGCCTGATTAGCTAGTTGGTAGGGTAATGGCCTACCAAGGCGACGATCAGTAGCTGGTCTGAGAGGATGATCAGCCACACTGGAACTGAGACACGGTCCAGACTCCTACGGGAGGCAGCAGTGAGGAATTTTCTGCAATGGGCGAAAGCCTGACAGAGCAATACCGCGTGAGGGATGAAGGCTTACTGAGTTGTAAACCTCTTTTTTCAAGG…
ASV_631	SSU-ASV_273	OTU_98	Bacteria;Actinobacteria;Actinobacteria;Frankiales;Sporichthyaceae;	0	0	0	0	0	0	0	0	0	0	0	0	0	0	0	0	0	0	0	5	0	0	0	0	GACGAACGCTGGCGGCGTGCTTTACACATGCAAGTCGAGCGATGAGATCCCTTCGGGGAAGGATTAGCGGCGAACGGGTGAGGAACACGTGAGGAATCTGCCTTCAACACTGGGATAACTCCGGGAAACCGGGGCTAATACCGGATACGAGACCTGCAGGCATCTGCGGGTCTGGAAAGTTTTTCGGTTGAAGATGACCTCGCGGCCTATCAGCTTGTTGGTGAGGTAATGGCTCACCAAGGCGACGACGGGTAGCCGGCCTGAGAGGGCGACCGGCCACACTGGGACTGAGACACGGCCCAGACTCCTACGGGAGGCAGCAGTGGGGAATATTGGGCAATGGAGGAAACTCTGACCCAGCGACGCCGCGTGCGGGATGAAGGCCTTCGGGTTGTAAAC…
ASV_632	SSU-ASV_274	OTU_98	Bacteria;Actinobacteria;Actinobacteria;Frankiales;Sporichthyaceae;	0	0	0	0	0	0	0	0	0	0	0	0	0	0	0	0	0	0	0	5	0	0	0	0	GACGAACGCTGGCGGCGTGCTTTACACATGCAAGTCGAGCGATGAGATCCCTTCGGGGAAGGATTAGCGGCGAACGGGTGAGGAACACGTGAGGAATCTGCCTTCAACACTGGGATAACTCCGGGAAACCGGGGCTAATACCGGATACGAGACCTGCAGGCATCTGCGGGTCTGGAAAGTTTTTCGGTTGAAGATGACCTCGCGGCCTATCAGCTTGTTGGTGAGGTAATGGCTCACCAAGGCGACGACGGGTAGCCGGCCTGAGAGGGCGATCGGCCACACTGGGACTGAGACACGGCCCAGACTCCTACGGGAGGCAGCAGTGGGGAATATTGGGCAATGGAGGGAACTCTGACCCAGCGACGCCGCGTGCGGGATGAAGGCCTTCGGGTTGTAAAC…
ASV_633	SSU-ASV_206	OTU_98	Bacteria;Actinobacteria;Actinobacteria;Frankiales;Sporichthyaceae;	0	0	0	0	0	0	0	0	0	0	0	0	0	0	0	0	0	0	0	5	0	0	0	0	GACGAACGCTGGCGGCGTGCTTTACACATGCAAGTCGAGCGATGAGATCCCTTCGGGGAAGGATTAGCGGCGAACGGGTGAGGAACACGTGAGGAATCTGCCTTCAACACTGGGATAACTCCGGGAAACCGGGGCTAATACCGGATACGAGACCTGCAGGCATCTGCGGGTCTGGAAAGTTTTTCGGTTGAAGATGACCTCGCGGCCTATCAGCTTGTTGGTGAGGTAATGGCTCACCAAGGCGACGACGGGTAGCCGGCCTGAGAGGGCGACCGGCCACACTGGGACTGAGACACGGCCCAGACTCCTACGGGAGGCAGCAGTGGGGAATATTGGGCAATGGAGGGAACTCTGACCCAGCGACGCCGCGTGCGGGATGAAGGCCTTCGGGTTGTAAAC…
ASV_634	SSU-ASV_230	OTU_101	Bacteria;Actinobacteria;Actinobacteria;Frankiales;Sporichthyaceae;hgcI clade;	0	0	0	0	0	0	0	0	0	0	0	0	0	0	0	0	0	0	0	5	0	0	0	0	GACGAACGCTGGCGGCGTGCTTAACACATGCAAGTCGAGCGATGAAGTTTCTTCGGAAATGGATTAGCGGCGAACGGGTGAGGAACACGTGAAGAATCTGCCCTCCACTTTGGGATAACACCGGGAAACCGGTGCTAATACCGAATATTGAAACATAAGTGGCATCACTGAGTTTTGAAAGAATTTCGGTGGAGGATGACTTCGCGGCCTATCAGCTAGTTGGTGAGGTAATGGCTCACCAAGGCAACGACGGGTAGCCGGCCTGAGAGGGCGACCGGCCACACTGGGACTGAGACACGGCCCAGACTCCTACGGGAGGCAGCAGTGGGGAATATTGGGCAATGGAGGAAACTCTGACCCAGCGACGCCGCGTGCGGGATGAAGGCCTTCGGGTTGTAA…
ASV_635	SSU-ASV_238	OTU_103	Bacteria;Actinobacteria;Acidimicrobiia;Microtrichales;Ilumatobacteraceae;CL500-29 marine group;	0	0	0	0	0	0	0	0	0	0	0	0	0	0	0	0	0	0	0	5	0	0	0	0	GACGAACGCTGGCGGCGTGCTTAACACATGCAAGTCGAACGATGAAGTGGAGCTTGCTCCACGGATTAGTGGCGAACGGGTGAGGAACACGTGAGAAACCTGCCTCGGATTTTGGGATAACAAATGGAAACGTTTGCTAATACCAAATAACGTCGGAGAGTCACATGACTTTCTGACGAAAGGAATTCCGATTCGAGAGGGTCTCGCGGCCTATCAGCTAGTTGGCGGGGTAATGGCCCACCAAGGCAACGACGGGTAGCTGGTCTGAGAGGATGGTCAGCCACACTGGGACTGAGACACGGCCCAGACTCCTACGGGAGGCAGCAGTGGGGAATCTTGCGCAATGGGCGAAAGCCTGACGCAGCAACGCCGCGTGCGGGAAGAAGGCTTTCGGGCTGT…
ASV_636	SSU-ASV_201	OTU_98	Bacteria;Actinobacteria;Actinobacteria;Frankiales;Sporichthyaceae;	0	0	0	0	0	0	0	0	0	0	0	0	0	0	0	0	0	0	0	5	0	0	0	0	GACGAACGCTGGCGGCGTGCTTTACACATGCAAGTCGAGCGATGAGATCCCTTCGGGGATGGATTAGCGGCGAACGGGTGAGGAACACGTGAGGAATCTGCCTTCAACACTGGGATAACTCCGGGAAACCGGGGCTAATACCGGATACGAGAGCTGCAGGCATCTGCGGCTCTGGAAAGTTTTTCGGTTGAAGATGACCTCGCGGCCTATCAGCTTGTTGGTGAGGTAATGGCTCACCAAGGCGACGACGGGTAGCCGGCCTGAGAGGGCGACCGGCCACACTGGGACTGAGACACGGCCCAGACTCCTACGGGAGGCAGCAGTGGGGAATATTGGGCAATGGAGGAAACTCTGACCCAGCGACGCCGCGTGCGGGATGAAGGCCTTCGGGTTGTAAAC…
ASV_637	SSU-ASV_385	OTU_136	Bacteria;Proteobacteria;Alphaproteobacteria;SAR11 clade;Clade III;	0	0	0	0	0	0	0	0	0	0	0	0	0	0	0	0	0	0	0	0	5	0	0	0	AACGTACGCTGGCGGCACGCCTAACACATGCAAGTCGAACGCAGTAGCAATACTGAGTGGCAGACGGGTGAGTAACATGTGGGAATCTGCCTTGTGGTTCAGGACAACATTGGGAAACCGATGCTAATACTGGATAAGCCCTTACGGGGAAAGTTTTAATGCCATAAGATGAGCCCGCATTTGATTAGTTAGTTGGTGAGGTAATGGCTCACCAAGACAATGATCAATAGCTGATCTGAGAGGATGATCAGCCACACTGGGACTGAGACACGGCCCAGACTCCTACGGGAGGCAGCAGTGGGGAATCTTGCACAATGGAGGAAACTCTGATGCAGCGATGCCGCGTGAGTGAAGAAGGCCTTTGGGTTGTAAAGCTCTTTTGTAGGGGAAGATAATGAC…
ASV_638	SSU-ASV_363	OTU_124	Bacteria;Acidobacteria;Acidobacteriia;Solibacterales;Solibacteraceae (Subgroup 3);Paludibaculum;	0	0	0	0	0	0	0	0	0	0	0	0	0	0	0	0	0	0	0	0	0	5	0	0	AATCAACGCTGGCGGCGCGCTTAACACATGCAAGTCGCACGAGAAAGGGAGCAATCCTGAGTAAAGTGGCGCACGGGTGAGTAACACGTGGGTATCTACCTTTTTGTGGGGAATAACTTGGGGAAACCCGAGCTAATACCGCATAAGCTCGAGAGAGGAAAGCCGCAAGGCGCAGAAAGAGGAGCCCGCGGCTGATTAGCTAGTTGGTGGGGTAATGGCTCACCAAGGCTTAGATCGGTAGCCGGCCTGAGAGGGCACACGGCCACACTGGCACTGAAACACGGGCCAGACTCCTACGGGAGGCAGCAGTGGGGAATCTTGCACAATGGAGGAAACTCTGATGCAGCGACGCCGCGTGAACGATGAAGCCCTTCGGGGTGTAAAGTTCTTTCGCCAGGA…
ASV_639	SSU-ASV_201	OTU_98	Bacteria;Actinobacteria;Actinobacteria;Frankiales;Sporichthyaceae;	0	0	0	0	0	0	0	0	0	0	0	0	0	0	0	0	0	0	0	0	0	5	0	0	GACGAACGCTGGCGGCGTGCTTTACACATGCAAGTCGAGCGATGAGATCCCTTCGGGGATGGATTAGCGGCGAACGGGTGAGGAACACGTGAGGAATCTGCCTTCAACACTGGGATAACTCCGGGAAACCGGGGCTAATACCGGATACGAGAGCTGCAGGCATCTGCGGCTCTGGAAAGTTTTTCGGTTGAAGATGACCTCGCGGCCTATCAGCTTGTTGGTGAGGTAATGGCTCACCAAGGCGACGACGGGTAGCCGGCCTGAGAGGGCGACCGGCCACACTGGGACTGAGACACGGCCCAGACTCCTACGGGAGGCAGCAGTGGGGAATATTGGGCAATGGAGGAAACTCTGACCCAGCGACGCCGCGTGCGGGATGAAGGCCTTCGGGTTGTAAAC…
ASV_640	SSU-ASV_123	OTU_76	Bacteria;Actinobacteria;Acidimicrobiia;Microtrichales;Ilumatobacteraceae;CL500-29 marine group;	0	0	0	0	0	0	0	0	0	0	0	0	0	0	0	0	0	0	0	0	0	5	0	0	GACGAACGCTGGCGGCGTGCTTAACACATGCAAGTCGAACGGAATCCATGGTGTAGCAATACACCGGAAGATTTAGTGGCGAACGGGTGAGGATCACGTGAGAAACCTGCCCCAGACTTTGGGATAACAATTGGAAACGATTGCTAATACCGAATGACGTCGGAGAACCGCATGGTTCACTGACGAAAGGAAATCCGGTTTGGGAGGGTCTCGCGGCCTATCAGCTTGTTGGTGGGGTAATGGCCTACCAAGGCAACGACGGGTAGCTGGTCTGAGAGGATGATCAGCCACACTGGGACTGAGACACGGCCCAGACTCCTACGGGAGGCAGCAGTGGGGAATCTTGCGCAATGGGCGAAAGCCTGACGCAGCAACGCCGCGTGCGGGATGAAGGCCTTC…
ASV_641	SSU-ASV_62	OTU_41	Bacteria;Proteobacteria;Gammaproteobacteria;Betaproteobacteriales;Nitrosomonadaceae;	0	0	0	0	0	0	0	0	0	0	0	0	0	0	0	0	0	0	0	0	0	0	0	5	ATTGAACGCTGGCGGCATGCTTTACACATGCAAGTCGAACGGCAGCACGGGGGCAACCCTGGTGGCGAGTGGCGAACGGGTGAGTAATGCATCGGAACGTGTCTTTAAGTGGGGGATAACGCATCGAAAGGTGTGCTAATACCGCATAATCTCTGAGGAGAAAAGCAGGGGATCGTAAGACCTTGCGCTTTTAGAGCGGCCGATGTCTGATTAGCTAGTTGGTGAGGTAAAGGCTCACCAAGGCTCCGATCAGTAGCTGGTCTGAGAGGACGACCAGCCACACTGGGACTGAGACACGGCCCAGACTCCTACGGGAGGCAGCAGTGGGGAATTTTGGACAATGGGGGCAACCCTGATCCAGCCATGCCGCGTGAGTGAAGAAGGCCTTCGGGTTGTAAA…
ASV_642	SSU-ASV_73	OTU_50	Bacteria;Proteobacteria;Gammaproteobacteria;Gammaproteobacteria Incertae Sedis;Unknown Family;Acidibacter;	4	0	0	0	0	0	0	0	0	0	0	0	0	0	0	0	0	0	0	0	0	0	0	0	ATTGAACGCTGGCGGCGTGCTTAACACATGCAAGTCGAGCGGCAGCGCGGGAGCAATCCTGGCGGCGAGCGGCGAACGGGTGAGTAATGCTTCGGAATCTGCCCAGTAGTGGGGAATAACCAGTCGAAAGACCGGCTAATACCGCATACGACCTAAGGGTGAAAGCAGGGGATCGCAAGACCTTGCGCTATTGGATGAGCCGAAGTCGGATTAGCTAGTTGGTGAGGTAACGGCTCACCAAGGCGACGATCCGTAGCTGGTCTGAGAGGACGACCAGCCACACTGGGACTGAGACACGGCCCAGACTCCTACGGGAGGCAGCAGTGGGGAATATTGGACAATGGGGGCAACCCTGATCCAGCGACGCCGCGTGTGTGAAGAAGGCCTGCGGGTTGTAAA…
ASV_643	SSU-ASV_334	OTU_115	Bacteria;Bacteroidetes;Bacteroidia;Cytophagales;Spirosomaceae;Pseudarcicella;	4	0	0	0	0	0	0	0	0	0	0	0	0	0	0	0	0	0	0	0	0	0	0	0	GATGAACGCTAGCGGCAGGCCTAATACATGCAAGTCGAACGGTGTCTTCGGACATAGTGGCGCACGGGTGCGTAACACGTATGCAACCTACCTTACATTGGGGGATAGCCTTTCGAAAGGGAGATTAATACCGCATAAGACAGTAGCTGGGCATCCAGCAGCTGTTAAAGATTTATCGATGTAAGATGGGCATGCGACCAATTAGTTAGTTGGCGAGGTAACGGCTCACCAAGACTATGATTGGTAGGGGAACTGAGAGGTCAATCCCCCACACTGGCACTGAGATACGGGCCAGACTCCTACGGGAGGCAGCAGTAGGGAATATTGGGCAATGGACGCAAGTCTGACCCAGCCATGCCGCGTGCAGGATGAAGGCGTTATGCGTCGTAAACTGCTTTT…
ASV_644	SSU-ASV_231	OTU_101	Bacteria;Actinobacteria;Actinobacteria;Frankiales;Sporichthyaceae;hgcI clade;	0	4	0	0	0	0	0	0	0	0	0	0	0	0	0	0	0	0	0	0	0	0	0	0	GACGAACGCTGGCGGCGTGCTTAACACATGCAAGTCGAACGATGAAGTTCCTTCGGGGATGGATTAGTGGCGAACGGGTGAGGAACACGTGAAGAATCTGCCCTCCACTTTGGGATAACTCCGGGAAACCGGGGCTAATACCGAATATTGAAACATAAGCGGCATCGCTGAGTTTTGAAAGAATTTCGGTGGAGGATGACTTCGCGGCCTATCAGCTTGTTGGTGAGGTAATGGCTCACCAAGGCAACGACGGGTAGCCGGCCTGAGAGGGCGACCGGCCACACTGGGACTGAGACACGGCCCAGACTCCTACGGGAGGCAGCAGTGGGGAATATTGGGCAATGGACGCAAGTCTGACCCAGCGACGCCGCGTGCGGGATGAAGGCCTTCGGGTTGTAA…
ASV_645	SSU-ASV_246	OTU_105	Bacteria;Actinobacteria;Actinobacteria;Frankiales;Sporichthyaceae;hgcI clade;	0	4	0	0	0	0	0	0	0	0	0	0	0	0	0	0	0	0	0	0	0	0	0	0	GACGAACGCTGGCGGCGTGCTTAACACATGCAAGTCGAACGATGAACTTCCTTCGGGAAGGGATTAGTGGCGAACGGGTGAGTAACACGTGAGAAATCTGCCCTTCACTCTGGAATAACTCCGGGAAACCGGAGCTAATACCGGATACTCAAATCTGGCGGCATCGCTGGATTTGGAAAGTTTTTCGGTGAGGGATGATCTCGCGGCCTATCAGCTTGTTGGTGAGGTAACGGCTCACCAAGGCTACGACGGGTAACCGGCCTGAGAGGGCGAACGGTCACACTGGGACTGAGACACGGCCCAGACTCCTACGGGAGGCAGCAGTGGGGAATATTGGGCAATGGGCGCAAGCCTGACCCAGCGACGCCGCGTGAGGGATGAAGGCCTTCGGGTTGTAAA…
ASV_646	SSU-ASV_169	OTU_86	Bacteria;Actinobacteria;Acidimicrobiia;Microtrichales;Ilumatobacteraceae;CL500-29 marine group;	0	0	0	4	0	0	0	0	0	0	0	0	0	0	0	0	0	0	0	0	0	0	0	0	GACGAACGCTGGCGGCGTGCTTAACACATGCAAGTCGAACGGAATCCAAGTGGTGGTAACACCGCGAAAGATTTAGTGGCGAACGGGTGAGGAACACGTGAGGAACCTGCCCCAAACTTTGGGATAACAGTTGGAAACGACTGCTAATACCAGATGCCGTTACTTTGTCGCATGGCGAGGTAACGAAAGTTTTTCGGTTTGGGAGGGCCTCGCGGCCTATCAGCTTGTTGGTGAGGTAATGGCTCACCAAGGCAACGACGGGTAGCTGGTCTGAGAGGATGATCAGCCACACTGGGACTGAGACACGGCCCAGACTCCTACGGGAGGCAGCAGTGGGGAATCTTGCGCAATGGGCGAAAGCCTGACGCAGCAACGCCGCGTGCGGGATGAAGGCCTTAG…
ASV_647	SSU-ASV_14	OTU_12	Bacteria;Verrucomicrobia;Verrucomicrobiae;Chthoniobacterales;Chthoniobacteraceae;Chthoniobacter;	0	0	0	4	0	0	0	0	0	0	0	0	0	0	0	0	0	0	0	0	0	0	0	0	AACGAACGGTGGCGGCGTGGATAAGACATGCAAGTCGAACGGGACTTTCAGTGTAGCAATACATTGAAAGTTCAGTGGCGTAAGGGTGCGTAACACGTGGGAAATCTGCCGAGAAGTGGGGGATAGCTCGCCGAAAGGCGAATTAATACCGCATGTGGTCAGTGAGGACATCCTCGCGAAACCAAAGCCGGGGCAACCTGGCGCTTCTTGATGATCCCGCGGCCTATCAGCTAGTTGGCGGGGTAAAAGCCCACCAAGGCTATGACGGGTAGCTGGTCTGAGAGGACGACCAGCCACACTGGAACTGAGACACGGTCCAGACACCTACGGGTGGCAGCAGTCGAGAATTTTTCTCAATGGGGGAAACCCTGAAGGAGCGACGCCGCGTGAAGGATGAAG…
ASV_648	SSU-ASV_66	OTU_41	Bacteria;Proteobacteria;Gammaproteobacteria;Betaproteobacteriales;Nitrosomonadaceae;	0	0	0	4	0	0	0	0	0	0	0	0	0	0	0	0	0	0	0	0	0	0	0	0	ATTGAACGCTGGCGGCATGCTTTACACATGCAAGTCGAACGGCAGCACGGGGGCAACCCTGGTGGCGAGTGGCGAACGGGTGAGTAATGCATCGGAACGTATCTTTAAGTGGGGGATAACGCATCGAAAGATGTGCTAATACCGCATAATCTCTGAGGAGAAAAGCAGGGGATCGTAAGACCTTGTGCTTTTAGAGCGGCCGATGTCTGATTAGCTAGTTGGTGAGGTAAAGGCTCACCAAGGCTTCGATCAGTAGCTGGTCTGAGAGGACGACCAGCCACACTGGGACTGAGACACGGCCCAGACTCCTACGGGAGGCAGCAGTGGGGAATTTTGGACAATGGGGGCAACCCTGATCCAGCCATGCCGCGTGAGTGAAGAAGGCCTTCGGGTTGTAAA…
ASV_649	SSU-ASV_345	OTU_119	Bacteria;Chloroflexi;Anaerolineae;Anaerolineales;Anaerolineaceae;uncultured;	0	0	0	4	0	0	0	0	0	0	0	0	0	0	0	0	0	0	0	0	0	0	0	0	GATGAACGCTGGCGGCGTGCCTAATACATGCAAGTCGAACGAAGAGTGTAGCAATATGCTCTGAGTGGCGAACGGGTGAGTAACACGTGGGTGACCTACCCCAAAGTGTGGAATAACTCCTCGAAAGAGGTGCTAATACCGCATGTGGTCCCAGAGATTAGAGGCTTAGGGACTAAAGACTTCGGTCGCTTTGGGAGGGGCCCGCGGCCCATCAGCTAGTTGGTGAGGTAATGGCTCACCAAGGCAATGACGGGTAGGGGACTTGAGAGGGTGACCCCCCACACTGGAACTGAAACACGGTCCAGACACCTACGGGTGGCAGCAGTAGGGAATATTGGTCAATGGGCGAAAGCCTGAACCAGCAACGCCGCGTGCGCGATGAAGGCCTTCGGGTCGTAA…
ASV_650	SSU-ASV_183	OTU_95	Bacteria;Actinobacteria;Acidimicrobiia;IMCC26256;	0	0	0	4	0	0	0	0	0	0	0	0	0	0	0	0	0	0	0	0	0	0	0	0	GACGAACGCTGGCGGCGCGCTTAACACATGCAAGTCGAACGAGATACTCAGAGCTTGCTCTGAGTGGAAAGTGGCGAACGGGTGAGGAACACGTGAGGAACCTGCCCCGAAGACCGGGACAACATCGGGAAACCGGTGCTAATACCGGATGTCCTCGCCGAAGCTCATGCTTTGGTGAGGAAATGGATTCCGCTTCGGGATGGCCTCGCGGCCTATCAGCTTGTTGGTGAGGTAACGGCTCACCAAGGCTTCGACGGGTAGCTGGTCTGAGAGGATGTCCAGCCACACTGGGACTGAGACACGGCCCAGACTCCTACGGGAGGCAGCAGTGGGGAATATTGCACAATGGGCGCAAGCCTGATGCAGCGACGCCGCGTGCGGGATGACGGCCTTAGGGTT…
ASV_651	SSU-ASV_325	OTU_89	Bacteria;Bacteroidetes;Bacteroidia;Chitinophagales;Chitinophagaceae;Sediminibacterium;	0	0	0	0	0	4	0	0	0	0	0	0	0	0	0	0	0	0	0	0	0	0	0	0	GATGAACGCTAGCGGCAAGCTTAATACATGCAAGTCGAGGGGCAGCATGAAGTAGCAATACTTTGATGGCGACCGGCAAACGGGTGCGGAACACGTACACAACCTTCCTTTTAGTGGGGAATAGCCCAGAGAAATTTGGATTAATACCCCGTAACATAACCGAGTGGCATCACTTGGTTATTATAGCTTCGGCGCTAAATGATGGGTGTGCGTATGATTAGATAGTTGGCGAGGTAACGGCTCACCAAGTCTACGATCATTAGCTGATGTGAGAGCATGATCAGCCACACGGGCACTGAGACACGGGCCCGACTCCTACGGGAGGCAGCAGTAAGGAATATTGGTCAATGGACGCAAGTCTGAACCAGCTATGCCGCGTGAAGGATTAAGGTCCTCTGG…
ASV_652	SSU-ASV_417	OTU_136	Bacteria;Proteobacteria;Alphaproteobacteria;SAR11 clade;Clade III;	0	0	0	0	0	4	0	0	0	0	0	0	0	0	0	0	0	0	0	0	0	0	0	0	AACGTACGCTGGCGGCACGCCTAACACATGCAAGTCGAACGCAGTAGCAATACTGAGTGGCAGACGGGTGAGTAACATGTGGGAATCTGCCTTGTGGTTCAGGACAACATTGGGAAACCGATGCTAATACTGGATAAGCCCTTACGGGGAAAGTTTTAATGCCATAAGATGAGCCCGCATTTGATTAGTTAGTTGGTGAGGTAATGGCTCACCAAGACAATGATCAATAGCTGATCTGAGAGGATGATCAGCCACACTGGGACTGAGACACGGCCCAGACTCCTACGGGAGGCAGCAGTGGGGAATCTTGCACAATGGAGGAAACTCTGATGCAGCGATGCCGCGTGAGTGAAGAAGGCCTTTGGGTTGTAAAGCTCTTTTGTAGGGGAAGATAATGAC…
ASV_653	SSU-ASV_345	OTU_119	Bacteria;Chloroflexi;Anaerolineae;Anaerolineales;Anaerolineaceae;uncultured;	0	0	0	0	0	4	0	0	0	0	0	0	0	0	0	0	0	0	0	0	0	0	0	0	GATGAACGCTGGCGGCGTGCCTAATACATGCAAGTCGAACGAAGAGTGTAGCAATATGCTCTGAGTGGCGAACGGGTGAGTAACACGTGGGTGACCTACCCCAAAGTGTGGAATAACTCCTCGAAAGAGGTGCTAATACCGCATGTGGTCCCAGAGATTAGAGGCTTAGGGACTAAAGACTTCGGTCGCTTTGGGAGGGGCCCGCGGCCCATCAGCTAGTTGGTGAGGTAATGGCTCACCAAGGCAATGACGGGTAGGGGACTTGAGAGGGTGACCCCCCACACTGGAACTGAAACACGGTCCAGACACCTACGGGTGGCAGCAGTAGGGAATATTGGTCAATGGGCGAAAGCCTGAACCAGCAACGCCGCGTGCGCGATGAAGGCCTTCGGGTCGTAA…
ASV_654	SSU-ASV_373	OTU_126	Bacteria;Bacteroidetes;Ignavibacteria;OPB56;	0	0	0	0	0	0	4	0	0	0	0	0	0	0	0	0	0	0	0	0	0	0	0	0	GACGAACGCTGGCGGCGTGCCTAACACATGCAAGTCGAGGGTTTGATTTATCAAGCACTGGCATCCGGGTGAGTAACGCGTAGGTCATCTGCCCCTATCACAGACATAACAGTTCTAACGGACTGCTAATATCTGATGAGGCGAGCAATCGTCAAAGCTTTGGCGGATAGGGATGAGCCTGCGTCTGATTAGGTAGTTGGTGAGGTAATGGCTCACCAAGCCTTCGATCAGTAGCTGGTCTGAGAGGACGAACAGCCACACTGGAACTGAGACACGGTCCAGACTCCTACGGGAGGCAGCAGTGAGGAATATTGGTCAATGGGCGCAAGCCTGAACCAGCGACGCCGCGTGCGGGATGAAGGGGCTTTGCCTCGTAAACCGCTGTCGGATGGGACGAAA…
ASV_655	SSU-ASV_152	OTU_83	Bacteria;Actinobacteria;Acidimicrobiia;Microtrichales;Ilumatobacteraceae;CL500-29 marine group;	0	0	0	0	0	0	4	0	0	0	0	0	0	0	0	0	0	0	0	0	0	0	0	0	GACGAACGCTGGCGGCGTGCTTAACACATGCAAGTCGAACGGGATCCATGCAGTAGCAATACTGCGGAAGATCTAGTGGCGAACGGGTGAGGAACACGTGAAGAACCTGCCCTGGACTCTGGGATAACAGTTGGAAACGACTGCTAATACCGGATGTCGTTGTTGGAGTCGCATGGCTCTACAACGAAAGTTTTTCGGTTCAGGAGGGCTTCGCGGCCTATCAGCTAGTTGGTGAGGTAAAGGCTCACCAAGGCATCGACGGGTAGCTGGTCTGAGAGGATGATCAGCCACACTGGGACTGAGACACGGCCCAGACTCCTACGGGAGGCAGCAGTGGGGAATCTTGCGCAATGGGCGAAAGCCTGACGCAGCAACGCCGCGTGCGGGAAGAAGGCTTTA…
ASV_656	SSU-ASV_56	OTU_37	Bacteria;Proteobacteria;Gammaproteobacteria;Betaproteobacteriales;Nitrosomonadaceae;MND1;	0	0	0	0	0	0	0	4	0	0	0	0	0	0	0	0	0	0	0	0	0	0	0	0	ATTGAACGCTGGCGGCATGCCTTACACATGCAAGTCGAACGGCAGCACGGGGGCAACCCTGGTGGCGAGTGGCGAACGGGTGAGTAATACATCGGAACGTGTCCTGTCGTGGGGGATAACCAGTCGAAAGACTGGCTAATACCGCATGAGATCGAGAGATGAAAGCAGGGGACCGCAAGGCCTTGCGCGATTGGAGCGGCCGATGTCGGATTAGCTAGTTGGCGGGGTAAAAGCCCACCAAGGCTACGATCCGTAGCTGGTTTGAGAGAACGACCAGCCACACTGGGACTGAGACACGGCCCAGACTCCTACGGGAGGCAGCAGTGGGGAATTTTGGACAATGGGGGCAACCCTGATCCAGCCATGCCGCGTGTGTGAAGAAGGCCTTCGGGTTGTAAA…
ASV_657	SSU-ASV_17	OTU_14	Unclassified;	0	0	0	0	0	0	0	4	0	0	0	0	0	0	0	0	0	0	0	0	0	0	0	0	ATTGAACGTTGGCGGCAGGCTTAAAACATGCAAGTCGAACGGTAACGCGGGGGTAACCCTGGCGACGAGTGGCGGACGGGTGAGTAACACGTAGGAATCTGCCCATTAGTGGGGGACAACCCGGGGAAACTCGGGCTAATACCGCATACGCCCTGTTCTCTTGATTGAGGAGGGGGAAAGCAGGGGATCTTCGGACCTTGCGCTATTGGAGGAGCCTGCGTCGGATTAGCTAGTTGGTGGGGTAAAGGCCTACCAAGGCGACGATCCGTAGCTGGTCTGAGAGGACGACCAGCCACACTGGGACTGAGACACGGCCCAGACTCCTACGGGAGGCAGCAGTTAGGAATCTTGGGCAATGGGGGCAACCCTGACCCAGCCATGCCGCGTGTGTGAAGAAGG…
ASV_658	SSU-ASV_418	OTU_136	Bacteria;Proteobacteria;Alphaproteobacteria;SAR11 clade;Clade III;	0	0	0	0	0	0	0	4	0	0	0	0	0	0	0	0	0	0	0	0	0	0	0	0	AACGTACGCTGGCGGCACGCCTAACACATGCAAGTCGAACGCAGTAGCAATACTGAGTGGCAGACGGGTGAGTAACATGTGGGAATCTGCCTTGTGGTTCAGGACAACATTGGGAAACCGATGCTAATACTGGATAAGCCCTTACGGGGAAAGTTTTAATGCCATAAGATGAGCCCGCATTTGATTAGTTAGTTGGTGAGGTAATGGCTCACCAAGACAATGATCAATAGCTGATCTGAGAGGATGATCAGCCACACTGGGACTGAGACACGGCCCAGACTCCTACGGGAGGCAGCAGTGGGGAATCTTGCACAATGGAGGAAACTCTGATGCAGCGATGCCGCGTGAGTGAAGAAGGCCTTTGGGTTGTAAAGCTCTTTTGTAGGGGAAGATAATGAC…
ASV_659	SSU-ASV_374	OTU_132	Bacteria;Cyanobacteria;Oxyphotobacteria;Chloroplast;	0	0	0	0	0	0	0	0	0	4	0	0	0	0	0	0	0	0	0	0	0	0	0	0	GATGAACGCTGGCGGTATGCTTAACACATGCAAGTCGTACGAAGGTTTTTAACTTTAGTGGCGGACGGGTGAGTAACACGTGAGAATCTACCCCTAGGAAGAGGATAACAGCTGGAAACGGTTGCTAATACTCTATATGCCGAAAGGTGAAAAAATTTATTTGCCTTGGGAAGAGCTCGCGTCTGATTAGCTTGTTGGTAGGGTAATGGCCTACCAAGGCGACGATCAGTAGCTGGTTTGAGAGGACGACCAGCCACACTGGGACTGAGACACGGCCCAGACTCCTACGGGAGGCAGCAGTGGGGAATTTTCCGCAATGGGCGAAAGCCTGACGGAGCAATACCGCGTGAGGGATGACAGCCTGTGGGTTGTAAACCTCTTTTCTCAAGGAAGAAGTTC…
ASV_660	SSU-ASV_74	OTU_49	Bacteria;Proteobacteria;Gammaproteobacteria;Betaproteobacteriales;Burkholderiaceae;Polynucleobacter;	0	0	0	0	0	0	0	0	0	4	0	0	0	0	0	0	0	0	0	0	0	0	0	0	ATTGAACGCTGGCGGCATGCCTTACACATGCAAGTCGAACGGCAGCACGGGTGCTTGCACCTGGTGGCGAGTGGCGAACGGGTGAGTAATATATCGGAACGTGCCTCATAGTGGGGGATAACGCAGCGAAAGCTGTGCTAATACCGCATACGCCCTGAGGGGGAAAGCGGGGGACCGTAAGGCCTCGCGCTATGAGAGCGGCCGATACCTGATTAGCTTGTTGGTGGGGTAAAAGCCCACCAAGGCGACGATCAGTAGCTGGTCTGAGAGGACGATCAGCCACACTGGGACTGAGACACGGCCCAGACTCCTACGGGAGGCAGCAGTGGGGAATTTTGGACAATGGGGGCAACCCTGATCCAGCAATGCCGCGTGAGTGAAGAAGGCCTTCGGGTTGTA…
ASV_661	SSU-ASV_375	OTU_132	Bacteria;Cyanobacteria;Oxyphotobacteria;Chloroplast;	0	0	0	0	0	0	0	0	0	4	0	0	0	0	0	0	0	0	0	0	0	0	0	0	GATGAACGCTGGCGGTATGCTTAACACATGCAAGTCGTACGAAGGTTTTTAACTTTAGTGGCGGACGGGTGAGTAACACGTGAGAATCTACCCCTAGGAAGAGGATAACAGCTGGAAACGGTTGCTAACACTCTATATGCCGAAAGGTGAAAAAATTTATTTGCCTTGGGAAGAGCTCGCGTCTGATTAGCTTGTTGGTAGGGTAATGGCCTACCAAGGCGACGATCAGTAGCTGGTTTGAGAGGACGACCAGCCACACTGGGACTGAGACACGGCCCAGACTCCTACGGGAGGCAGCAGTGGGGAATTTTCCGCAATGGGCGAAAGCCTGACGGAGCAATACCGCGTGAGGGATGACAGCCTGTGGGTTGTAAACCTCTTTTCTCAAGGAAGAAGTTC…
ASV_662	SSU-ASV_93	OTU_63	Bacteria;Bacteroidetes;Bacteroidia;Cytophagales;Cyclobacteriaceae;Algoriphagus;	0	0	0	0	0	0	0	0	0	0	4	0	0	0	0	0	0	0	0	0	0	0	0	0	GATGAACGCTAGCGGCAGGCCTAATACATGCAAGTCGAGCGGCAAGTTGAGTAGTAATACTTGACCTAGAGCGGCGCACGGGTGCGTAACGCGTATGCAACCTACCTTTTACTGGGGGATAGCCCGGAGAAATCTGGATTAATACCCCATGGTATCTACGGATCGAATGGTTTGTAGCTTAAAGATTTATCGGTAAAAGATGGGCATGCGTCTGATTAGCTAGTTGGCGGGGTAACGGCCCACCAAGGCGACGATCAGTAGGGGTTCTGAGAGGAAGGTCCCCCACACTGGCACTGAGATACGGGCCAGACTCCTACGGGAGGCAGCAGTAGGGAATATTGGGCAATGGTCGCAAGACTGACCCAGCCATGCCGCGTGCAGGAAGACGGCCCTCTGGGT…
ASV_663	SSU-ASV_75	OTU_49	Bacteria;Proteobacteria;Gammaproteobacteria;Betaproteobacteriales;Burkholderiaceae;Polynucleobacter;	0	0	0	0	0	0	0	0	0	0	4	0	0	0	0	0	0	0	0	0	0	0	0	0	ATTGAACGCTGGCGGCATGCCTTACACATGCAAGTCGAACGGCAGCACGGGTGCTTGCACCTGGTGGCGAGTGGCGAACGGGTGAGTAATACATCGGAACGTACCTTATCGTGGGGGATAACGCAGCGAAAGTTGCGCTAATACCGCATACGCCCTGAGGGGGAAAGCGGGGGACCGTAAGGCCTCGCGCGATTAGAGCGGCCGATGTCTGATTAGCTTGTTGGTGAGGTAAAAGCTCACCAAGGCGATGATCAGTAGCTGGTCTGAGAGGACGATCAGCCACACTGGGACTGAGACACGGCCCAGACTCCTACGGGAGGCAGCAGTGGGGAATTTTGGACAATGGGGGCAACCCTGATCCAGCAATGCCGCGTGAGTGAAGAAGGCCTTCGGGTTGTA…
ASV_664	SSU-ASV_11	OTU_10	Bacteria;Verrucomicrobia;Verrucomicrobiae;Opitutales;Opitutaceae;IMCC26134;	0	0	0	0	0	0	0	0	0	0	0	0	4	0	0	0	0	0	0	0	0	0	0	0	AATGAACGCTGGCGGCGTGGTTAAGACATGCAAGTCGAACGGTTTTTTTGTTATAGCAATATGGCAAAAAGGCAGTGGCGAACGGGTGCGTAACACGTGAACAATTTACCTCTTAGTGGGGAATAGCTCGTCGAAAGGCGAATTAATACCGCATATGATTGAGGATCACATGATCTTCATATTAAAGCTGGGGACCGCAAGGCCCGGCGCTAGGAGAGGAGTTCGCGGCCTATCAGCTAGTTGGTGAGGTAACGGCCCACCAAGGCTAAGACGGGTAGCCGGTCTGAGAGGATGATCGGCCACACTGGAACTGAGACACGGTCCAGACACCTACGGGTGGCAGCAGTTTCGAATCATTCACAATGGGCGAAAGCCTGATGGTGCGACGCCGCGTGAGGG…
ASV_665	SSU-ASV_441	OTU_155	Bacteria;Proteobacteria;Alphaproteobacteria;Caulobacterales;Caulobacteraceae;Brevundimonas;	0	0	0	0	0	0	0	0	0	0	0	0	4	0	0	0	0	0	0	0	0	0	0	0	AGCGAACGCTGGCGGCAGGCCTAACACATGCAAGTCGAACGAACTCTTCGGAGTTAGTGGCGGACGGGTGAGTAACACGTGGGAACGTGCCTTTTGGTTCGGAATAGCTCCTGGAAACGGGTGGTAATGCCGAATGTGCCCTTCGGGGGAAAGATTTATCGCCATTAGAGCGGCCCGCGTCTGATTAGCTTGTTGGTGAGGTAATGGCTCACCAAGGCTACGATCAGTAGCTGGTCTGAGAGGATGACCAGCCACATTGGGACTGAGACACGGCCCAAACTCCTACGGGAGGCAGCAGTGGGGAATCTTGCGCAATGGGCGAAAGCCTGACGCAGCCATGCCGCGTGTATGATGAAGGTCTTAGGATTGTAAAATACTTTCACCGGTGAAGATAATGAC…
ASV_666	SSU-ASV_335	OTU_116	Bacteria;Bacteroidetes;Bacteroidia;Chitinophagales;uncultured;	0	0	0	0	0	0	0	0	0	0	0	0	0	4	0	0	0	0	0	0	0	0	0	0	GATTAACGCTAGCGGGAGGCCTAATACATGCAAGTCGAGGGGCAGCACGGATAGCAATATCTGGTGGCGACCGGCGCACGGGTGAGTAACGCGTACGCAATCTACCCTTAACAGGAGGATACCCAGAGGAAACTCTGACTAATACTCCATAACATTGCAGATTCGCATGAATCAGCAATTAAAACTCCGGTGGTTAAGGATGAGCGTGCGTCTGATTAGCTAGTTGGTGAGGTAACGGCTCACCAAGGCTGCGATCAGTAGCTGGTCTGAGAGGATGATCAGCCACACTGGGACTGAGACACGGCCCAGACTCCTACGGGAGGCAGCAGTAGGGAATATTGGACAATGGGCGAAAGCCTGATCCAGCCATCCCGCGTGCAGGATTAAGGCCCTATGGGT…
ASV_667	SSU-ASV_13	OTU_9	Unclassified;	0	0	0	0	0	0	0	0	0	0	0	0	0	0	0	0	0	4	0	0	0	0	0	0	AACGAACGCTGGCGGCGTGGATAAGACATGCAAGTCGAACGCTGATTTCAGGGTAGCAATATTCTGGAGTCGGAGTGGCGCAAGGGTGCGTAACACGTAGGTAATTTGCCATGAAGTTGGGGATAACTTGCTGAAAGGCGAGCTAATACCGAATGTAAAAACCGGAAGGCATCTTCTGGTTTTCAAAGTCGGGGACCGCAAGGCCTGACGCTTCATGATAAGCCTGCGGCCTATCAGCTAGTTGGTGAGGTAACGGCTCACCAAGGCTAAGACGGGTAGCTGGTCTGAGAGGACGACCAGTCACACTGGAACTGAGACACGGTCCAGACACCTACGGGTGGCAGCAGTCGAGAATTTTTCTCAATGGGCGAAAGCCTGAAGGAGCGACGCCGCGTGGGG…
ASV_668	SSU-ASV_356	OTU_119	Bacteria;Chloroflexi;Anaerolineae;Anaerolineales;Anaerolineaceae;uncultured;	0	0	0	0	0	0	0	0	0	0	0	0	0	0	0	0	0	4	0	0	0	0	0	0	GATGAACGCTGGCGGCGTGCCTAATACATGCAAGTCGAACGAAGAGTGTAGCAATATGCTCTGAGTGGCGAACGGGTGAGTAACACGTGGGTGACCTACCCCAAAGTGTGGAATAACTCCTCGAAAGAGGTGCTAATACCGCATGTGGTCCCAGAGATTAGAGGCTTAGGGACTAAAGACTTCGGTCGCTTTGGGAGGGGCCCGCGGCCCATCAGCTAGTTGGTGAGGTAATGGCTCACCAAGGCAATGACGGGTAGGGGACTTGAGAGGGTGACCCCCCACACTGGAACTGAAACACGGTCCAGACACCTACGGGTGGCAGCAGTAGGGAATATTGGTCAATGGGCGAAAGCCTGAACCAGCAACGCCGCGTGCGCGATGAAGGCCTTCGGGTCGTAA…
ASV_669	SSU-ASV_22	OTU_18	Bacteria;Firmicutes;Bacilli;Lactobacillales;Streptococcaceae;Lactococcus;	0	0	0	0	0	0	0	0	0	0	0	0	0	0	0	0	0	0	4	0	0	0	0	0	GACGAACGCTGGCGGCGTGCCTAATACATGCAAGTCGAGCGATGATTAAAGATAGCTTGCTATTTTTATGAAGAGCGGCGAACGGGTGAGTAACGCGTGGGAAATCTGCCGAGTAGCGGGGGACAACGTTTGGAAACGAACGCTAATACCGCATAACAATGAGAATCGCATGATTCTTATTTAAAAGAAGCAATTGCTTCACTACTTGATGATCCCGCGTTGTATTAGCTAGTTGGTAGTGTAAAGGACTACCAAGGCGATGATACATAGCCGACCTGAGAGGGTGATCGGCCACACTGGGACTGAGACACGGCCCAGACTCCTACGGGAGGCAGCAGTAGGGAATCTTCGGCAATGGGGGCAACCCTGACCGAGCAACGCCGCGTGAGTGAAGAAGGT…
ASV_670	SSU-ASV_232	OTU_102	Bacteria;Actinobacteria;Actinobacteria;Frankiales;Sporichthyaceae;hgcI clade;	0	0	0	0	0	0	0	0	0	0	0	0	0	0	0	0	0	0	4	0	0	0	0	0	GACGAACGCTGGCGGCGTGCTTAACACATGCAAGTCGAGCGATGAAACTACTTCGGTAGTGAATTAGCGGCGAACGGGTGAGGAACACGTGAGGAATCTGCCTTCAACACTGGGATAACTCCGGGAAACCGGGGCTAATACCGGATACGAGCCTTGATCGCATGATCGAGGCTGGAAAGTTTTTCGGTTGAAGATGACCTCGCGGCCTATCAGCTTGTTGGTGAGGTAATGGCTCACCAAGGCGACGACGGGTAGCCGGCCTGAGAGGGCGACCGGCCACACTGGGACTGAGACACGGCCCAGACTCCTACGGGAGGCAGCAGTGGGGAATATTGGGCAATGGAGGAAACTCTGACCCAGCGACGCCGCGTGCGGGATGAAGGCCTTCGGGTTGTAAAC…
ASV_671	SSU-ASV_315	OTU_102	Bacteria;Actinobacteria;Actinobacteria;Frankiales;Sporichthyaceae;hgcI clade;	0	0	0	0	0	0	0	0	0	0	0	0	0	0	0	0	0	0	4	0	0	0	0	0	GACGAACGCTGGCGGCGTGCTTAACACATGCAAGTCGAGCGATGAAACACCTTCGGGTGTGAATTAGCGGCGAACGGGTGAGGAACACGTGAAGAATCTGCCTTCAACTCTGGGATAACTCCGGGAAACCGGGGCTAATACCGGATATGAGCCTTGATCGCATGATCGGGGCTGGAAAGTTTTTCGGTTGAAGATGACTTCGCGGCCTATCAGCTTGTTGGTGAGGTAATGGCTCACCAAGGCGACGACGGGTAGCCGGCCTGAGAGGGCGACCGGCCACACTGGGACTGAGACACGGCCCAGACTCCTACGGGAGGCAGCAGTGGGGAATATTGGGCAATGGAGGAAACTCTGACCCAGCGACGCCGCGTGAGGGATGAAGGCCTTCGGGTTGTAAAC…
ASV_672	SSU-ASV_67	OTU_39	Bacteria;Proteobacteria;Gammaproteobacteria;Betaproteobacteriales;Burkholderiaceae;Rhodoferax;	0	0	0	0	0	0	0	0	0	0	0	0	0	0	0	0	0	0	0	4	0	0	0	0	ATTGAACGCTGGCGGCATGCCTTACACATGCAAGTCGAACGGCAGCACGGGAGCAATCCTGGTGGCGAGTGGCGAACGGGTGAGTAATATATCGGAACGTGCCCAGTCGTGGGGGATAACGCAGCGAAAGCTGTGCTAATACCGCATACGATCTATGGATGAAAGCGGGGGATCGCAAGACCTCGCGCGATTGGAGCGGCCGATATCAGATTAGCTAGTTGGTGGGGTAAAAGCCCACCAAGGCGACGATCTGTAGCTGGTCTGAGAGGACGACCAGCCACACTGGAACTGAGACACGGTCCAGACTCCTACGGGAGGCAGCAGTGGGGAATTTTGGACAATGGGCGCAAGCCTGATCCAGCAATGCCGCGTGCAGGATGAAGGCCTTCGGGTTGTAAA…
ASV_673	SSU-ASV_87	OTU_59	Bacteria;Actinobacteria;Thermoleophilia;Gaiellales;uncultured;	0	0	0	0	0	0	0	0	0	0	0	0	0	0	0	0	0	0	0	4	0	0	0	0	GACGAACGCTGGCGGCGTGCTTAACACATGCAAGTCGAACGAGAAAGCACTTCGGTGCGAGTACAGTGGCGAACGGGTGAGTAACACGTGGGCAACCTGCCCCGGAGAGAGGGACAACCCGAGGAAACTCGGGCTAATACCTCATGATCCGTCCCGACTTAAGTCGGGCCGGCAAATGGTAGCTTCGGCCTCCGCTCTGGGATGGGCCCGCGCCGGATTAGCTAGTTGGTTGGGGTAATGGCCCACCAAGGCGACGATCCGTAGCTGGTCTGAGAGGACGATCAGCCACACTGGGACTGAGACACGGCCCAGACTCCTACGGGAGGCAGCAGTGGGGAATCTTGCGCAATGGGCGAAAGCCTGACGCAGCAACGCCGCGTGAGGGAAGAAGGCCTTCGG…
ASV_674	SSU-ASV_80	OTU_53	Bacteria;Actinobacteria;Thermoleophilia;Gaiellales;uncultured;	0	0	0	0	0	0	0	0	0	0	0	0	0	0	0	0	0	0	0	4	0	0	0	0	GACGAACGCTGGCGGCGTGCTTAACACATGCAAGTCGAGCGGAAAGGCCCCTTCGGGGGTACTCGAGCGGCGAACGGGTGAGTAACACGTGGGTAATCAACCCTTGACATCGGGATACCCCGGGGAAACCCGGATCAATACCGGATAAGGTGCGGAGGCGCAGGCCGCCGTACCAAAGATAGCTTCGGCTTTCGGTCAAGGACGAGCCCGCGGCCCATTAGCTTGTTGGTGGGGTAATGGCCTACCAAGGCGACGATGGGTAGCTGGTCTGAGAGGACGATCAGCCACACTGGGACTGAGACACGGCCCAGACTCCTACGGGAGGCAGCAGTGGGGAATCTTGCGCAATGGGCGGAAGCCTGACGCAGCAACGCCGCGTGCGGGAAGAAGGCCTTAGGG…
ASV_675	SSU-ASV_158	OTU_84	Bacteria;Actinobacteria;Acidimicrobiia;Microtrichales;Ilumatobacteraceae;CL500-29 marine group;	0	0	0	0	0	0	0	0	0	0	0	0	0	0	0	0	0	0	0	4	0	0	0	0	GACGAACGCTGGCGGCGGGCTTAACACATGCAAGTCGAACGAGGTCCATCTTGTAGCAATACAAGTGAAGACCTAGTGGCGAACGGGTGAGGAACACGTGAGAAATTTGCCCCGAACTTTGGGATAACAGTTGGAAACGACTGCTAATACCGAATGCCGTTACGAAGTGGCATCACTTTGTAACGAAAGAATTTCGGTTCGGGAGAATCTCGCGGCCTATCAGCTTGTTGGTGAGGTAACGGCTCACCAAGGCTACGACGGGTAGCTGGTCTGAGAGGATGATCAGCCACACTGGGACTGAGACACGGCCCAGACTCCTACGGGAGGCAGCAGTGGGGAATCTTGTGCAATGGACGAAAGTCTGACACAGCCACGCCGCGTGCGGGAAGAAGGCCTTCG…
ASV_676	SSU-ASV_316	OTU_98	Bacteria;Actinobacteria;Actinobacteria;Frankiales;Sporichthyaceae;	0	0	0	0	0	0	0	0	0	0	0	0	0	0	0	0	0	0	0	4	0	0	0	0	GACGAACGCTGGCGGCGTGCTTTACACATGCAAGTCGAGCGATGAGATCCCTTCGGGGTTGGATTAGCGGCGAACGGGTGAGGAACACGTGAGGAATCTGCCTTCAACACTGGGATAACTCCGGGAAACCGGGGCTAATACCGGATACGAGGCCCGCAGGCATCTGTGGGTCTGGAAAGTTTTTCGGTTGAAGATGACCTCGCGGCCTATCAGCTTGTTGGTGAGGTAATGGCTCACCAAGGCGACGACGGGTAGCCGGCCTGAGAGGGCGACCGGCCACACTGGGACTGAGACACGGCCCAGACTCCTACGGGAGGCAGCAGTGGGGAATATTGGGCAATGGAGGAAACTCTGACCCAGCGACGCCGCGTGCGGGATGAAGGCCTTCGGGTTGTAAAC…
ASV_677	SSU-ASV_15	OTU_13	Bacteria;Proteobacteria;Deltaproteobacteria;Myxococcales;mle1-27;	0	0	0	0	0	0	0	0	0	0	0	0	0	0	0	0	0	0	0	4	0	0	0	0	AGCGAACGTTAGCGGCGCGCCTAACACATGCAAGTCGCACGAGAAACGGAGCAATCCGCGGTACAGTGGCGCACGGGTGAGTAACACGTGGATGACCTTCCCTGGAGTGGTGGATAACCTGCCGAAAGGCGGGCTAATACAGCATAGGACCACGACGCTTTGGCGATGTGGTGAAAGTGGGCCTCTATATATAAGCTCGCGCTCCGGGACGGGTCCGCGTCCCATCAGCTAGTTGGTGAGGTAACGGCTCACCAAGGCAACGACGGGTAGCTGGTCTGAGAGGATGGCCAGCCACACTGGAACTGAGACACGGTCCAGACTCCTACGGGAGGCAGCAGTGGGGAATCTTGCGCAATGGGCGAAAGCCTGACGCAGCGACGCCGCGTGGGCGAAGAAGGC…
ASV_678	SSU-ASV_195	OTU_101	Bacteria;Actinobacteria;Actinobacteria;Frankiales;Sporichthyaceae;hgcI clade;	0	0	0	0	0	0	0	0	0	0	0	0	0	0	0	0	0	0	0	4	0	0	0	0	GACGAACGCTGGCGGCGTGCTTAACACATGCAAGTCGAGCGATGAAGTTTCTTCGGAAATGGATTAGCGGCGAACGGGTGAGGAACACGTGAAGAATCTGCCCTCCACTTTGGGATAACACCGGGAAACCGGTGCTAATACCGAATATTGAAACATAAGTGGCATCACTGAGTTTTGAAAGAATTTCGGTGGAGGATGACTTCGCGGCCTATCAGCTAGTTGGTGAGGTAATGGCTCACCAAGGCAACGACGGGTAGCCGGCCTGAGAGGGCGACCGGCCACACTGGGACTGAGACACGGCCCAGACTCCTACGGGAGGCAGCAGTGGGGAATATTGGGCAATGGAGGAAACTCTGACCCAGCGACGCCGCGTGCGGGATGAAGGCCTTCGGGTTGTAA…
ASV_679	SSU-ASV_203	OTU_101	Bacteria;Actinobacteria;Actinobacteria;Frankiales;Sporichthyaceae;hgcI clade;	0	0	0	0	0	0	0	0	0	0	0	0	0	0	0	0	0	0	0	4	0	0	0	0	GACGAACGCTGGCGGCGTGCTTAACACATGCAAGTCGAGCGATGAAGTTTCTTCGGAAATGGATTAGCGGCGAACGGGTGAGGAACACGTGAAGAATCTGCCCTCCACTTTGGGATAACACCGGGAAACCGGTGCTAATACCGAATATTGAAACATAAGTGGCATCACTGAGTTTTGAAAGAATTTCGGTGGAGGATGACTTCGCGGCCTATCAGCTAGTTGGTGAGGTAATGGCTCACCAAGGCAACGACGGGTAGCCGGCCTGAGAGGGCGACCGGCCACACTGGGACTGAGACACGGCCCAGACTCCTACGGGAGGCAGCAGTGGGGAATATTGGGCAATGGAGGAAACTCTGACCCAGCGACGCCGCGTGCGGGATGAAGGCCTTCGGGTTGTAA…
ASV_680	SSU-ASV_238	OTU_103	Bacteria;Actinobacteria;Acidimicrobiia;Microtrichales;Ilumatobacteraceae;CL500-29 marine group;	0	0	0	0	0	0	0	0	0	0	0	0	0	0	0	0	0	0	0	0	4	0	0	0	GACGAACGCTGGCGGCGTGCTTAACACATGCAAGTCGAACGATGAAGTGGAGCTTGCTCCACGGATTAGTGGCGAACGGGTGAGGAACACGTGAGAAACCTGCCTCGGATTTTGGGATAACAAATGGAAACGTTTGCTAATACCAAATAACGTCGGAGAGTCACATGACTTTCTGACGAAAGGAATTCCGATTCGAGAGGGTCTCGCGGCCTATCAGCTAGTTGGCGGGGTAATGGCCCACCAAGGCAACGACGGGTAGCTGGTCTGAGAGGATGGTCAGCCACACTGGGACTGAGACACGGCCCAGACTCCTACGGGAGGCAGCAGTGGGGAATCTTGCGCAATGGGCGAAAGCCTGACGCAGCAACGCCGCGTGCGGGAAGAAGGCTTTCGGGCTGT…
ASV_681	SSU-ASV_214	OTU_101	Bacteria;Actinobacteria;Actinobacteria;Frankiales;Sporichthyaceae;hgcI clade;	0	0	0	0	0	0	0	0	0	0	0	0	0	0	0	0	0	0	0	0	4	0	0	0	GACGAACGCTGGCGGCGTGCTTAACACATGCAAGTCGAGCGATGAAGTTTCTTCGGAAATGGATTAGCGGCGAACGGGTGAGGAACACGTGAAGAATCTGCCCTCCACTTTGGGATAACACCGGGAAACCGGTGCTAATACCGAATATTGAAACATAAGTGGCATCACTGAGTTTTGAAAGAATTTCGGTGGAGGATGACTTCGCGGCCTATCAGCTAGTTGGTGAGGTAATGGCTCACCAAGGCAACGACGGGTAGCCGGCCTGAGAGGGCGACCGGCCACACTGGGACTGAGACACGGCCCAGACTCCTACGGGAGGCAGCAGTGGGGAATATTGGGCAATGGAGGAAACTCTGACCCAGCGACGCCGCGTGCGGGATGAAGGCCTTCGGGTTGTAA…
ASV_682	SSU-ASV_201	OTU_98	Bacteria;Actinobacteria;Actinobacteria;Frankiales;Sporichthyaceae;	0	0	0	0	0	0	0	0	0	0	0	0	0	0	0	0	0	0	0	0	4	0	0	0	GACGAACGCTGGCGGCGTGCTTTACACATGCAAGTCGAGCGATGAGATCCCTTCGGGGATGGATTAGCGGCGAACGGGTGAGGAACACGTGAGGAATCTGCCTTCAACACTGGGATAACTCCGGGAAACCGGGGCTAATACCGGATACGAGAGCTGCAGGCATCTGCGGCTCTGGAAAGTTTTTCGGTTGAAGATGACCTCGCGGCCTATCAGCTTGTTGGTGAGGTAATGGCTCACCAAGGCGACGACGGGTAGCCGGCCTGAGAGGGCGACCGGCCACACTGGGACTGAGACACGGCCCAGACTCCTACGGGAGGCAGCAGTGGGGAATATTGGGCAATGGAGGAAACTCTGACCCAGCGACGCCGCGTGCGGGATGAAGGCCTTCGGGTTGTAAAC…
ASV_683	SSU-ASV_198	OTU_101	Bacteria;Actinobacteria;Actinobacteria;Frankiales;Sporichthyaceae;hgcI clade;	0	0	0	0	0	0	0	0	0	0	0	0	0	0	0	0	0	0	0	0	4	0	0	0	GACGAACGCTGGCGGCGTGCTTAACACATGCAAGTCGAGCGATGAAGTTTCTTCGGAAATGGATTAGCGGCGAACGGGTGAGGAACACGTGAAGAATCTGCCCTCCACTTTGGGATAACACCGGGAAACCGGTGCTAATACCGAATATTGAAACATAAGTGGCATCACTGAGTTTTTAAAGAATTTCGGTGGAGGATGACTTCGCGGCCTATCAGCTAGTTGGTGAGGTAATGGCTCACCAAGGCAACGACGGGTAGCCGGCCTGAGAGGGCGACCGGCCACACTGGGACTGAGACACGGCCCAGACTCCTACGGGAGGCAGCAGTGGGGAATATTGGGCAATGGAGGAAACTCTGACCCAGCGACGCCGCGTGCGGGATGAAGGCCTTCGGGTTGTAA…
ASV_684	SSU-ASV_12	OTU_11	Bacteria;Verrucomicrobia;Verrucomicrobiae;Opitutales;Opitutaceae;Opitutus;	0	0	0	0	0	0	0	0	0	0	0	0	0	0	0	0	0	0	0	0	0	4	0	0	AATGAACGCTGGCGGCGTGGTTAAGACATGCAAGTCGAACGGTTTTTATTGAAGCGCAAGCAGATATAAAAGCAGTGGCGAACGGGTGCGTAACACGTGAACAATCTACCTTCAAATGGGGAATAGCTCGCCGAAAGGCGAATTAATACCGCATACGGTTGCTTCTCGCATGAGAGGCATACCAAAGTCAGGGACCGCAAGGCCTGACGTTAGAAGAGGAGTTCGCGGCCTATCAGCTAGTTGGCGAGGTAACGGCTCACCAAGGCTAAGACGGGTAGCTGGTCTGAGAGGATGATCAGCCACACTGGAACTGAGACACGGTCCAGACACCTACGGGTGGCAGCAGTTTCGAATCATTCACAATGGGCGAAAGCCTGATGGTGCGACGCCGCGTGAGGG…
ASV_685	SSU-ASV_419	OTU_136	Bacteria;Proteobacteria;Alphaproteobacteria;SAR11 clade;Clade III;	3	0	0	0	0	0	0	0	0	0	0	0	0	0	0	0	0	0	0	0	0	0	0	0	AACGTACGCTGGCGGCACGCCTAACACATGCAAGTCGAACGCAGTAGCAATACTGAGTGGCAGACGGGTGAGTAACATGTGGGAATCTGCCTTGTGGTTCAGGACAACATTGGGAAACCGATGCTAATACTGGATAAGCCCTTACGGGGAAAGTTTTAATGCCATAAGATGAGCCCGCATTTGATTAGTTAGTTGGTGAGGTAATGGCTCACCAAGACAATGATCAATAGCTGATCTGAGAGGATGATCAGCCACACTGGGACTGAGACACGGCCCAGACTCCTACGGGAGGCAGCAGTGGGGAATCTTGCACAATGGAGGAAACTCTGATGCAGCGATGCCGCGTGAGTGAAGAAGGCCTTTGGGTTGTAAAGCTCTTTTGTAGGGGAAGATAATGAC…
ASV_686	SSU-ASV_4	OTU_4	Unclassified;	0	3	0	0	0	0	0	0	0	0	0	0	0	0	0	0	0	0	0	0	0	0	0	0	AACGAACGCTGGCGGCGTGGATAAGACATGCAAGTCGAGCGGGACAAATCGAGTAGCAATATTCGAGATGTTCAGCGGCGCAAGGGTGCGTAACACGTGGGCAATATTCCCTGAAGTTCGGGATAACTCCGAGAAATCGGAGCTAATACCGGATGTGAAGCCCGCTAGGCATCTAGCGGAATTGAAAGTTGGGGACCGTAAGGCCTGACGCTTTAGGATTAGCCCGCGGCCTATCAGCTAGTTGGTGAGGTAATGGCTCACCAAGGCTAAGACGGGTAGCTGGTCTGAGAGGACGACCAGTCACACTGGAACTGAGACACGGTCCAGACACCTACGGGTGGCAGCAGTCGAGAATTTTTCTCAATGGGGGAAACCCTGAAGGAGCGACGCCGCGTGGGG…
ASV_687	SSU-ASV_377	OTU_133	Bacteria;Cyanobacteria;Oxyphotobacteria;Nostocales;Microcystaceae;Microcystis PCC-7914;	0	3	0	0	0	0	0	0	0	0	0	0	0	0	0	0	0	0	0	0	0	0	0	0	GATGAACGCTGGCGGCGTGCCTAACACATGCAAGTCGAACGGGAATCTTCGGATTCTAGTGGCGGACGGGTGAGTAACGCGTAAGAATCTAACTTCAGGACGGGGACAACAGTTGGAAACGACTGCTAATACCCGATATGCCGCGAGGTGAAACCTAATTGGCCTGAAGAAGAGCTTGCGTCTGATTAGCTAGTTGGTGGGGTAAGAGCCTACCAAGGCGACGATCAGTAGCTGGTCTGAGAGGATGAGCAGCCACACTGGGACTGAGACACGGCCCAGACTCCTACGGGAGGCAGCAGTGGGGAATTTTCCGCAATGGGCGAAAGCCTGACGGAGCAACGCCGCGTGAGGGAGGAAGGTCTTTGGATTGTAAACCTCTTTTCTCAAGGAAGAAGTTCT…
ASV_688	SSU-ASV_357	OTU_119	Bacteria;Chloroflexi;Anaerolineae;Anaerolineales;Anaerolineaceae;uncultured;	0	3	0	0	0	0	0	0	0	0	0	0	0	0	0	0	0	0	0	0	0	0	0	0	GATGAACGCTGGCGGCGTGCCTAATACATGCAAGTCGAACGAAGAGTGTAGCAATATGCTCTGAGTGGCGAACGGGTGAGTAACACGTGGGTGACCTACCCCAAAGTGTGGAATAACTCCTCGAAAGAGGTGCTAATACCGCATGTGGTCCCAGAGATTAGATGCTTAGGGACTAAAGACTTCGGTCGCTTTGGGAGGGGCCCGCGGCCCATCAGCTAGTTGGTGAGGTAATGGCTCACCAAGGCAATGACGGGTAGGGGACTTGAGAGGGTGACCCCCCACACTGGAACTGAAACACGGTCCAGACACCTACGGGTGGCAGCAGTAGGGAATATTGGTCAATGGGCGAAAGCCTGAACCAGCAACGCCGCGTGCGCGATGAAGGCCTTCGGGTCGTAA…
ASV_689	SSU-ASV_345	OTU_119	Bacteria;Chloroflexi;Anaerolineae;Anaerolineales;Anaerolineaceae;uncultured;	0	3	0	0	0	0	0	0	0	0	0	0	0	0	0	0	0	0	0	0	0	0	0	0	GATGAACGCTGGCGGCGTGCCTAATACATGCAAGTCGAACGAAGAGTGTAGCAATATGCTCTGAGTGGCGAACGGGTGAGTAACACGTGGGTGACCTACCCCAAAGTGTGGAATAACTCCTCGAAAGAGGTGCTAATACCGCATGTGGTCCCAGAGATTAGAGGCTTAGGGACTAAAGACTTCGGTCGCTTTGGGAGGGGCCCGCGGCCCATCAGCTAGTTGGTGAGGTAATGGCTCACCAAGGCAATGACGGGTAGGGGACTTGAGAGGGTGACCCCCCACACTGGAACTGAAACACGGTCCAGACACCTACGGGTGGCAGCAGTAGGGAATATTGGTCAATGGGCGAAAGCCTGAACCAGCAACGCCGCGTGCGCGATGAAGGCCTTCGGGTCGTAA…
ASV_690	SSU-ASV_233	OTU_102	Bacteria;Actinobacteria;Actinobacteria;Frankiales;Sporichthyaceae;hgcI clade;	0	0	3	0	0	0	0	0	0	0	0	0	0	0	0	0	0	0	0	0	0	0	0	0	GACGAACGCTGGCGGCGTGCTTAACACATGCAAGTCGAGCGATGAAACTACTTCGGTAGTGAATTAGCGGCGAACGGGTGAGGAACACGTGAGGAATCTGCCTTCAACACTGGGATAACTCCGGGAAACCGGGGCTAATACCGGATACGAGCCTTGATCGCATGATCGAGGCTGGAAAGTTTTTCGGTTGAAGATGACCTCGCGGCCTATCAGCTTGTTGGTGAGGTAATGGCTCACCAAGGCGACGACGGGTAGCCGGCCTGAGAGGGCGACCGGCCACACTGGGACTGAGACACGGCCCAGACTCCTACGGGAGGCAGCAGTGGGGAATATTGGGCAATGGAGGAAACTCTGACCCAGCGACGCCGCGTGCGGGATGAAGGCCTTCGGGTTGTAAAC…
ASV_691	SSU-ASV_68	OTU_45	Bacteria;Proteobacteria;Deltaproteobacteria;Bdellovibrionales;Bacteriovoracaceae;Bacteriovorax;	0	0	0	3	0	0	0	0	0	0	0	0	0	0	0	0	0	0	0	0	0	0	0	0	AACGAACGCTGGCGGCGTGCCTAACACATGCAAGTCGAACGCGAAAGTCCTTCGGGATGAGTAAAGTGGCGCACGGGTGAGTAACACGTAGGTGACCTGCCTTTTAGAGGGGAATAACCAGAAGAAATTTTGGCTAATGCCGCATACGAAGTACAAATCTAAGAGTAGTACTTGAAAGGATGCCTCTGTATATGCATCCACTAAAAGATGGGCCTGCGGTACATTAGCTAGTTGGTGGGGTAAAGGCCTACCAAGGCAACGATGTATATCCGGTCTGAGAGGATGATCGGACACACTGGAACTGAGACACGGTCCAGACTCCTACGGGAGGCAGCAGTGGGGAATATTGCGCAATGGGGGAAACCCTGACGCAGCAACGCCGCGTGAGTGAGGAAGGAC…
ASV_692	SSU-ASV_182	OTU_94	Bacteria;Actinobacteria;Actinobacteria;Corynebacteriales;Mycobacteriaceae;Mycobacterium;	0	0	0	3	0	0	0	0	0	0	0	0	0	0	0	0	0	0	0	0	0	0	0	0	GACGAACGCTGGCGGCGTGCTTAACACATGCAAGTCGAACGGTAAGGCCCTTCGGGGTACACGAGTGGCGAACGGGTGAGTAACACGTGGGTGATCTGCCCTGCACTTCGGGATAAGCCTGGGAAACTGGGTCTAATACCGGATATGACCTCGGGATGCATGTCCCGGGGTGGAAAGCTTTTGCGGTGTGGGATGGGCCCGCGGCCTATCAGCTTGTTGGTGGGGTTAAGGCCTACCAAGGCGACGACGGGTAGCCGGCCTGAGAGGGTGTCCGGCCACACTGGGACTGAGATACGGCCCAGACTCCTACGGGAGGCAGCAGTGGGGAATATTGCACAATGGGCGCAAGCCTGATGCAGCGACGCCGCGTGGGGGATGACGGCCTTCGGGTTGTAAACC…
ASV_693	SSU-ASV_358	OTU_119	Bacteria;Chloroflexi;Anaerolineae;Anaerolineales;Anaerolineaceae;uncultured;	0	0	0	3	0	0	0	0	0	0	0	0	0	0	0	0	0	0	0	0	0	0	0	0	GATGAACGCTGGCGGCGTGCCTAATACATGCAAGTCGAACGAAGAGTGTAGCAATATGCTCTGAGTGGCGAACGGGTGAGTAACACGTGGGTGACCTACCCCAAAGTGTGGAATAACTCCTCGAAAGAGGTGCTAATACCGCATGTGGTCCCAGAGATTAGAGGCTTAGGGACTAAAGACTTCGGTCGCTTTGGGAGGGGCCCGCGGCCCATCAGCTAGTTGGTGAGGTAATGGCTCACCAAGGCAATGACGGGTAGGGGACTTGAGAGGGTGACCCCCCACACTGGAACTGAAACACGGTCCAGACACCTACGGGTGGCAGCAGTAGGGAATATTGGTCAATGGGCGAAAGCCTGAACCAGCAACGCCGCGTGCGCGATGAAGGCCTTCGGGTCGTAA…
ASV_694	SSU-ASV_241	OTU_103	Bacteria;Actinobacteria;Acidimicrobiia;Microtrichales;Ilumatobacteraceae;CL500-29 marine group;	0	0	0	3	0	0	0	0	0	0	0	0	0	0	0	0	0	0	0	0	0	0	0	0	GACGAACGCTGGCGGCGTGCTTAACACATGCAAGTCGAACGATGAAGTGGAGCTTGCTCCACGGATTAGTGGCGAACGGGTGAGGAACACGTGAGAAACCTGCCCCAGACTTTGGGATAACAAATGGAAACGTTTGCTAATACCAAATACCGTCGGAGAGTCACATGACTTTCTGACGAAAGGTATTCCGGTTTGGGAGGGTCTCGCGGCCTATCAGCTAGTTGGCGGGGTAATGGCCCACCAAGGCAACGACGGGTAGCTGGTCTGAGAGGATGGTCAGCCACACTGGGACTGAGACACGGCCCAGACTCCTACGGGAGGCAGCAGTGGGGAATCTTGCGCAATGGGCGAAAGCCTGACGCAGCAACGCCGCGTGCGGGAAGAAGGCTTTCGGGCTGT…
ASV_695	SSU-ASV_58	OTU_39	Bacteria;Proteobacteria;Gammaproteobacteria;Betaproteobacteriales;Burkholderiaceae;Rhodoferax;	0	0	0	0	3	0	0	0	0	0	0	0	0	0	0	0	0	0	0	0	0	0	0	0	ATTGAACGCTGGCGGCATGCCTTACACATGCAAGTCGAACGGCAGCACGGGAGCAATCCTGGTGGCGAGTGGCGAACGGGTGAGTAATATATCGGAACGTGCCCAGTCGTGGGGGACAACGCAGCGAAAGCTGTGCTAATACCGCATACGATCCATGGATGAAAGCGGGGGACTCGCAAGAGCCTCGCGCGATTGGAGCGGCCGATATCAGATTAGGTAGTTGGTGGGGTAAAAGCTCACCAAGCCGACGATCTGTAGCTGGTCTGAGAGGACGACCAGCCACACTGGAACTGAGACACGGTCCAGACTCCTACGGGAGGCAGCAGTGGGGAATTTTGGACAATGGGCGCAAGCCTGATCCAGCAATGCCGCGTGCAGGATGAAGGCCTTCGGGTTGTA…
ASV_696	SSU-ASV_432	OTU_151	Bacteria;Cyanobacteria;Oxyphotobacteria;Chloroplast;	0	0	0	0	3	0	0	0	0	0	0	0	0	0	0	0	0	0	0	0	0	0	0	0	GATGAACGCTAGCGGTATGCTTAACACATGCAAGTCGTACGGAAAAGAAATTTTTAGTGGCGAACGGGTGAGTAACGCGTGAGAATTTGCCTTTAGGAAGAGGATAACAACTAGAAGTAGTTGCTAAGACTCTATATGCCGTTTGGTGAAAAAAGAAATTTGCCTAAAGAGAAGCTCGCGTCTGATTAGCTAGTTGGTGGGGTAAAGGCCTACCAAGGCGACGATCAGTAGCTGGTCTGAGAGGATGATCAGCCACACTGGAACTGAGACACGGTCCAGACTCCTACGGGAGGCAGCAGTGAGGAATTTTCTGCAATGGGCGAAAGCCTGACAGAGCAATACCGCGTGGAGGATGAAGGCCTACGGGTTGTAAACTTCTTTTCTCAAGGAGGAAGATCT…
ASV_697	SSU-ASV_69	OTU_46	Unclassified;	0	0	0	0	3	0	0	0	0	0	0	0	0	0	0	0	0	0	0	0	0	0	0	0	GATGAACGCTGGCGGCGTGCCTAATACATGCAAGTCGAGCGGTAAGGCTCTGCACAGGTTATTTGATCATATTACTTATGTAATTAAGCTGCTCTTGGCTAAGACAGTGAGTTATCGAATAATGTGTGTAGAGTACACGAGCGGCGGACGGCTGAGTAACGCGTAGGAACATACCCCAAAGTGAGGGATAACTGCCCGAAAGGGTAGCTAATACCGCATGTGGTCTTCGGATTAAAGCTTTATGCGCTTTGGGAATGGCCTGCGTCTGATTAGTTTGTTGGTGAGGTAATGGCTCACCAAGACTACGATCGGTAGCTGGTCTGAGAGGATGATCAGCCAGACTGGAACTGAGACACGGTCCAGACTCCTACGGGAGGCAGCAGTAGGGAATTTTCCACA…
ASV_698	SSU-ASV_108	OTU_66	Bacteria;Actinobacteria;Acidimicrobiia;Microtrichales;Ilumatobacteraceae;CL500-29 marine group;	0	0	0	0	3	0	0	0	0	0	0	0	0	0	0	0	0	0	0	0	0	0	0	0	GACGAACGCTGGCGGCGTGCTTAACACATGCAAGTCGAACGAGATCCAATGTGTAGCAATACACATGAAGATCTAGTGGCGAACGGGTGAGGAACACGTGAGAAACGTACCCCAGACTTTGGGATAACAGTTCGAAAGGACTGCTAATACCAAATAACGTCGGAAGTCCGCATGGACATCTGACGAAAGGGATTCCGGTTTGGGAGCGTCTCGCGGACCTATCAGCTAGTTGGAGGGGTAACGGCCCACCAAGGCAACGACGGGTAGCTGGTCTGAGAGGATGGTCAGCCACACTGGGACTGAGACACGGCCCAGACTCCTACGGGAGGCAGCAGTGGGGAATCTTGCGCAATGGGCGAAAGCCTGACGCAGCAACGCCGCGTGCGGGAAGAAGGCTTT…
ASV_699	SSU-ASV_330	OTU_110	Bacteria;Gemmatimonadetes;Gemmatimonadetes;Gemmatimonadales;Gemmatimonadaceae;uncultured;	0	0	0	0	0	0	0	3	0	0	0	0	0	0	0	0	0	0	0	0	0	0	0	0	GACGAACGCTGGCGGCGTGCCTAACACATGCAAGTCGAACGGAGCCGCAAGGCTCAGTGGCGAACGGGTGCGTAACACGTGAGGAACATGGCAATCGGCGGGGGATAGCCGGCCCAACGGCCGGGTAATACCGCGTACGACCTTCGGGTGGCATCACCTGGAGGTGAAAGCAGCAATGCGCCGATTGGGTGCCTCGCGGCCTATCAGCTAGTTGGTGAGGTAACGGCTCACCAAGGCTACGACGGGTAGCTGGTCCGAGAGGATGACCAGCCACATTGGGACTGAGACACGGCCCAGACTCCTACGGGAGGCAGCAGTGGGGAATATTGCGCAATGGGCGAAAGCCTGACGCAGCGACGCCGCGTGTGGGATGACGGTCTTCGGATTGTAAACCACTGT…
ASV_700	SSU-ASV_195	OTU_101	Bacteria;Actinobacteria;Actinobacteria;Frankiales;Sporichthyaceae;hgcI clade;	0	0	0	0	0	0	0	3	0	0	0	0	0	0	0	0	0	0	0	0	0	0	0	0	GACGAACGCTGGCGGCGTGCTTAACACATGCAAGTCGAGCGATGAAGTTTCTTCGGAAATGGATTAGCGGCGAACGGGTGAGGAACACGTGAAGAATCTGCCCTCCACTTTGGGATAACACCGGGAAACCGGTGCTAATACCGAATATTGAAACATAAGTGGCATCACTGAGTTTTGAAAGAATTTCGGTGGAGGATGACTTCGCGGCCTATCAGCTAGTTGGTGAGGTAATGGCTCACCAAGGCAACGACGGGTAGCCGGCCTGAGAGGGCGACCGGCCACACTGGGACTGAGACACGGCCCAGACTCCTACGGGAGGCAGCAGTGGGGAATATTGGGCAATGGAGGAAACTCTGACCCAGCGACGCCGCGTGCGGGATGAAGGCCTTCGGGTTGTAA…
ASV_701	SSU-ASV_391	OTU_136	Bacteria;Proteobacteria;Alphaproteobacteria;SAR11 clade;Clade III;	0	0	0	0	0	0	0	3	0	0	0	0	0	0	0	0	0	0	0	0	0	0	0	0	AACGTACGCTGGCGGCACGCCTAACACATGCAAGTCGAACGCAGTAGCAATACTGAGTGGCAGACGGGTGAGTAACATGTGGGAATCTGCCTTGTGGTTCAGGACAACATTGGGAAACCGATGCTAATACTGGATAAGCCCTTACGGGGAAAGTTTTAATGCCATAAGATGAGCCCGCATTTGATTAGTTAGTTGGTGAGGTAATGGCTCACCAAGACAATGATCAATAGCTGATCTGAGAGGATGATCAGCCACACTGGGACTGAGACACGGCCCAGACTCCTACGGGAGGCAGCAGTGGGGAATCTTGCACAATGGAGGAAACTCTGATGCAGCGATGCCGCGTGAGTGAAGAAGGCCTTTGGGTTGTAAAGCTCTTTTGTAGGGGAAGATAATGAC…
ASV_702	SSU-ASV_326	OTU_109	Bacteria;Bacteroidetes;Bacteroidia;Chitinophagales;Chitinophagaceae;Dinghuibacter;	0	0	0	0	0	0	0	0	0	0	3	0	0	0	0	0	0	0	0	0	0	0	0	0	GATGAACGCTAGCGGCAGGCTTAATACATGCAAGTCGTGGGGTAGCGCAGTGTAGCAATACATGGGCGACGACCGGCAAACGGGTGCGTAACACGTACGCAATCTACCCACTACAGGGGAATAGCCCAGGGAAACTTGGATTAATACCCCATATTATATAGAGTTGGCATCAGCTTTATATCAAAGCTTCGGCGGTAGTGGATGAGCGTGCGGTTGATTAGATAGTTGGCGGGGTAACGGCCCACCAAGTCCACGATCAATAGCTGATGTGAGAGCATGATCAGCCACACGGGCACTGAGACACGGGCCCGACTCCTACGGGAGGCAGCAGTAAGGAATATTGGGCAATGGACGCAAGTCTGACCCAGCCATGCCGCGTGAAGGATGAAGGTCCTCTGG…
ASV_703	SSU-ASV_234	OTU_101	Bacteria;Actinobacteria;Actinobacteria;Frankiales;Sporichthyaceae;hgcI clade;	0	0	0	0	0	0	0	0	0	0	3	0	0	0	0	0	0	0	0	0	0	0	0	0	GACGAACGCTGGCGGCGTGCTTAACACATGCAAGTCGAGCGATGAAGTTTCTTCGGAAATGGATTAGCGGCGAACGGGTGAGGAACACGTGAAGAATCTGCCCTCCACTTTGGGATAACACCGGGAAACCGGTGCTAATACCGAATATTGAAACATAAGTGGCATCACTGAGTTTTGAAAGAATTTCGGTGGAGGATGACTTCGCGGCCTATCAGCTAGTTGGTGAGGTAATGGCTCACCAAGGCAACGACGGGTAGCCGGCCTGAGAGGGCGACCGGCCACACTGGGACTGAGACACGGCCCAGACTCCTACGGGAGGCAGCAGTGGGGAATATTGGGCAATGGAGGAAACTCTGACCCAGCGACGCCGCGTGCGGGATAAAGGCCTTCGGGTTGTAA…
ASV_704	SSU-ASV_440	OTU_154	Bacteria;Proteobacteria;Alphaproteobacteria;Rhodobacterales;Rhodobacteraceae;Rhodobacter;	0	0	0	0	0	0	0	0	0	0	0	3	0	0	0	0	0	0	0	0	0	0	0	0	AATGAACGCTGGCGGCAGGCCTAACACATGCAAGTCGAGCGAGGTAGCAATACCTAGCGGCGGACGGGTGAGTAACGCGTGGGAACGTACCCTTTGCTTCGGAATAGCCCCTGGAAACGGGGAGTAATACCGGATGTGCCCTACGGGGGAAAGATTTATCGGCAAAGGATCGGCCCGCGTTGGATTAGGTAGTTGGTGGGGTAATGGCCTACCAAGCCGACGATCCATAGCTGGTTTGAGAGGATGATCAGCCACACTGGGACTGAGACACGGCCCAGACTCCTACGGGAGGCAGCAGTGGGGAATCTTAGACAATGGGCGCAAGCCTGATCTAGCCATGCCGCGTGATCGATGAAGGCCTTAGGGTTGTAAAGATCTTTCGTGGGGGAAGATAATGAC…
ASV_705	SSU-ASV_59	OTU_40	Unclassified;	0	0	0	0	0	0	0	0	0	0	0	3	0	0	0	0	0	0	0	0	0	0	0	0	AATGAACGCTGGCGGCGTGCCTAACACATGCAAGTCGCACGAGAAAGTCCTTCGGGATGAGTATAGTGGCGCACGGGTGAGTAATACATGGGAACGTGCCTCTGAATGGGGGATAACTACGGGAAACTGTAGCTAATACCGCATAGAAACGAGAGTTTAAAGCTGGCCTCTATTTATAAGCTAGTGTTCAGAGATCGGCCCATGTCCCATTAGCTAGTTGGCGGGGTAAAAGCCCACCAAGGCTACGATGGGTAGCTGGTCTGAGAGGACGATCAGCCACACTGGAACTGAGACACGGTCCAGACTCCTACGGGAGGCAGCAGTGGGGAATTTTGCACAATGGGGGAAACCCTGATGCAGCAACGCCGCGTGAGTGAAGAAGGCCCTTGGGTCGTAAAG…
ASV_706	SSU-ASV_439	OTU_152	Bacteria;Chloroflexi;Chloroflexia;Chloroflexales;Roseiflexaceae;uncultured;	0	0	0	0	0	0	0	0	0	0	0	3	0	0	0	0	0	0	0	0	0	0	0	0	GACGAACGCTGGCGGCGTGCCTAATACATGCAAGTCGAACGCATCCTTCGGGGTGAGTGGCGCACGGCTGAGTAACACGTGGGAATCTGTCGTTTAGTGGGGGATAACGCATCGAAAGATACGCTAATCCCGCATACGCTCCGCAAGGAGGAAAGGCGCAAGTCGCTAAACGAGGAGCCTGCGGCCCATCAGGTAGTTGGAGAGGTAAAGGCTCACCAAGCCAATGACGGGTAGCTGGTCTGTGAGGACAACCAGCCAGACTGGGACTGAGAACGGCCCAGACTCCTACGGGAGGCAGCAGTAAGGAATTTTCGTCAATGGGGGAAACCCTGAACGAGCAACGCCGCGTGGAGGATGAAGGTTTTCGGATTGTAAACTCCTTTTGTGAGGGACGATAAT…
ASV_707	SSU-ASV_235	OTU_98	Bacteria;Actinobacteria;Actinobacteria;Frankiales;Sporichthyaceae;	0	0	0	0	0	0	0	0	0	0	0	3	0	0	0	0	0	0	0	0	0	0	0	0	GACGAACGCTGGCGGCGTGCTTTACACATGCAAGTCGAGCGATGAGATCCCTTCGGGGATGGATTAGCGGCGAACGGGTGAGGAACACGTGAGGAATCTGCCTTCAACACTGGGATAACTCCGGGAAACCGGGGCTAATACCGGATACGAGAGCTGCAGGCATCTGCGGCTCTGGAAAGTTTTTCGGTTGAAGATGACCTCGCGGCCTATCAGCTTGTTGGTGAGGTAATGGCTCACCAAGGCGACGACGGGTAGCCGGCCTGAGAGGGCGACCGGCCACACTGGGACTGAGACACGGCCCAGACTCCTACGGGAGGCAGCAGTGGGGAATATTGGGCAATGGAGGAAACTCTGACCCAGCGACGCCGCGTGCGGGATGAAGGCCTTCGGGTTGTAAAC…
ASV_708	SSU-ASV_206	OTU_98	Bacteria;Actinobacteria;Actinobacteria;Frankiales;Sporichthyaceae;	0	0	0	0	0	0	0	0	0	0	0	3	0	0	0	0	0	0	0	0	0	0	0	0	GACGAACGCTGGCGGCGTGCTTTACACATGCAAGTCGAGCGATGAGATCCCTTCGGGGAAGGATTAGCGGCGAACGGGTGAGGAACACGTGAGGAATCTGCCTTCAACACTGGGATAACTCCGGGAAACCGGGGCTAATACCGGATACGAGACCTGCAGGCATCTGCGGGTCTGGAAAGTTTTTCGGTTGAAGATGACCTCGCGGCCTATCAGCTTGTTGGTGAGGTAATGGCTCACCAAGGCGACGACGGGTAGCCGGCCTGAGAGGGCGACCGGCCACACTGGGACTGAGACACGGCCCAGACTCCTACGGGAGGCAGCAGTGGGGAATATTGGGCAATGGAGGGAACTCTGACCCAGCGACGCCGCGTGCGGGATGAAGGCCTTCGGGTTGTAAAC…
ASV_709	SSU-ASV_176	OTU_91	Bacteria;Actinobacteria;Acidimicrobiia;Microtrichales;Ilumatobacteraceae;CL500-29 marine group;	0	0	0	0	0	0	0	0	0	0	0	0	0	3	0	0	0	0	0	0	0	0	0	0	GACGAACGCTGGCGGAGTGCTTCATACATGCAAGTCGAACGGACACCATCCAGTAGCAATACTGGTGAAGTGTTAGTGGCGAACGGGTGAGTAACACGTGAGGAACCTGCCCCGAACTCTGGGATAACAGGCGGAAACGCCTGCTAATACCGGATAGCACCAGTGGACCGCATGGTCTGCTGATGAAAGTTTTTCGGTTCGGGATGGTCTCGCGGCCTATCAGCTAGTTGGTGGGGTAACGGCCTACCAAGGCGTCGACGGGTAGCTGGTCTGAGAGGATGATCAGCCACACTGGGACTGAGACACGGCCCAGACTCCTACGGGAGGCAGCAGTAGGGAATCTTGCGCAATGGGCGAAAGCCTGACGCAGCAACTCCGCGTGCGGGAAGAAGGCCTTAG…
ASV_710	SSU-ASV_347	OTU_119	Bacteria;Chloroflexi;Anaerolineae;Anaerolineales;Anaerolineaceae;uncultured;	0	0	0	0	0	0	0	0	0	0	0	0	0	0	0	3	0	0	0	0	0	0	0	0	GATGAACGCTGGCGGCGTGCCTAATACATGCAAGTCGAACGAAGAGTGTAGCAATATGCTCTTAGTGGCGAACGGGTGAGTAACACGTGGGTGACCTACCCCAAAGTGTGGAATAACTCCTCGAAAGAGGTGCTAATACCGCATGTGGTCCTAGAGATTAGAGGCTTAGGGACTAAAGACTTCGGTCGCTTTGGGAGGGGCCCGCGGCCCATCAGCTAGTTGGTGAGGTAATGGCTCACCAAGGCAGTGACGGGTAGGGGACTTGAGAGGGTGACCCCCCACACTGGAACTGAAACACGGTCCAGACACCTACGGGTGGCAGCAGTAGGGAATATTGGTCAATGGGCGAAAGCCTGAACCAGCAACGCCGCGTGCGCGATGAAGGCCTTCGGGTCGTAA…
ASV_711	SSU-ASV_153	OTU_79	Bacteria;Bacteroidetes;Bacteroidia;Chitinophagales;Chitinophagaceae;Dinghuibacter;	0	0	0	0	0	0	0	0	0	0	0	0	0	0	0	0	3	0	0	0	0	0	0	0	GATGAACGCTAGCGGCAGGCTTAATACATGCAAGTCGAGGGGCAGCACGTCTTCGGATGGTGGCGACCGGCAAACGGGTGCGTAACACGTACGCAACCTTCCCGTTACATTGGGATAGCCCAGGGAAACTTGGAATAATACCAGATATTATGATTGAGAGGCATCTTTTGGTCATCAAAGAACTTCGGTAACGGATGGGCGTGCGTTTGATTAGGTAGTTGGCGGGGTAACGGCCCACCAAGCCAACGATCAATAGCTGATGTGAGAGCATGATCAGCCACACGGGCACTGAGACACGGGCCCGACTCCTACGGGAGGCAGCAGTAAGGAATATTGGGCAATGGACGAAAGTCTGACCCAGCCATGCCGCGTGAAGGATGACGGCCCTACGGGTTGTAA…
ASV_712	SSU-ASV_31	OTU_27	Bacteria;Proteobacteria;Gammaproteobacteria;Legionellales;Legionellaceae;Legionella;	0	0	0	0	0	0	0	0	0	0	0	0	0	0	0	0	0	3	0	0	0	0	0	0	ATTGAACGCTGGCGGCATGCTTAACACATGCAAGTCGAACGGCAGCACAGCATAATTTATTATGTGGGTGGCGAGTGGCGAACGGGTGAGTAACGCGTAGGAATATACCTTGAAGTCTGGGACAACTTGGGGAAACTCAAGCTAATACCGGATAATCTCTGAGGAGGAAAGCTGGGGACCGTAAGGCCTGGCGCTTTAAGATTAGCCTGCGTCCGATTAGCTAGTTGGTGGGGTAAAGGCCTACCAAGGCGACGATCGGTAGCTGGTCTGAGAGGATGATCAGCCACACTGGGACTGAGACACGGCCCAGACTCCTACGGGAGGCAGCAGTGGGGAATATTGGACAATGGGGGAAACCCTGATCCAGCAATGCCGCGTGTGTGAAGAAGGCCTGAGGGT…
ASV_713	SSU-ASV_105	OTU_69	Bacteria;Gemmatimonadetes;Gemmatimonadetes;Gemmatimonadales;Gemmatimonadaceae;uncultured;	0	0	0	0	0	0	0	0	0	0	0	0	0	0	0	0	0	3	0	0	0	0	0	0	GACGAACGCTGGCGGCGTGCTTAACACATGCAAGTCACGGGGGCCCGCAAGGGTAACCGGCGAACGGGTGCGTAACACGTGAGCAATCTGCCGATGTCTGGGGGATAGCCGGCCCAACGGCCGGGTAATACCGCATACGATCGCCTGGGGGAGTCCCTGGGCGATGAAACCTCCGGGGGACATCGAGGAGCTCGCGCCCTATCAGCTAGTTGGTGAGGTAATGGCTCACCAAGGCTACGACGGGTAGCTGGTCTGAGAGGATGGCCAGCCACATTGGGACTGCGACACGGCCCAGACTCCTACGGGAGGCAGCAGTGGGGAATATTGCGCAATGGACGAAAGTCTGACGCAGCGACGCCGCGTGTGGGATGAAGCCTTTCGGGGTGTAAACCACTGTTG…
[truncated: 29 more rows]

## Sheet: by_OTU
												1262	2462	747	4514	1510	1104	417	1247	591	591	876	1183	1184	807	346	357	308	1447	1125	2496	1701	1153	190	535
OTU_ID	Domain	Phylum	Class	Order	Family	Genus	Classification by the freshwater bacterioplankton nomenclature	#SSU-ASV	#ASV	#Detected samples	#Reads	BI10e	BI10h	BIe	BIh	CHe	CHh	IKe	IKh	INe	INh	KUe	KUh	MAe	MAh	MGe	MGh	MOe	MOh	SAe	SAh	TOe	TOh	ZUe	ZUh	Representative sequence
[truncated: 155 more rows]
